# Supplementary material for: Alterations of Gastric Microbiota in Gastric Cancer and Precancerous Stages
Source: Front Cell Infect Microbiol. 2021 Mar 3;11:559148. doi: 10.3389/fcimb.2021.559148 (PMC7966516; doi:10.3389/fcimb.2021.559148)
Supplement: Supplementary file 1 [file Table_1.xlsx]

## Sheet: Relative_OTUs_taxonomy
ID	SG1	SG2	SG3	SG4	SG5	SG6	SG7	SG8	SG9	SG10	SG11	SG12	SG13	SG14	SG15	SG16	SG17	AG1	AG2	AG3	AG4	AG5	AG6	AG7	AG8	AG9	AG10	GIN1	GIN2	GIN3	GIN4	GIN5	GC1	GC2	GC3	GC4	GC5	GC6	GC7	GC8	GC9	GC10	GC11	GC12	GC13	GC14	GC15	taxonomy
OTU_1	0	0	0	0	0	0	0	0	0	0	0	0	0	3.63623e-05	7.27246e-05	0.000218174	0	0	0.00047271	0	0.000254536	0.000290899	3.63623e-05	0.000218174	7.27246e-05	3.63623e-05	0	0	0	0	0	0	0	0	0	0	0	0	3.63623e-05	0	3.63623e-05	0	0	0.000109087	7.27246e-05	0.000181812	0	k__Bacteria
OTU_10	0	0	0	0	0	0	0	0	0	0	0	0	0	0	0	0	0	0	0	0	0	0	0	0	0.000799971	0	0	0	0	0	0	0	0	0	0	0	0	0	0	0	0	0	0	0	0.000181812	0	0	Unclassified
OTU_100	0	0	0	0	0	0	0	0	0	0	0	0	0	0	0	0	0	0	0	0	0	0.000218174	0	0	0.000290899	0.000145449	0	0	0	0	0	0	0	0	0	0	0	0	0	0	0	0	3.63623e-05	0	0	0	0	k__Bacteria
OTU_1000	0	0	0	0	0	0	0	0	0	0	0	0	0	0	3.63623e-05	3.63623e-05	0.000181812	0.000618159	0	0	0.000399985	0	0	0	0	0	0	0	0	0	0	0	0.000145449	0.00756336	0	0	0	3.63623e-05	0.000181812	0	7.27246e-05	0.000109087	0	0	3.63623e-05	0.000181812	0	k__Bacteria; p__Bacteroidetes; c__Sphingobacteriia; o__Sphingobacteriales; f__Sphingobacteriaceae; g__Pedobacter; s__unidentified
OTU_1001	0	0	0	0	0	0.00294535	0	0	0	0	0	0	0	0	0	0	0	7.27246e-05	0.00534526	0	0	7.27246e-05	0.000290899	0.00174539	0	0	0	0	0	0.000327261	0	3.63623e-05	0	0	0	0	0.000654522	0	0	0.00629068	0.000145449	0.00698156	0	0	3.63623e-05	3.63623e-05	0	k__Bacteria; p__Bacteroidetes; c__Flavobacteriia; o__Flavobacteriales; f__Flavobacteriaceae; g__Capnocytophaga; s__unidentified
OTU_1002	0	7.27246e-05	0	3.63623e-05	0	0	0	7.27246e-05	0	0	0.000181812	0.00654522	0	0	0	0	0	0	0	0	0	0	0	0	0	0	3.63623e-05	0	7.27246e-05	3.63623e-05	0	0.00185448	0	0	0	7.27246e-05	0.000436348	7.27246e-05	0	0	0	0	0	0	0	0	3.63623e-05	k__Bacteria; p__Bacteroidetes; c__Bacteroidia; o__Bacteroidales; f__Bacteroidales_S24-7_group; g__unidentified; s__unidentified
OTU_1003	0	0	0	0	0.000145449	0	0	3.63623e-05	0.00123632	0.000836333	7.27246e-05	0	0	0	0	0.00207265	0	0.000145449	0	0.00709065	0	0	0.00109087	0	0	0	0	0.000836333	7.27246e-05	0.00112723	0	3.63623e-05	0	3.63623e-05	3.63623e-05	0	0	0	3.63623e-05	0	3.63623e-05	0.000509072	0	0	0.00130904	0	0	k__Bacteria; p__Bacteroidetes; c__Bacteroidia; o__Bacteroidales; f__Porphyromonadaceae; g__Tannerella; s__unidentified
OTU_1004	0	0	0	0.000654522	7.27246e-05	0	0	0	0	3.63623e-05	0	0	0	0	0	0	0	3.63623e-05	0.00512709	0.0016363	0.000145449	0	0.000436348	0	0	0	0	0.000799971	0	0.00167267	0	0	0	0	3.63623e-05	0	0	0	0.00203629	0.00359987	0.000290899	0.000363623	3.63623e-05	7.27246e-05	0.000290899	0	0	k__Bacteria; p__Bacteroidetes; c__Flavobacteriia; o__Flavobacteriales; f__Flavobacteriaceae; g__Capnocytophaga; s__unidentified
OTU_1005	3.63623e-05	0.00047271	0	0	0	0	0	3.63623e-05	0	3.63623e-05	0	0.00785426	0.000109087	0	0	0	0	0	0	0	0	0	0	0	0	0	3.63623e-05	0.000290899	0.00214538	7.27246e-05	0	0	0	0	0.000836333	3.63623e-05	0	7.27246e-05	0	0	0	0	0	0	0	0	0	k__Bacteria; p__Bacteroidetes; c__Bacteroidia; o__Bacteroidales; f__Bacteroidaceae; g__Bacteroides; s__unidentified
OTU_1006	0	0	0	0	0	0	0	0	0	0	0	0	0	0	0	0	0.00301807	0.000109087	3.63623e-05	0	3.63623e-05	0	0	0	0.00159994	0	0	0	0	0.000872696	0	0	0	0	0.000254536	0	0	0	0	0	0.000799971	0	0.000181812	0	0	0	0	k__Bacteria; p__Bacteroidetes; c__Bacteroidia; o__Bacteroidales; f__Prevotellaceae; g__Prevotella_7; s__unidentified
OTU_1007	0	0	0.00123632	0	0	0	0	0	0	0	3.63623e-05	0	0	0	0	0	0	0	0	0.00159994	0	0	3.63623e-05	0.000981782	0	0	3.63623e-05	0.000581797	0	0.000618159	0	3.63623e-05	3.63623e-05	7.27246e-05	0	0	0	0	0	0.00345442	0	0.00130904	3.63623e-05	3.63623e-05	0	0.00199993	0	k__Bacteria; p__Bacteroidetes; c__Bacteroidia; o__Bacteroidales; f__Prevotellaceae; g__Prevotella_2; s__unidentified
OTU_1008	0	3.63623e-05	0	0	0	0	0	0.000363623	0	0	0	0	3.63623e-05	0	0	7.27246e-05	0	0.000145449	0.0053089	0.002509	0.00152722	0.000109087	0.00138177	0.00261809	0	0	0	0.00167267	3.63623e-05	0.000181812	0	0	7.27246e-05	0.00214538	0	0	0	0.000218174	0.00381804	0	0.000909058	0.00429075	0.00439984	0	0.00116359	0.000763609	3.63623e-05	k__Bacteria; p__Bacteroidetes; c__Bacteroidia; o__Bacteroidales; f__Porphyromonadaceae; g__Porphyromonas; s__unidentified
OTU_1009	7.27246e-05	3.63623e-05	0	0	0	0	0	3.63623e-05	7.27246e-05	0.0016363	0	0	0.00814516	0	0	0	0	0	0	0	0	0	0	0	0	0	0	0.000399985	7.27246e-05	3.63623e-05	3.63623e-05	0	0	0	0.00047271	0	0.000181812	0	0	0	0	0	0	0	0	0	3.63623e-05	k__Bacteria; p__Bacteroidetes; c__Bacteroidia; o__Bacteroidales; f__Bacteroidales_S24-7_group; g__unidentified; s__unidentified
OTU_101	0	0	0	0	0	0	0	0	0	0	0	0	0	0	0.000109087	0.000145449	0	7.27246e-05	0.00127268	0	0	0.000836333	3.63623e-05	7.27246e-05	0.000181812	0.000254536	0	0	0	0	0	0	3.63623e-05	0.000145449	0	0	0	0	0	0	3.63623e-05	0.000109087	0	0.000436348	0	0	0	k__Bacteria
OTU_1010	0	0.00047271	0	3.63623e-05	0	0	0	0	0	0	0	0	0	0	0	3.63623e-05	3.63623e-05	0	3.63623e-05	0.000799971	7.27246e-05	0	0.00316352	0.00167267	0	0	0	0	0	0.000181812	0.000145449	0.000145449	0	0	0	0	0.000109087	7.27246e-05	0	0	3.63623e-05	0.00283626	0	0	7.27246e-05	0	0	k__Bacteria; p__Bacteroidetes; c__Bacteroidia; o__Bacteroidales; f__Prevotellaceae; g__Prevotella_9; s__unidentified
OTU_1011	0	0	0	0.000218174	0	0	0	0	0.00254536	0	0	3.63623e-05	0	0	0	0	0	0	0	0	0	0	0	0	0	0	0.000109087	0	3.63623e-05	0	3.63623e-05	0.00832697	0	0	0	0	0	0	0	0	0	0	0	0	0	0	0	k__Bacteria; p__Bacteroidetes; c__Bacteroidia; o__Bacteroidales; f__Bacteroidales_S24-7_group; g__unidentified; s__unidentified
OTU_1012	0	3.63623e-05	0	0	0	0	0	3.63623e-05	0	0	0	0.00509072	7.27246e-05	0	0	0	0	0	0	0	0	0.000109087	0	0	0	0	3.63623e-05	3.63623e-05	7.27246e-05	0	0	0	0	0	0	0	0	3.63623e-05	0	0	0	0	0	0	0	0	0	k__Bacteria; p__Bacteroidetes; c__Bacteroidia; o__Bacteroidales; f__Porphyromonadaceae; g__Barnesiella; s__unidentified
OTU_1013	0	0	0	0	0	0	0	0	0	0	0	0	0	0.00614523	0	0	0	0	0	0	0	0	0	0	0	0	0	0	0	0	0	0	0	0	0	0	0	0	0	0	0	0	0	0	0	0.000436348	0	k__Bacteria; p__Bacteroidetes; c__Flavobacteriia; o__Flavobacteriales; f__Flavobacteriaceae; g__Gramella; s__unidentified
OTU_1014	0.00047271	0.000254536	0.000327261	0.000399985	0.000581797	0.000181812	0.00105451	0.000363623	3.63623e-05	0.000254536	0.000509072	0.000109087	0	0	0	0	0	0	0	0	0	0	0	0	0	0	0	7.27246e-05	0	0.000145449	0	0	0	0	0	0	0.000254536	7.27246e-05	0	0	0	0	0	0	0	0	0	k__Bacteria; p__Bacteroidetes; c__Flavobacteriia; o__Flavobacteriales; f__Flavobacteriaceae; g__Flavobacterium; s__unidentified
OTU_1015	0	0	0.00145449	7.27246e-05	0	0	0	0	0	3.63623e-05	0	0	0	0	0	0	0	0.00134541	0	0.00112723	0.00109087	0.00167267	0.000581797	3.63623e-05	0.00109087	0	0	0.000181812	0.00232719	0.00181812	0	0	0.00185448	0	3.63623e-05	0	0	0	0	0.00094542	0.000727246	0.000799971	0.00105451	0	0.000654522	0.000290899	0	k__Bacteria; p__Bacteroidetes; c__Bacteroidia; o__Bacteroidales; f__Prevotellaceae; g__Prevotella_7; s__Prevotella_sp._oral_clone_P4PB_83_P2
OTU_1016	0	0	0	0	0	0	0	0	0	3.63623e-05	0	0	0	0	0	3.63623e-05	0	0	0	0	0	0	0	0	0	0	0	0.000581797	0	0.000181812	0	0	0	3.63623e-05	0	0	0	0	0.00319988	0	0.00047271	0.000581797	0	0	7.27246e-05	0	0	k__Bacteria; p__Bacteroidetes; c__Bacteroidia; o__Bacteroidales; f__Prevotellaceae; g__Prevotella_7; s__unidentified
OTU_1017	0	0.00181812	0	0	0	0	0	0	0	0	0	0	0	0	0	0	0.00105451	0.000181812	0	0.000218174	0.00196356	0.00229083	0	7.27246e-05	0	3.63623e-05	0	0	0	0	0	0	0	3.63623e-05	0	0	0	0	0	0.00047271	0.000799971	7.27246e-05	0	0	0	0	0	k__Bacteria; p__Bacteroidetes; c__Bacteroidia; o__Bacteroidales; f__Bacteroidaceae; g__Bacteroides
OTU_1018	0.000327261	0	0	0	0	0	0	0	0	0	0	0	0	0	0.000145449	0	0	3.63623e-05	3.63623e-05	0	7.27246e-05	0	7.27246e-05	0	0	0	0	0	0	0	3.63623e-05	0	0	0.000109087	0.000654522	0	0	0	0	0	7.27246e-05	0	0	3.63623e-05	0.000109087	0.00341806	0	k__Bacteria; p__Actinobacteria; c__Actinobacteria; o__Actinomycetales; f__Actinomycetaceae; g__Actinomyces; s__unidentified
OTU_1019	3.63623e-05	0.000909058	0	0	0	0	0	3.63623e-05	0.00265445	0	0	0.00239991	0.00119996	0	0	0	0	0	0	0	0	0	0	0	0	0	0	0.000254536	3.63623e-05	0	0.000727246	0	0	0	0.000581797	0	0	0	0	0	0	0	0	0	0	0	0	k__Bacteria; p__Bacteroidetes; c__Bacteroidia; o__Bacteroidales; f__Prevotellaceae; g__Prevotellaceae_NK3B31_group; s__unidentified
OTU_102	0	0	0	0	0	0	0	0	0	0	0	0	0	0	0	0	0	7.27246e-05	0	0	0	7.27246e-05	0	0	0	0	0	0	0	0	0	0	0	0	0	0	0	0	0	0	0	0	0	0	0	0	0	k__Bacteria
OTU_1020	0	0	0	0	0	0	0	0	0	0	0	0	0	0	0	0	0	0.000181812	0	0.00261809	0	0	0	0	0	0	0	0	0	0	0	0	0	0	0	0	0	0	0	0.000690884	0	0	0	0	0	0	0	k__Bacteria; p__Bacteroidetes; c__Bacteroidia; o__Bacteroidales; f__Rikenellaceae; g__Rikenellaceae_RC9_gut_group; s__unidentified
OTU_1021	0	0	0	0	0	3.63623e-05	0	0	0	0	0	0	0	0	0	0	0	7.27246e-05	0	0.00287262	0	3.63623e-05	0	0	0	0	0	0	0	0	0	0	0	0	0	0	0	0	0	0.00105451	0	0	0	0	0	0	0	k__Bacteria; p__Bacteroidetes; c__Bacteroidia; o__Bacteroidales; f__Bacteroidales_S24-7_group; g__unidentified; s__unidentified
OTU_1022	0	0	0	7.27246e-05	0.000218174	0	0.000109087	0	3.63623e-05	0	0	0	0	0	0	0	0	0	0	0	0	0	0	0	0	0	3.63623e-05	0.000109087	0.0016363	0	3.63623e-05	0.00589069	0	0	0	0	0.000181812	0	0	0	0	0	0	0	0	0	0	k__Bacteria; p__Bacteroidetes; c__Bacteroidia; o__Bacteroidales; f__Bacteroidales_S24-7_group; g__unidentified; s__unidentified
OTU_1023	0	0	0	0	0	0	0	0	0	0	0	0	0	0	7.27246e-05	0	0	3.63623e-05	0	0	0	0	3.63623e-05	0	0	0	0	0	0	0	0	0	0	3.63623e-05	0	0	0	0	0	0	0	0	0	3.63623e-05	0	0.00225446	0	k__Bacteria; p__Bacteroidetes; c__Flavobacteriia; o__Flavobacteriales; f__Flavobacteriaceae
OTU_1024	0	0	0	0	0	0	0	0	0	0	0	0	0	0	0	0	0	7.27246e-05	0	0	3.63623e-05	0	0.000254536	0.000836333	3.63623e-05	0	0	0.00112723	3.63623e-05	0.000109087	0	0	0	0	3.63623e-05	0	0	3.63623e-05	0	0	0	0	0	0	0.00167267	0	0	k__Bacteria; p__Bacteroidetes; c__Flavobacteriia; o__Flavobacteriales; f__Flavobacteriaceae; g__Bergeyella; s__unidentified
OTU_1025	0	0	0	0	0	0	0	0	0	0	0	0	0	0.00319988	0	3.63623e-05	0.00254536	0	0	0	0	0	0	0	0	0	0	0	0	0	0	0	0	0	0	0	0	0	0	0	0	0	0	0	0	0	0	k__Bacteria; p__Bacteroidetes; c__Bacteroidia; o__Bacteroidales; f__Prevotellaceae; g__Prevotella_1; s__unidentified
OTU_1026	0	0	0	0	0	0	0	0	0	0	0	0	0	0.00232719	0	0.00483619	3.63623e-05	0	3.63623e-05	0	0	0	0	0	7.27246e-05	0.000654522	0	0	0	0	0	0	0	0	0	0	0	0	0	0	0	0	0	0	0	0	0	k__Bacteria; p__Bacteroidetes; c__Bacteroidia; o__Bacteroidales; f__Bacteroidaceae; g__Bacteroides; s__unidentified
OTU_1027	0	0	0	0	0	0	0	0	0	3.63623e-05	0	0.00418167	0	0	0	0	0	0	0	0	0	0	0	0	0	0	3.63623e-05	0	0	0	0	3.63623e-05	0	0	3.63623e-05	0	0	7.27246e-05	0	0	0	0	0	0	0	0	0	k__Bacteria; p__Bacteroidetes; c__Bacteroidia; o__Bacteroidales; f__Prevotellaceae; g__Prevotella_6; s__unidentified
OTU_1028	0	0	0	0	0	0	0	0	0	0	0	0	0	0	0	0	0	0	0	0	0	0	0.000254536	0	0	3.63623e-05	0	0	0	0	0	0	0.00196356	0	0	0	0	0	0	0	0	0	0	0	0	0	0	k__Bacteria; p__Bacteroidetes; c__Bacteroidia; o__Bacteroidales; f__Prevotellaceae; g__Prevotella; s__unidentified
OTU_1029	3.63623e-05	3.63623e-05	0.000109087	3.63623e-05	0	3.63623e-05	0	3.63623e-05	0.00127268	0.00130904	3.63623e-05	0	0.00378168	0	0	0	0	0	0	0	0	0	0	0	0	0	3.63623e-05	0.000218174	0.000690884	3.63623e-05	7.27246e-05	0.00669067	0	0	0	3.63623e-05	0.000145449	0.000109087	0	0	0	0	0	0	0	0	0.00199993	k__Bacteria; p__Bacteroidetes; c__Bacteroidia; o__Bacteroidales; f__Prevotellaceae; g__Prevotella_1; s__unidentified
OTU_103	0	0	0	0	0	0	0	0	0	0	0	0	0	0	0	0	7.27246e-05	0	0	0	0	0	0	0	0	0	0	0	0	0	0	0	0	0	0	0	0	0	0	0	0	0	0	3.63623e-05	3.63623e-05	0	0	k__Bacteria; p__Proteobacteria; c__Alphaproteobacteria; o__Rickettsiales; f__Mitochondria
OTU_1030	0	0	0	0	0	0	0	0	0	0.000909058	0	0	0	0	0	0	0	0	3.63623e-05	0	0.000109087	0	0.00330897	3.63623e-05	0	0	0	0	0	0	0	0	0	0	0	0	0	0	0	0	0.000618159	0.00130904	0	0	0	0	0	k__Bacteria; p__Bacteroidetes; c__Bacteroidia; o__Bacteroidales; f__Prevotellaceae; g__unidentified; s__unidentified
OTU_1031	0	0	0	0	0	0	0	0	0	0	0	0	0	0	0	0	0.00145449	3.63623e-05	0	0	3.63623e-05	0	0.00378168	0	3.63623e-05	0	0	0	0	7.27246e-05	0	0	0	0	0	0	0	0	0	0	0.00101814	0.000109087	0.000363623	3.63623e-05	0.000290899	0	0	k__Bacteria; p__Bacteroidetes; c__Bacteroidia; o__Bacteroidales; f__Prevotellaceae
OTU_1032	0	0	0	0	0	0	0	3.63623e-05	0	3.63623e-05	0.000145449	0.00345442	0	0	0	0	0	0	0	0	0	0	0	0	0	0	3.63623e-05	0	0.000727246	0	0	0.00119996	0	0	0	3.63623e-05	0	3.63623e-05	0	0	0	0	0	0	0	0	0	k__Bacteria; p__Bacteroidetes; c__Bacteroidia; o__Bacteroidales; f__Bacteroidales_S24-7_group; g__unidentified; s__unidentified
OTU_1033	0	0	0	0	0	0	0	3.63623e-05	0	0	0	3.63623e-05	0	0	0.000836333	0	0	0	0	0.00159994	3.63623e-05	0	0.000763609	0	0	0	0	0.00541798	0	0	0	0	0	3.63623e-05	0	0	0.000109087	0	0	0	0.000290899	0	0	0	0	3.63623e-05	0	k__Bacteria; p__Bacteroidetes; c__Bacteroidia; o__Bacteroidales; f__Porphyromonadaceae; g__Porphyromonas; s__unidentified
OTU_1034	0	0	0	0	0	0	0	0	0	0	0	0	0	0	0	0	0	0	0	0	0	0	0	0	0	0	0	0	0	0.000399985	0	0	0	3.63623e-05	0	0	0	0	0	0.00265445	0	0	0	0	0	0	0	k__Bacteria; p__Bacteroidetes; c__Flavobacteriia; o__Flavobacteriales; f__Flavobacteriaceae; g__Capnocytophaga; s__Capnocytophaga_sp._oral_clone_DZ074
OTU_1035	3.63623e-05	3.63623e-05	0	0	0	0	0	0.000436348	0.0016363	3.63623e-05	0	0.000763609	0.000799971	0	0	0	0	0	0	0	0	0	0	0	0	0	3.63623e-05	3.63623e-05	0.00341806	0	0	0	0	0	0.000399985	0	0.000254536	3.63623e-05	0	0	0	0	0	0	0	0	0	k__Bacteria; p__Bacteroidetes; c__Bacteroidia; o__Bacteroidales; f__Bacteroidales_S24-7_group; g__unidentified; s__unidentified
OTU_1036	0	0.000181812	0	3.63623e-05	0	0	0	0	0	0	0	0	0	0	0	0	0	0.000399985	0	0.00101814	0	7.27246e-05	0	0	3.63623e-05	0	3.63623e-05	0	0	3.63623e-05	0	0.00519981	0	0	0	0	0	0.000290899	0	0.000909058	0	0	0	0	0	0	0.000399985	k__Bacteria; p__Bacteroidetes; c__Bacteroidia; o__Bacteroidales; f__Bacteroidaceae; g__Bacteroides; s__unidentified
OTU_1037	0	0	0	0	0	0	0	0	0	0	0	0	0	0	0	3.63623e-05	0	0	0	0	0	0	0	0	0.00407258	0	0	0	0	0	0	0	0	0	0	0	0	0	0	0	0	0	0	0	3.63623e-05	0	0	k__Bacteria; p__Bacteroidetes; c__Bacteroidia; o__Bacteroidales; f__Prevotellaceae; g__Prevotella; s__unidentified
OTU_1038	0	0	0	0	0	0	0	0	0	0	0	0	0	0	3.63623e-05	0	0	0	0	0	0	0	0	0	0	0	0	0	0	0	0	0	0	0	0	0	0	0	0	0	0	0	0	0	0	0.00290899	0	k__Bacteria; p__Bacteroidetes; c__Bacteroidia; o__Bacteroidales; f__Rikenellaceae; g__Rikenellaceae_RC9_gut_group; s__unidentified
OTU_1039	0	0	0	0	0	0	0	0	0	0	0	0	0	0	0	0	0	0	0	0	0	0	0	0	0	0	0	0	0	0	0	0	0	0	0	0	0	0	0	0.00265445	0	0	0	0	0	0	0	k__Bacteria; p__Bacteroidetes; c__Flavobacteriia; o__Flavobacteriales; f__Flavobacteriaceae; g__Flavobacterium; s__unidentified
OTU_104	0	0	0	0	0	0	0	0	0	0	0	0	0	0	7.27246e-05	0.000254536	0	0	0.00127268	0	3.63623e-05	0.000254536	0	3.63623e-05	0.000109087	0	0	0	0	0	0	0	0	0	0	0	0	0	0.000181812	0	3.63623e-05	7.27246e-05	0.000109087	0.000218174	3.63623e-05	7.27246e-05	0	k__Bacteria
OTU_1040	0	0	0	0	0	0	0	0	0	0	0	0	0	0	0	0	0	0.00112723	0	0	0	0.00094542	0.000145449	0	0	0	0	0	0	0	0	0	0	0	0	0	0	0	0	0	0	0	0	0	0	0	0	k__Bacteria; p__Bacteroidetes; c__Bacteroidia; o__Bacteroidales; f__Prevotellaceae; g__Prevotella; s__unidentified
OTU_1041	0	0	7.27246e-05	0	0	0	0	0	0	0	0	0	0	0	0	0	0	0	0	0	0	0	0	0	0	0	0.000109087	0	3.63623e-05	0	0	0.00803607	0	0	0.000254536	0	3.63623e-05	3.63623e-05	0	0	0	0	0	0	0	0	0.000872696	k__Bacteria; p__Bacteroidetes; c__Bacteroidia; o__Bacteroidales; f__Bacteroidales_S24-7_group; g__unidentified; s__unidentified
OTU_1042	0	0	0	0	0.000109087	3.63623e-05	0	0	0	0	0	0	0	0	0	0	0	3.63623e-05	0	0.000727246	0	0	0	0	0	0	0	0	0	0	0	0	0	0	0.000545435	0	0	0	0	0.000363623	0	0.00123632	0	0	0	0	0	k__Bacteria; p__Bacteroidetes; c__Bacteroidia; o__Bacteroidales; f__Rikenellaceae; g__Alistipes; s__unidentified
OTU_1043	0.00047271	0.000218174	0.000109087	0.000399985	0.000436348	0.000218174	0.000981782	0.000181812	3.63623e-05	0	0.000618159	3.63623e-05	3.63623e-05	0	0.000109087	0	0	0	0	0	0	0	0	0	0	0	0	0.000109087	0.000145449	0	0.000145449	3.63623e-05	0	7.27246e-05	0	0	0.000218174	0	0	0	0	0	0	0	0	0	0	k__Bacteria; p__Bacteroidetes; c__Sphingobacteriia; o__Sphingobacteriales; f__Chitinophagaceae
OTU_1044	0	0	0	7.27246e-05	0	0	0	0	0	0	0	0	0	0	0	0	0	0	0	0	0	0	7.27246e-05	0	0	0	3.63623e-05	0	0	3.63623e-05	3.63623e-05	0.0102905	0	0	0	0	3.63623e-05	3.63623e-05	0	0	0	0	0	0	0	0	0	k__Bacteria; p__Bacteroidetes; c__Bacteroidia; o__Bacteroidales; f__Bacteroidales_S24-7_group; g__unidentified; s__unidentified
OTU_1045	0.000181812	0.000727246	7.27246e-05	0.000181812	0.000436348	7.27246e-05	0.000654522	0	0	0	0.00047271	0	0	0	0	0	0	0	0	0	0	0	0	0	0	0	3.63623e-05	3.63623e-05	0	0	0	3.63623e-05	0	0	0.000254536	3.63623e-05	0	3.63623e-05	0	0	0	0	0	0	0	0	0	k__Bacteria; p__Bacteroidetes; c__Sphingobacteriia; o__Sphingobacteriales; f__Chitinophagaceae; g__Ferruginibacter; s__unidentified
OTU_1046	0	0	0	0	0	0	0	0	0	0	0	0	0	0	7.27246e-05	0	0	7.27246e-05	0	0	0	0	0	0	0	0	0	0	0	0	0	0	0	0	0	0	0	0	0	0	0	0	0	0.000109087	0	0.00174539	0	k__Bacteria; p__Bacteroidetes; c__Sphingobacteriia; o__Sphingobacteriales; f__Chitinophagaceae
OTU_1047	0	0	0	0	0	0	0	0	0	0	0	0	0	0.00574525	3.63623e-05	0	0	0	0	0	0	0	0	0	0	7.27246e-05	0	0	0	0	0	0	0	0	0	0	0	0	0	0	0	0	0	0	0	0	0	k__Bacteria; p__Bacteroidetes; c__Flavobacteriia; o__Flavobacteriales; f__Flavobacteriaceae
OTU_1048	0	3.63623e-05	0.00261809	3.63623e-05	0.000145449	0	0	0	0.00287262	0	3.63623e-05	0	0	0	0	0	0	0	0	0	0	0	0	0	0	0	7.27246e-05	3.63623e-05	0.00189084	0	0	0.00363623	0	0	0	0	0	3.63623e-05	0	0	0	0	0	0	0	0	3.63623e-05	k__Bacteria; p__Bacteroidetes; c__Bacteroidia; o__Bacteroidales; f__Bacteroidales_S24-7_group; g__unidentified; s__unidentified
OTU_1049	0	0	0	3.63623e-05	0	0	0	0	0	0	0	0	0	0	0	0	0	3.63623e-05	0	0	0	0.000109087	0	0	0	0	0	0	0	3.63623e-05	0	0.00385441	0	0	0.000690884	0	0	0	0	0	3.63623e-05	0	0	0	0	0	0	k__Bacteria; p__Bacteroidetes; c__Bacteroidia; o__Bacteroidales; f__Bacteroidaceae; g__Bacteroides; s__unidentified
OTU_105	0	0	0	0	0	0	0	0	0	0	0	0	0	0	0	0	0	0.000436348	0.000109087	0	0	0.000109087	0	0	0	0	0	0	0	0	0	0	0	0	0	0	0	0	0	0	0	0	0	0	0	0	0	k__Bacteria
OTU_1050	0	0	0	0	0	0	0	0	0	0	0	0	0	0	3.63623e-05	0	0.00232719	3.63623e-05	0	0	0	0	0	0	0	0	0	0	0	0	0	0	0	0	0	0	0	0	0	0	0	0	0	0	0	0	0	k__Bacteria; p__Bacteroidetes; c__Bacteroidia; o__Bacteroidales; f__Rikenellaceae; g__Rikenellaceae_RC9_gut_group; s__Bacteroidales_genomosp._P1
OTU_1051	0	0	0	0	0	0	0	0	0	0	0	0	0	0	0	0	0	0.00199993	0	0	0	0.00123632	0	3.63623e-05	0	0	0	0	0	0	0	0	0	0	0	0	0	0	0	0	0	0	0	0	3.63623e-05	0	0	k__Bacteria; p__Bacteroidetes; c__Bacteroidia; o__Bacteroidales; f__Porphyromonadaceae; g__Microbacter; s__unidentified
OTU_1052	0	0	0	0	0	0	0	0	0	0	0	0	0	0	0	3.63623e-05	0.00392713	0.000254536	0	0	3.63623e-05	0	0	0	0	0	0	0	0	0	0	0	0	0	0	0	0	0	0	0	0	0	0	0	0	0	0	k__Bacteria; p__Bacteroidetes; c__Bacteroidia; o__Bacteroidales; f__Prevotellaceae; g__Prevotellaceae_UCG-001; s__unidentified
OTU_1053	0	0	0	0	7.27246e-05	0	0.00138177	0	0	0.000109087	0	0	0	0	0	0	0.000109087	0.000799971	0	0.00319988	3.63623e-05	0.000399985	0.000109087	0.00363623	3.63623e-05	0	0	0.00178175	0	0.00396349	0	0	7.27246e-05	0.00225446	0	0	0	0	3.63623e-05	0	0.000545435	3.63623e-05	7.27246e-05	0	0.000254536	0	3.63623e-05	k__Bacteria; p__Bacteroidetes; c__Bacteroidia; o__Bacteroidales; f__Prevotellaceae; g__Prevotella_7; s__unidentified
OTU_1054	0	0	0	0	0	0	0	0	0	0	0	0	0	0	0	0	0	3.63623e-05	3.63623e-05	0	0	0	3.63623e-05	0	0	0	0	0	0	0	0	0	0	3.63623e-05	0	0	0	0	0	0	0	0	0	3.63623e-05	0	0.00138177	0	k__Bacteria; p__Bacteroidetes; c__Sphingobacteriia; o__Sphingobacteriales; f__Saprospiraceae
OTU_1055	0	0	0	7.27246e-05	0	0	0	0	3.63623e-05	0	0	0.000909058	0	0	0	0	0	0	0	0.000181812	0	0	0	0	0	0	0	0	0	0	0	0.00272717	0	0	0	0	0	3.63623e-05	0	0.000218174	0	0	0	0	0	0	0	k__Bacteria; p__Bacteroidetes; c__Bacteroidia; o__Bacteroidales; f__Bacteroidales_S24-7_group; g__unidentified; s__unidentified
OTU_1056	0	0	0	0	0	0	0	0	0	0	0	0	0	0.00534526	0.000218174	0.00778154	0.00196356	3.63623e-05	0.000145449	3.63623e-05	0	3.63623e-05	0	0	0.000581797	3.63623e-05	0	0	0	0	0	0	0	0	0	0	0	0	7.27246e-05	0	3.63623e-05	0	3.63623e-05	0	0	3.63623e-05	0	k__Bacteria; p__Bacteroidetes; c__Bacteroidia; o__Bacteroidales; f__Porphyromonadaceae; g__Petrimonas; s__unidentified
OTU_1057	0	0.00203629	0	0	0	0	0	0	3.63623e-05	0	0	0	0	0	0	0	0	0	0	0	3.63623e-05	0	0	0	0	0.000290899	0	0	0	0	0	0	3.63623e-05	3.63623e-05	0	0	3.63623e-05	0	0	0.000181812	0	0	0.000654522	0	0.000181812	0.00181812	0	k__Bacteria; p__Bacteroidetes; c__Flavobacteriia; o__Flavobacteriales; f__Flavobacteriaceae; g__Bergeyella; s__unidentified
OTU_1058	0	0	0	0	0	0	0	0	0	0	0	0	0	0	0	0	0	0	0	0	0	0	0	0	0	0	0	0	0	0	0	0	0	0	0	0	0	0	0	0.00214538	0	0	0	0	0	0	0	k__Bacteria; p__Bacteroidetes; c__Flavobacteriia; o__Flavobacteriales; f__Flavobacteriaceae; g__Capnocytophaga; s__unidentified
OTU_1059	0	0	0	0	0	0	0	0	0	0	0	0	0	0.00272717	0	3.63623e-05	0	0	7.27246e-05	0.000909058	0	0	0	0	0	0	0	0	0	0	0	0	0	0	0	0	0	0	0	0	0	0	0	0	0	0	0	k__Bacteria; p__Bacteroidetes; c__Bacteroidia; o__Bacteroidales; f__Porphyromonadaceae; g__Proteiniphilum; s__unidentified
OTU_106	0	0	0	0	0	0	0	0	0	0	0	0	0	0	0	3.63623e-05	0	0	0.000109087	0	3.63623e-05	3.63623e-05	7.27246e-05	3.63623e-05	3.63623e-05	3.63623e-05	0	0	0	0	0	0	0	7.27246e-05	0	0	0	0	0	0	3.63623e-05	3.63623e-05	0	0	0	0	0	k__Bacteria
OTU_1060	0	0	0	0	0	0	0	0	0	0	0	0	0	0	0	0	0	0	0	0.00159994	0	0	0	0	0	0	0	0	0	0	0	0	0	0	0	0	0	0	0	0	0	0	0	0	0	0	0	k__Bacteria; p__Bacteroidetes; c__Bacteroidia; o__Bacteroidales; f__Prevotellaceae; g__Prevotella_1; s__unidentified
OTU_1061	0.000509072	0.000363623	0.000145449	0.000327261	0.000436348	0.000109087	0.000763609	0.000290899	3.63623e-05	7.27246e-05	0.000581797	0	0	0	0	0	0	0	0	0	0	0	0	0	0	0	0	0.000181812	0	0	0.000109087	0	0	0	0	0	0.000145449	3.63623e-05	0	0	0	0	0	0	0	0	0	k__Bacteria; p__Bacteroidetes; c__Sphingobacteriia; o__Sphingobacteriales; f__Chitinophagaceae; g__Ferruginibacter; s__unidentified
OTU_1062	0	0	0	0	0	0	0	0	0	0	0	0	0	0	0	0	0.00276354	7.27246e-05	0	0	0	0	0	0	0	0	0	0	0	0	0	0	0	0	0	0	0	0	0	0	0	0	0	0	0	0	0	k__Bacteria; p__Bacteroidetes; c__Bacteroidia; o__Bacteroidales; f__Prevotellaceae; g__Prevotella_1; s__unidentified
OTU_1063	0	0	0	0	0	0	0	0	0	0	0	0	0	0	0	3.63623e-05	0.00229083	3.63623e-05	0	0	0	0	0	0	0	0.000690884	0	0	0	0	0	0	0	0	0	0	0	0	0	0	0	0	0	0	0	0	0	k__Bacteria; p__Bacteroidetes; c__Bacteroidia; o__Bacteroidales; f__Porphyromonadaceae; g__Parabacteroides; s__unidentified
OTU_1064	0	0	0	0	0	0	0	0	0	0	0	0	0	0	0	3.63623e-05	0	0	0	0.00229083	0	0	0	0	0.000872696	0	0	0	0	0	0	0	0	0	0	0	0	0	0	0	0	0	0	0	0	0	0	k__Bacteria; p__Bacteroidetes; c__Bacteroidia; o__Bacteroidales; f__Prevotellaceae; g__Prevotella; s__unidentified
OTU_1065	0	0	0	0	0	0	0	0	0	0	0	0	0	0	0	0	0	0	0	0	0	0	0	0.00247264	0	0	0	0	0	0	0	0	0	0	0	0	0	0	0	0	0	0	0	0	0	0	0	k__Bacteria; p__Bacteroidetes; c__Bacteroidia; o__Bacteroidales; f__Porphyromonadaceae; g__Proteiniphilum
OTU_1066	0	0	0	0	0	0	0	0	0	0	0	0	0	0.00454529	7.27246e-05	3.63623e-05	0	0	0	3.63623e-05	0	0	0	0	0.00229083	0.000836333	0	0	0	0	0	0	0	0	0	0	0	0	0	0	3.63623e-05	0	0	0	3.63623e-05	0	0	k__Bacteria; p__Bacteroidetes; c__Bacteroidia; o__Bacteroidales; f__Porphyromonadaceae; g__Macellibacteroides; s__unidentified
OTU_1067	0.000909058	3.63623e-05	0	0	0	3.63623e-05	0	0	0.00330897	3.63623e-05	0	0	0	0	0	0	0	0	0	0	0.00112723	0.000363623	0	0	0	0	0	3.63623e-05	0	0	0	0	0	0	0	0	0	3.63623e-05	0	0	0.000618159	0	0	0	0	0	0	k__Bacteria; p__Bacteroidetes; c__Bacteroidia; o__Bacteroidales; f__Bacteroidaceae; g__Bacteroides
OTU_1068	0	0	0	0	0	0	0	0	0	3.63623e-05	7.27246e-05	0	0	0	7.27246e-05	0	0.00185448	7.27246e-05	0.000109087	0	3.63623e-05	0	0	0.00134541	3.63623e-05	0	0	3.63623e-05	0	0.000836333	0	0	0	0.00149085	0.000909058	0	0	3.63623e-05	0	0	0.00199993	3.63623e-05	0.000218174	0.000981782	0	0.000799971	0	k__Bacteria; p__Bacteroidetes; c__Bacteroidia; o__Bacteroidales; f__Prevotellaceae; g__Prevotella; s__unidentified
OTU_1069	0	0	0	0	0	0	0	0	0	0	0	0	0	0	0.000181812	3.63623e-05	0	0	0	0	0	0	0	0	0	0	0	0	0	7.27246e-05	0	0	0	0	0	0	0	0	0.00178175	0	3.63623e-05	0	0	0	0	0	0	k__Bacteria; p__Bacteroidetes; c__Flavobacteriia; o__Flavobacteriales; f__Flavobacteriaceae; g__Bergeyella; s__unidentified
OTU_107	0	0	0	0	0	0	0	0	0	0	0	0	0	0	0	0	0	0	0	0	0	0	0	0	0	0	0	0	0	0	0	0	0	0	0	0	0	0	3.63623e-05	0	0	0	0	0	0	0	0	k__Bacteria; p__Proteobacteria; c__Alphaproteobacteria; o__Rickettsiales; f__Mitochondria
OTU_1070	0	0	0	0	0	0	0	0	0	0	0	0	0	0.00327261	3.63623e-05	3.63623e-05	0.00149085	0	0	0.000145449	0	0	0	0	0	0.000109087	0	0	0	0	0	0	0	0	0	0	0	0	0	0	0	0	0	0	0	0	0	k__Bacteria; p__Bacteroidetes; c__Bacteroidia; o__Bacteroidales; f__Porphyromonadaceae; g__Proteiniphilum; s__unidentified
OTU_1071	0	0	0	0	0	0	0	0	0	0	0	0	0	0	0	0	0	0	0	0	0.00094542	0	0	0	0	0	7.27246e-05	0.000799971	0	0.000399985	3.63623e-05	0	0	3.63623e-05	0.000327261	0	0	0.000109087	0	0	0.00123632	0	0	0	0	0	0	k__Bacteria; p__Bacteroidetes; c__Bacteroidia; o__Bacteroidales; f__Prevotellaceae
OTU_1072	0	0	0	0	0	0	0	0	0	0	0	0	0	0	0	0	0.00232719	0	0	0	0	0	0	0	3.63623e-05	0	0	0	0	0	0	0	0	0	0	0	0	0	0	0	0	0	0	0	0	0	0	k__Bacteria; p__Bacteroidetes; c__Bacteroidia; o__Bacteroidales; f__Prevotellaceae; g__Prevotella_1; s__unidentified
OTU_1073	0	0	0	0	0	0	0	0	0	0	0	0	0	0	0	0	0	3.63623e-05	0	0	0	0	0	0	0	0	0	0	0	0	0	0	0	7.27246e-05	0	0	0	0	0	0	0	3.63623e-05	0	0	3.63623e-05	0.00174539	0	k__Bacteria; p__Bacteroidetes; c__Bacteroidia; o__Bacteroidales; f__Prevotellaceae; g__Prevotella_7; s__unidentified
OTU_1074	0	0	0	3.63623e-05	7.27246e-05	0	0.00105451	0	0	0.00101814	0	3.63623e-05	3.63623e-05	0	0	0	0	3.63623e-05	0	0	0.00105451	0	3.63623e-05	0	0.000727246	0	0	0	0	0.00047271	0	0	0	0	0	0	0	0	0	0.00109087	0	7.27246e-05	0	0	0.000399985	0	0	k__Bacteria; p__Bacteroidetes; c__Bacteroidia; o__Bacteroidales; f__Porphyromonadaceae; g__unidentified; s__unidentified
OTU_1075	0	0	0	0	0	0	0	0	0	0	0	0	0	0	0	0	3.63623e-05	0	0	0	0	0	0	0	0.00178175	0	0	0	0	0	0	0	0	0	0	0	0	0	0	0	0	0	0	0	0	0	0	k__Bacteria; p__Bacteroidetes; c__Bacteroidia; o__Bacteroidales; f__Porphyromonadaceae
OTU_1076	0	0	0	0	0	0	0	0	0	0	0	0	0	0.00138177	0	0	0.00109087	3.63623e-05	0	0	0	0.000763609	0	0	3.63623e-05	0	0	0	0	0	0	0	0	0	0	0	0	0	0	0	0	0	0	0	0.00119996	0	0	k__Bacteria; p__Bacteroidetes; c__Flavobacteriia; o__Flavobacteriales; f__Flavobacteriaceae; g__Salegentibacter; s__unidentified
OTU_1077	0	0	0	7.27246e-05	0	0	0	0	0	0	0	0	0	0	0	0	0	0	0	0.000799971	0	0	0	0	0	0	0	0	0	3.63623e-05	0	0.00345442	0	0	0	0	0.000145449	0	0	0.000109087	0	0	0	0	0	0	0	k__Bacteria; p__Bacteroidetes; c__Bacteroidia; o__Bacteroidales; f__Bacteroidales_S24-7_group; g__unidentified; s__unidentified
OTU_1078	0	0	0	0	0	0	0	0	0	0	0	0	0	0	0	0	0.00181812	0	0	0	0	0	0	3.63623e-05	0	0	0	0	0	0	0	0	0	0	0	0	0	0	0	0	0	0	0	0	0	0	0	k__Bacteria; p__Bacteroidetes; c__Bacteroidia; o__Bacteroidales; f__Prevotellaceae; g__Prevotella_1; s__unidentified
OTU_1079	0.000109087	0.000145449	7.27246e-05	0.000109087	0.000327261	7.27246e-05	0.000436348	3.63623e-05	0	0.000109087	0.000145449	0	7.27246e-05	0	0	0	0	0	0	0	0	0	0	0	0	0	0.000109087	3.63623e-05	0	7.27246e-05	3.63623e-05	0.000109087	0	0	7.27246e-05	3.63623e-05	7.27246e-05	3.63623e-05	0	0	0	0	0	0	0	0	0	k__Bacteria; p__Proteobacteria; c__Deltaproteobacteria; o__Myxococcales; f__Haliangiaceae; g__Haliangium; s__unidentified
OTU_108	0	0	0	0	0	0	0	0	0	0	0	0	0	0	0	0	0	0	0	0	0	0	0	0	0	0	0	0	0	0	0	0	0	3.63623e-05	0	0	0	0	0	0	0	0	3.63623e-05	0	0	0	0	k__Bacteria
OTU_1080	0	0	0	0	0	0	0	0	0	0	0	0	0	0.00327261	0	3.63623e-05	0.00159994	3.63623e-05	3.63623e-05	0	0	0	0	0	3.63623e-05	0	0	0	0	0	0	0	0	0	0	0	0	0	0	0	0	0	0	0	0	0	0	k__Bacteria; p__Bacteroidetes; c__Flavobacteriia; o__Flavobacteriales; f__Flavobacteriaceae; g__Galbibacter; s__unidentified
OTU_1081	0	0	0	0	0	0	0	0	0	0	0	0	0	0	0	0	0	0	0	0	0	0	0	0	0	0	0	0	0	0	0	0	0	7.27246e-05	0	0	0	0	0	0	0	0	0	0	0	0.000836333	0	k__Bacteria; p__Bacteroidetes; c__Bacteroidetes_VC2.1_Bac22; o__unidentified; f__unidentified; g__unidentified; s__unidentified
OTU_1082	3.63623e-05	0	0	0.000181812	0.000181812	0	0.000290899	7.27246e-05	0	7.27246e-05	0.000363623	3.63623e-05	0	0	0	0	0	0	0	0	0	0	0	0	0	0	0	0	7.27246e-05	0	0	7.27246e-05	0	0	7.27246e-05	0	7.27246e-05	0	0	0	0	0	0	0	0	0	0	k__Bacteria; p__Bacteroidetes; c__Sphingobacteriia; o__Sphingobacteriales; f__PHOS-HE51; g__unidentified; s__unidentified
OTU_1083	0	0	0	0	0	0	0	0	0	0	0	0	0	0	0	0	0	0	0	0.0016363	0	0	0	0	0	0	0	0	0	0	0	0	0	0	0	0	0	0	0	0.000399985	0	0	0	0	0	0	0	k__Bacteria; p__Bacteroidetes; c__Bacteroidia; o__Bacteroidales; f__Bacteroidales_S24-7_group; g__unidentified; s__unidentified
OTU_1084	0	0	0	0	0	0	0	0	0	0	0	0	0	0	3.63623e-05	0	0	0	0	0	0	0	0	0	0	0	0	0	0	0	0	0	0	0	0	0	0	0	0	0	0	0	0	0	3.63623e-05	0.00152722	0	k__Bacteria; p__Bacteroidetes; c__Bacteroidia; o__Bacteroidales; f__Porphyromonadaceae; g__Microbacter; s__unidentified
OTU_1085	0.000218174	0.000145449	7.27246e-05	7.27246e-05	0.000181812	3.63623e-05	0.000363623	0.000109087	0	0	0.000581797	0	3.63623e-05	0	0	0	0	0	0	0	0	0	0	0	0	0	0	7.27246e-05	3.63623e-05	3.63623e-05	0	3.63623e-05	0	0	0.000109087	7.27246e-05	0	3.63623e-05	0	0	0	0	0	0	0	0	0	k__Bacteria; p__Bacteroidetes; c__Sphingobacteriia; o__Sphingobacteriales; f__Saprospiraceae; g__Haliscomenobacter; s__unidentified
OTU_1086	0.000109087	0	0	0.000109087	0.000181812	3.63623e-05	0.000290899	0.000218174	0	7.27246e-05	0.000218174	0	0	0	0	0	0	0	0	0	0	0	0	0	0	0	7.27246e-05	0	3.63623e-05	7.27246e-05	0	3.63623e-05	0	0	0	0	0	3.63623e-05	0	0	0	0	0	0	0	0	0	k__Bacteria; p__Bacteroidetes; c__Sphingobacteriia; o__Sphingobacteriales; f__Saprospiraceae; g__unidentified; s__unidentified
OTU_1087	0	0	0	0	0	7.27246e-05	0	0	0	0	0	0	0	0	0	0	0	0.000109087	0	0.00047271	0	0	0	0	0	0	0	0	0	0	0	0	0	0	0	0	0	0	0	0.000509072	0	0	0	0	0	0	0	k__Bacteria; p__Bacteroidetes; c__Bacteroidia; o__Bacteroidales; f__Bacteroidaceae; g__Bacteroides; s__unidentified
OTU_1088	0	0	0	0	0	0	0	0	0	0	0	0	0	0	0	0	0	0	0	0.000327261	0	0	0	0	0	0	0	0	0	0	0	0	0	0	0	0	0	0	0	0.000436348	0	0	0	0	0	0	0	k__Bacteria; p__Bacteroidetes; c__Bacteroidia; o__Bacteroidales; f__Bacteroidaceae; g__Bacteroides; s__unidentified
OTU_1089	0	0	0	0	0	0	0	0.000109087	0	0	0	0	0	0	0	0	0	0	0	0	3.63623e-05	0	0	0.00123632	0	0	0	0	0	0.000109087	0	0	0	0	0	0	0	0	0	0	0	0	3.63623e-05	0	0	0	0	k__Bacteria; p__Bacteroidetes; c__Bacteroidia; o__Bacteroidales; f__Bacteroidaceae; g__Bacteroides; s__bacterium_NLAE-zl-C391
OTU_109	0	0	0	0	0	0	0	0	0	0	0	0	0	0	0	0	0	0	0	0	0	0	0	0	0	0	0	0	0	0	0	0	7.27246e-05	0	0	0	0	0	0	0	0	0	0	0	0	0	0	k__Bacteria
OTU_1090	0	0	0	0	0	0	0	0	0	0	0	0	0	0	0.000581797	0.00181812	0	0	0	0	0	0	0	0	3.63623e-05	3.63623e-05	0	0	0	0	0	0	0	0	0	0	0	0	3.63623e-05	0	0	0	0	0	0	0	0	k__Bacteria; p__Bacteroidetes; c__Bacteroidia; o__Bacteroidales; f__Porphyromonadaceae
OTU_1091	0	0	0	0	0	0	0	0	0	0	0	0	0	0	0	0	0	7.27246e-05	0	0	0	0	0	0	0	0	0	7.27246e-05	0	7.27246e-05	0	0	0	0	0	0	0	0	3.63623e-05	0	0.000181812	0	0	0	0.00185448	0	0	k__Bacteria; p__Bacteroidetes; c__Bacteroidia; o__Bacteroidales; f__Porphyromonadaceae; g__Tannerella; s__unidentified
OTU_1092	3.63623e-05	0	0	0.000254536	0.000363623	7.27246e-05	0.000145449	0	0	0.000218174	0.000109087	3.63623e-05	0	0	0	0	0	0	0	0	0	0	0	0	0	0	0.000109087	3.63623e-05	7.27246e-05	3.63623e-05	7.27246e-05	7.27246e-05	0	0	3.63623e-05	0.000109087	0	0.000109087	0	0	0	0	0	0	0	0	0	k__Bacteria; p__Bacteroidetes; c__Sphingobacteriia; o__Sphingobacteriales; f__Sphingobacteriaceae; g__Pedobacter; s__unidentified
OTU_1093	0	0	0	0	0	0	0	0	0	0	0	0	0	0	0	0	0.000654522	0	0	0	0	0	0	0	0	0	0	0	0	0	0	0	0	0	0	0	0	0	0	0	0	0	0	0	0	0	0	k__Bacteria; p__Bacteroidetes; c__Bacteroidia; o__Bacteroidales; f__Bacteroidales_S24-7_group; g__unidentified; s__unidentified
OTU_1094	7.27246e-05	0.000254536	7.27246e-05	0.000327261	0.000218174	7.27246e-05	0.000254536	0	0	0	0.000254536	0	0	0	0	0	0	0	0	0	0	0	0	0	0	0	0	0	3.63623e-05	0	3.63623e-05	0	0	0	7.27246e-05	0	0	0	0	0	0	0	0	0	0	0	0	k__Bacteria; p__Bacteroidetes; c__Sphingobacteriia; o__Sphingobacteriales; f__Chitinophagaceae; g__Ferruginibacter; s__unidentified
OTU_1095	0	0	0	0	0	0	0	0	0	0	0	0	0	0	0	0	0	7.27246e-05	0	0.000690884	0	0	0	0	0	0	0	0	0	0	0	0	0	0	0	0	0	0	0	0.000145449	0	0	0	0	0	0	0	k__Bacteria; p__Bacteroidetes; c__Bacteroidia; o__Bacteroidales; f__Rikenellaceae; g__Alistipes; s__unidentified
OTU_1096	0	0	0	0	0	3.63623e-05	0	0	0	0	0	0	0	0	0	0	0	0	0	0	0.000836333	0.000145449	0	0	0	0	0	0	0	0	0	0	0	0	0	0	0	0	0	0	0.000436348	0	0	0	0	0	0	k__Bacteria; p__Bacteroidetes; c__Bacteroidia; o__Bacteroidales; f__Bacteroidaceae; g__Bacteroides; s__unidentified
OTU_1097	0	0	0	0	0	0	0	0	0	0.000981782	0	0	0	0	0	0	0.000727246	0	3.63623e-05	0	7.27246e-05	0	0	0	0.000254536	3.63623e-05	0	0	0	0	0.000581797	3.63623e-05	0	0	0	0	0.000327261	0	0	0	0.0033817	0	3.63623e-05	0	0	0	0	k__Bacteria; p__Bacteroidetes; c__Bacteroidia; o__Bacteroidales; f__Prevotellaceae; g__Prevotella_7; s__unidentified
OTU_1098	0	0	0	0	0	0	0	0	0	0	0	0	0	0	0	0	0	3.63623e-05	0	0	0	0	0	0.00101814	0	0	0	0	0	0	0	0	0	0	0	0	0	0	0	0	0	0	0	0	0	0	0	k__Bacteria; p__Bacteroidetes; c__Bacteroidia; o__Bacteroidales; f__Porphyromonadaceae; g__unidentified; s__unidentified
OTU_1099	0	0	0	0	0	0	0	0	0	0	0	0	0	0	0	0	0	0	0	0	0	0	0	0	0	0.00145449	0	0	0	0	0	0	0	0	0	0	0	0	0	0	0	0	0	0	0	0	0	k__Bacteria; p__Bacteroidetes; c__Sphingobacteriia; o__Sphingobacteriales; f__Sphingobacteriaceae
OTU_11	0	0	0	0	0	0	0	0	0	0	0	0	0	0.000109087	0	0	0	0	0	0	0	0.000109087	0	0	0	0	0	0	0	0	0	0	0	0	0	0	0	0	0	0	0	0	0	0	0	0	0	k__Bacteria
OTU_110	0	0	0	0	0	0	0	0	0	0	0	0	0	0	0	0	0	0	0	0	0	0	0	0	0	0.000145449	0	0	0	0	0	0	0	0	0	0	0	0	0	0	0	0	0	0	0	0	0	Unclassified
OTU_1100	0	0	0	0	0	0	0	0	0	0	0	0	0	0	0	0	0	0	0	0	0	0	0	0	0	3.63623e-05	0	0	0	0	0	0	0.000618159	0	0	0	0	0	0	0	0	0	0	0	0	0	0	k__Bacteria; p__Bacteroidetes; c__Flavobacteriia; o__Flavobacteriales; f__Flavobacteriaceae; g__Myroides; s__unidentified
OTU_1101	0	0.000545435	0	0	0	0	0	0	0	0	0	0	0	0	0	0	0	0	0	0	0	0	0.00047271	0	0	0	0	0	0	0	0	0	0	0	0	0	0	0	0	0.00094542	0	0.000363623	0	0	0	0	0	k__Bacteria; p__Bacteroidetes; c__Bacteroidia; o__Bacteroidales; f__Prevotellaceae; g__Prevotella_7; s__unidentified
OTU_1102	0	0	0	0	0	0	0	0	0	0	0	0	0	0	0	7.27246e-05	7.27246e-05	0.000109087	0	0	0	0	0	0	0	3.63623e-05	0	0	0	0	0	0	0.000145449	0	0	0	0	0	0	0	0	0	0	0	0	0	0	k__Bacteria; p__Bacteroidetes; c__Sphingobacteriia; o__Sphingobacteriales; f__Sphingobacteriaceae
OTU_1103	0	0	0	0	0	3.63623e-05	0	0	0	0	0	0	0	0	0	0	0	0	0	0.0016363	0	0	0	0	0	0	0	0	0	0	0	0	0	0	0	0	0	0	0	3.63623e-05	0	0	0	0	0	0	0	k__Bacteria; p__Bacteroidetes; c__Bacteroidia; o__Bacteroidales; f__Bacteroidales_S24-7_group; g__unidentified; s__unidentified
OTU_1104	7.27246e-05	0	7.27246e-05	0.000181812	0.000109087	0	0.000436348	0.000109087	3.63623e-05	0	0.000109087	0	3.63623e-05	0	0	0	0	0	0	0	0	0	0	0	0	0	0	3.63623e-05	7.27246e-05	7.27246e-05	3.63623e-05	3.63623e-05	0	0	0	3.63623e-05	0.000145449	0	0	0	0	0	0	0	0	0	0	k__Bacteria; p__Bacteroidetes; c__Sphingobacteriia; o__Sphingobacteriales; f__unidentified; g__unidentified; s__unidentified
OTU_1105	0	0	0	0	0	0	0	0	0	0	0	0	0	0	0	0	0	0	0	0	0	0	0	0	0	0	0	0	0	0	3.63623e-05	0.0016363	0	0	0	0	0.000218174	0	0	0	0	0	0	0	0	0	0	k__Bacteria; p__Bacteroidetes; c__Bacteroidia; o__Bacteroidales; f__Bacteroidaceae; g__Bacteroides; s__unidentified
OTU_1106	0	7.27246e-05	0	0	0	0	0	3.63623e-05	0	0	0	0	0	0	0	0	0	0	0	0	3.63623e-05	0	0.000436348	0	0	0	0	0.00130904	0	7.27246e-05	0	0	0	0	0	0	0	0	0	0	0	0	0	0	0	0	0	k__Bacteria; p__Bacteroidetes; c__Bacteroidia; o__Bacteroidales; f__Prevotellaceae; g__Prevotella_7; s__unidentified
OTU_1107	3.63623e-05	0	0	0	0	0	0	0	0	0	0	0	0.00199993	0	0	0	0	0	0	0	0	0	0	0	0	0	3.63623e-05	0	0	0	0	0	0	0	3.63623e-05	0	0	0	0	0	0	0	0	0	0	0	0	k__Bacteria; p__Bacteroidetes; c__Bacteroidia; o__Bacteroidales; f__Bacteroidales_S24-7_group; g__unidentified; s__unidentified
OTU_1108	0	0	0	0	0	0	0	0	0	0	0	0	0	0.00101814	0	0	0.00341806	0	0	0	0	0	0	0	3.63623e-05	3.63623e-05	0	0	0	0	0	0	0	0	0	0	0	0	0	0	0	0	0	0	0	0	0	k__Bacteria; p__Bacteroidetes; c__Flavobacteriia; o__Flavobacteriales; f__Flavobacteriaceae; g__Salinimicrobium; s__unidentified
OTU_1109	0	0	0	0.000654522	0	0	0	0	0	0	0	0	0	0	0	0	0	0	0	0	3.63623e-05	0	0	0	0	0	3.63623e-05	0	0	0	0	3.63623e-05	0	3.63623e-05	0	0	0	0	0	0	0	0	0	0	3.63623e-05	0.00116359	0	k__Bacteria; p__Bacteroidetes; c__Bacteroidia; o__Bacteroidales; f__Prevotellaceae; g__Prevotella_2; s__unidentified
OTU_111	0	0	0	0	0	0	0	0	0	3.63623e-05	0	0	0	0.000399985	0.000109087	0.00392713	0.000981782	3.63623e-05	0.000763609	0	3.63623e-05	0.000981782	0.000109087	0	0.000690884	0.00105451	0	0	0	0	0	0	0.00116359	0.000909058	0	0	0	0	0.000436348	0	0.000109087	0	0.000181812	0.000618159	0	0.000218174	0	Unclassified
OTU_1110	0	0	0	3.63623e-05	0	0	0	0	0	0	0	0	0	0	0	0	0	0	0	0.000290899	0	0.000109087	3.63623e-05	0	0	0	0	0	0	0	0	0.00105451	0	0	0	0	0	0	0	0.000290899	0	0	0	0	0	0	0	k__Bacteria; p__Bacteroidetes; c__Bacteroidia; o__Bacteroidales; f__Porphyromonadaceae; g__Parabacteroides; s__swine_fecal_bacterium_SD-Xyl5
OTU_1111	0	0	0	0	0	0	0	0	0	0	0	0	0	0	0	0	0	0	0	3.63623e-05	0	0	0	0	0	0	0	0	0	0	0	0	0	0	0	0	0	0	0	0	0	0.000981782	0	0	0	0	0	k__Bacteria; p__Bacteroidetes; c__Bacteroidia; o__Bacteroidales; f__Bacteroidales_S24-7_group; g__unidentified; s__unidentified
OTU_1112	7.27246e-05	7.27246e-05	7.27246e-05	7.27246e-05	0.000145449	0.000109087	0.000181812	0	7.27246e-05	0.000109087	0.000218174	0	0	0	0	0	0	0	0	0	0	0	0	0	0	0	0	7.27246e-05	0	0.000109087	0	0	0	0	0	0.000218174	7.27246e-05	0	0	0	0	0	0	0	0	0	0	k__Bacteria; p__Bacteroidetes; c__Bacteroidia; o__Bacteroidia_Incertae_Sedis; f__Draconibacteriaceae; g__unidentified; s__unidentified
OTU_1113	0	0	0	0	0	0	0	0	0	0	0	0	0	0	0	0	0.00152722	0	0	0	0	0	0	0	0	0	0	0	0	0	0	0	0	0	0	0	0	0	0	0	0	0	0	0	0	0	0	k__Bacteria; p__Bacteroidetes; c__Bacteroidia; o__Bacteroidales; f__Prevotellaceae; g__Prevotella_1; s__unidentified
OTU_1114	0	0	0	0	0	3.63623e-05	0	0	0	0	0	0	0	0	0	0	0	0.000290899	0	0.000290899	0	0	0	0	0	0	0	0	0	0	0	0	0	0	0	0	0	0	0	0.000327261	0	0	0	0	0	0	0	k__Bacteria; p__Bacteroidetes; c__Bacteroidia; o__Bacteroidales; f__Rikenellaceae; g__Alistipes; s__unidentified
OTU_1115	3.63623e-05	0	0	0	0	0	0	0	0	0	0	0	0	0	0	0	0	0	0	0	0	0	0.00261809	0	0	0	0	0	0	3.63623e-05	0.000327261	0	0	0	0	0	0	0	0	0	0.000363623	7.27246e-05	0	0	0	3.63623e-05	0	k__Bacteria; p__Bacteroidetes; c__Bacteroidia; o__Bacteroidales; f__Prevotellaceae; g__Prevotella_7; s__Prevotella_sp._oral_clone_AH125
OTU_1116	0	0	0	0	0	0	0	0	0	0	0	0	0	0	0	0	0	0	0	0	3.63623e-05	0	3.63623e-05	0	0	0	0	0	0	0	0	0	0	0	0	0	0	0	0	0.000727246	0	0	0	0	0	0	0	k__Bacteria; p__Bacteroidetes; c__Sphingobacteriia; o__Sphingobacteriales; f__Sphingobacteriaceae; g__Sphingobacterium
OTU_1117	7.27246e-05	0.000109087	0	0.000109087	0.000254536	3.63623e-05	0.000181812	7.27246e-05	7.27246e-05	0	0.000145449	3.63623e-05	0	0	0	0	0	0	0	0	0	0	0	0	0	0	0.000109087	0	3.63623e-05	0	0	0	0	0	0.000109087	3.63623e-05	0	0	0	0	0	0	0	0	0	0	0	k__Bacteria; p__Bacteroidetes; c__Sphingobacteriia; o__Sphingobacteriales; f__Chitinophagaceae; g__unidentified; s__unidentified
OTU_1118	0	0	0	0	0	0	0	0	0	0	0	0	0	0	0	0	0	7.27246e-05	0	0.00119996	0	0	0	0	0	0	0	0	0	0	0	0	0	0	0	0	0	0	0	0.000218174	0	0	0	0	0	0	0	k__Bacteria; p__Bacteroidetes; c__Bacteroidia; o__Bacteroidales; f__Bacteroidales_S24-7_group; g__unidentified; s__unidentified
OTU_1119	0	0	0	0	3.63623e-05	0	0	0	0	0.000145449	0	0	0	0	3.63623e-05	3.63623e-05	0.000436348	0.00101814	0	0	3.63623e-05	0	0	0	0	0	0	3.63623e-05	0	0	0	0	0.000109087	0.000145449	0	0	0	0	0	0	0	0	0	0	0	3.63623e-05	0	k__Bacteria; p__Bacteroidetes; c__Flavobacteriia; o__Flavobacteriales; f__Flavobacteriaceae; g__Flavobacterium; s__unidentified
OTU_112	0	0	0	0	0	0	0	0	0	0	0	0	0	0.000218174	0.000218174	0.000509072	3.63623e-05	0	0.000545435	0	0	0.000327261	0.000109087	0.000109087	0.00116359	0.000109087	0	0	0	0	0	0	0.000109087	3.63623e-05	0	0	0	0	0.000218174	0	0	0.000145449	3.63623e-05	0.000218174	0.000218174	3.63623e-05	0	k__Bacteria; p__Proteobacteria
OTU_1120	0	0	0	0	0	0	0	0	0	0	0	0	0	0	0	0	0	0	0	0.000981782	0	0	0	0	0	0	0	0	0	0	0	0	0	0	0	0	0	0	0	0.000327261	0	0	0	0	0	0	0	k__Bacteria; p__Bacteroidetes; c__Bacteroidia; o__Bacteroidales; f__Bacteroidales_S24-7_group; g__unidentified; s__unidentified
OTU_1121	0	0	0	0	0	0	0	0	0	0	0	0	0.000218174	0	0	0	0	0.000363623	0	0.000618159	0.000872696	0.000254536	0	0	0	0	0	0	0	0	0	0	0	0	0	0	0	0	0	0.000509072	0.000218174	0	0	0	0	0	0	k__Bacteria; p__Bacteroidetes; c__Bacteroidia; o__Bacteroidales; f__Porphyromonadaceae; g__Parabacteroides
OTU_1122	0	0	0	0	0	0	0	0	0	0	0	0	0	0	0	0	0.000109087	0.000181812	0	0	0	0	0	0	0	0.000909058	0	0	0	0	0	0	3.63623e-05	0	0	0	0	0	0	0	0	0	0	0	0	0	0	k__Bacteria; p__Bacteroidetes; c__Flavobacteriia; o__Flavobacteriales; f__Flavobacteriaceae; g__Flavobacterium; s__unidentified
OTU_1123	0	0	0	0	0	0	0	0	0	0	0	0	0	0	0	0	0	0	0	0	0	0	0	0	0	0	0	0	0	0	0	0	0	0	0	0	0	0	0	0	0	0	0	0	0	0.000690884	0	k__Bacteria; p__Bacteroidetes; c__Flavobacteriia; o__Flavobacteriales; f__NS9_marine_group; g__unidentified; s__unidentified
OTU_1124	0.000290899	7.27246e-05	0	3.63623e-05	0.000218174	3.63623e-05	0.000218174	0	0	3.63623e-05	0.000509072	3.63623e-05	0	0	0	0	0	0	0	0	0	0	0	0	0	0	0	0	0.000109087	7.27246e-05	3.63623e-05	0	0	0	7.27246e-05	0.000109087	3.63623e-05	0	0	0	0	0	0	0	0	0	0	k__Bacteria; p__Bacteroidetes; c__Sphingobacteriia; o__Sphingobacteriales; f__Chitinophagaceae; g__Sediminibacterium; s__unidentified
OTU_1125	0	0	0	0	0	0	0	0	0	0	0	0	0	0	3.63623e-05	0	0	0	0	0	0	0	0	0	0	0	0	0	0	0	0	0	0	3.63623e-05	0	0	0	0	0	0	0	0	0	0	0	0.000690884	0	k__Bacteria; p__Bacteroidetes; c__Sphingobacteriia; o__Sphingobacteriales; f__Saprospiraceae
OTU_1126	0.000109087	0.000181812	3.63623e-05	0.000109087	0.000327261	7.27246e-05	0.000109087	0	0	0	0.000436348	0	0	0	0	0	0	0	0	0	0	0	0	0	0	0	0	0	0	0.000218174	3.63623e-05	3.63623e-05	0	0	7.27246e-05	0	7.27246e-05	0	0	0	0	0	0	0	0	0	0	k__Bacteria; p__Bacteroidetes; c__Sphingobacteriia; o__Sphingobacteriales; f__Chitinophagaceae; g__Ferruginibacter; s__unidentified
OTU_1127	0	0	0	0	0	0	0	0	0	0	0	0	0	0	0	0	0	0	0	0	0	0	0	0	0	0	0	0.000618159	3.63623e-05	0.000181812	0	0	0	0	0	3.63623e-05	0	0	0	0	0	0	0	0	0	0	0	k__Bacteria; p__Bacteroidetes; c__Bacteroidia; o__Bacteroidales; f__Prevotellaceae; g__Prevotella_2; s__unidentified
OTU_1128	0	0	0	0	0	0	0	0	0	0	0	0	0	0	0.000581797	0	0	0	0	0	0	0	0	0	0	0	0	0	0	0	0	0	0	0	0	0	0	0	0	0	0	0	0	0	0	0	0	k__Bacteria; p__Bacteroidetes; c__Bacteroidia; o__Bacteroidales; f__Porphyromonadaceae; g__Butyricimonas
OTU_1129	0	0	0	0	0	0	0	0	0	0	0	0	0	0	0	0	0.00119996	0	0	0	0	0	0	0	0	0	0	0	0	0	0	0	0	0	0	0	0	0	0	0	0	0	0	0	0	0	0	k__Bacteria; p__Bacteroidetes; c__Bacteroidia; o__Bacteroidales; f__Prevotellaceae; g__Prevotella_1; s__unidentified
OTU_113	0	0	0	0	0	0	0	0	0	0	0	0	0	0	0.000109087	0	0	7.27246e-05	0.0044362	0	0	3.63623e-05	0	0	0	7.27246e-05	0	0	0	0	0	0	0	3.63623e-05	0	0	0	0	0.000254536	0	0	0	0	0.000727246	0	0.000181812	0	k__Bacteria
OTU_1130	0	0.00178175	0	0	0	0	0	0	0	0	0	0	0	0	0	0	0	0	0	0	0	0	0	0	0	0	0	0	0	0	0	0	0	0	0	0	0	0	0	0	0	0	0	0	0	0	0	k__Bacteria; p__Bacteroidetes; c__Bacteroidia; o__Bacteroidales; f__Bacteroidales_S24-7_group; g__unidentified; s__unidentified
OTU_1131	0	0	0	0	0	0	0	0	0	0	0	0	0	0	0	0	0	3.63623e-05	0	3.63623e-05	0.000399985	7.27246e-05	0	0	0	0	0	0.000399985	0	0	0	0	0	0	0	0	0	0	0	0.000145449	0.000290899	0	0	0	3.63623e-05	0	0	k__Bacteria; p__Bacteroidetes; c__Bacteroidia; o__Bacteroidales; f__Bacteroidaceae; g__Bacteroides
OTU_1132	0	0	0	0	0	0	0	0	0	0	0	0	0	0	0	0	0	0	0	0	0	0	3.63623e-05	0	0	0	0	0	0	0	0	0	0	0	0	0	0	0	0	0	0	0.00094542	0	0	0	0	0	k__Bacteria; p__Bacteroidetes; c__Cytophagia; o__Cytophagales; f__Cytophagaceae
OTU_1133	3.63623e-05	0.00232719	3.63623e-05	0.00101814	0	0	0.00138177	0.000254536	0.00323625	0.0101451	0.000218174	0.000218174	0.00210901	0.000581797	0.000509072	0.0167267	0.00243628	0.00454529	0.0184357	0.0293444	0.0110541	0.00258172	0.0195993	0.00807243	7.27246e-05	0.000509072	0.00196356	0.0181448	0.0169812	0.0170903	0.0022181	7.27246e-05	0.000763609	0.0213447	0.00101814	0.000218174	0.000399985	0.000254536	0.0148358	0.00403622	0.0491618	0.00821788	0.00509072	0.00119996	0.00159994	0.0177448	0.000145449	k__Bacteria; p__Bacteroidetes; c__Bacteroidia; o__Bacteroidales; f__Prevotellaceae; g__Alloprevotella; s__unidentified
OTU_1134	3.63623e-05	3.63623e-05	0	0	3.63623e-05	0	7.27246e-05	0	0	0	3.63623e-05	3.63623e-05	3.63623e-05	0	0	0	0	0	0	0	0	0	0	0	0	0	0	3.63623e-05	0	0	7.27246e-05	0	0	0	0	0	0	0	0	0	0	0	0	0	0	0	0	k__Bacteria; p__Bacteroidetes; c__Flavobacteriia; o__Flavobacteriales; f__Flavobacteriaceae; g__Flavobacterium; s__Flavobacterium_sp._BT01
OTU_1135	0	7.27246e-05	0	0	0	0	0	3.63623e-05	0.00138177	0	0	0	0	0	0	0	0	0	0	0	0	0	0	0	0	0	0	0.000218174	3.63623e-05	0	0	3.63623e-05	0	0	3.63623e-05	0.000254536	0.00047271	0	0	0	0	0	0	0	0	0	0	k__Bacteria; p__Bacteroidetes; c__Bacteroidia; o__Bacteroidales; f__Bacteroidales_S24-7_group
OTU_1136	0	0	0	0	0	7.27246e-05	0	0	0	0	0	0	0	0	0	0	0	0	0	0.000254536	0	0	0	0	0	0	0	0	0	0	0	0	0	0	0	0	0	0	0	0.000145449	0	0	0	0	0	0	0	k__Bacteria; p__Bacteroidetes; c__Bacteroidia; o__Bacteroidales; f__Bacteroidaceae; g__Bacteroides; s__unidentified
OTU_1137	0	0	0	0	0	0	0	0	0	0	0	0	0	0	0	0	0	3.63623e-05	0	0.000654522	0	0	0	0	0	0	0	0	0	0	0	0	0	0	0	0	0	0	0	7.27246e-05	0	0	0	0	0	0	0	k__Bacteria; p__Bacteroidetes; c__Bacteroidia; o__Bacteroidales; f__Bacteroidales_S24-7_group; g__unidentified; s__unidentified
OTU_1138	0	0	0	0	0	0	0	0	0	0	0	0	0	0	0	0	0	0	0	0	0	0	0	0	0	0	0	0	0	0	0	0	0	0	0	0	0	0	0	0	0	0	0	0	0	0.000981782	0	k__Bacteria; p__Bacteroidetes; c__Sphingobacteriia; o__Sphingobacteriales; f__Saprospiraceae; g__Lewinella; s__unidentified
OTU_1139	0	0	0	0	7.27246e-05	0	0.000218174	0	0	3.63623e-05	7.27246e-05	0	0	0	0	0	0	0	0	0	0	0	0	0	0	0	0	3.63623e-05	0.000145449	0	0	0	0	0	0	0	3.63623e-05	0	0	0	0	0	0	0	0	0	0	k__Bacteria; p__Bacteroidetes; c__Sphingobacteriia; o__Sphingobacteriales; f__Chitinophagaceae
OTU_114	0	0	0	0	0	0	0	0	0	0	0	0	0	0.000145449	0	0.000181812	0	0	0	0	0	3.63623e-05	0	0	0	0	0	0	0	0	0	0	7.27246e-05	0	0	0	0	0	0	0	0	0	7.27246e-05	0	0	7.27246e-05	0	k__Bacteria
OTU_1140	7.27246e-05	0	7.27246e-05	0	0.000109087	3.63623e-05	7.27246e-05	3.63623e-05	0	0	3.63623e-05	0	0	0	0	0	0	0	0	0	0	0	0	0	0	0	0	0.000109087	3.63623e-05	7.27246e-05	0	0	0	0	0	0	3.63623e-05	0	0	0	0	0	0	0	0	0	0	k__Bacteria; p__Proteobacteria; c__Deltaproteobacteria; o__Myxococcales; f__Blfdi19; g__unidentified; s__unidentified
OTU_1141	0.000399985	3.63623e-05	0.000109087	0.000109087	0.000181812	0.000181812	0.00127268	0	0	0	0	0	0	0	0	0	0	0	0	0	0	0	0	0	0	0	0	0	0	0	3.63623e-05	3.63623e-05	0	0	0	0	7.27246e-05	0	0	0	0	0	0	0	0	0	0	k__Bacteria; p__Bacteroidetes; c__Sphingobacteriia; o__Sphingobacteriales; f__Chitinophagaceae
OTU_1142	0.000109087	7.27246e-05	3.63623e-05	3.63623e-05	7.27246e-05	0	0.000218174	0	3.63623e-05	0	0.000109087	0	0	0	0	0	0	0	0	0	0	0	0	0	0	0	7.27246e-05	0	0	0	0	3.63623e-05	0	0	0	0	0.000109087	0	0	0	0	0	0	0	0	0	0	k__Bacteria; p__Bacteroidetes; c__Flavobacteriia; o__Flavobacteriales; f__Flavobacteriaceae; g__Flavobacterium
OTU_1143	0	0	0	0	0	0	0	0	0	0	0	0	0	0	0.000690884	0	7.27246e-05	0	0	0	0	0	0	0	0	0	0	0	0	0	0	0	0	0	0	0	0	0	0	0	0	0	0	0	0	7.27246e-05	0	k__Bacteria; p__Bacteroidetes; c__Bacteroidia; o__Bacteroidales; f__Prevotellaceae; g__Prevotella_7; s__unidentified
OTU_1144	0	0	0	0	0	0	0	0	0	0	0	0	0	0	0	0	0	3.63623e-05	0	0	0	0	0.000218174	0	0	0	0	0	0	0	0	0	0	0	0	0	0	0	0	0	0	0.000109087	0	0	0	0	0	k__Bacteria; p__Bacteroidetes; c__Bacteroidia; o__Bacteroidales; f__Bacteroidaceae; g__Bacteroides; s__Bacteroides_fragilis
OTU_1145	0	0	0	0	0	0	0	0	0	0	0	0	0	0	0	0	0	0.000145449	0	0.000509072	0	3.63623e-05	0	0	0	0	0	0	0	0	0	0	0	0	0	0	0	0	0	0	0	0	0	0	0	0	0	k__Bacteria; p__Bacteroidetes; c__Bacteroidia; o__Bacteroidales; f__Rikenellaceae; g__Alistipes; s__unidentified
OTU_1146	0	0	0	0	0	0	0	0	0	0	0	0	0	0	0	0	0	0	0	0.000981782	0	0	0	0	0	0	0	0	0	0	0	0	0	0	0	0	0	0	0	0	0	0	0	0	0	0	0	k__Bacteria; p__Bacteroidetes; c__Sphingobacteriia; o__Sphingobacteriales; f__Lentimicrobiaceae; g__Lentimicrobium; s__unidentified
OTU_1147	0	0	0	0	0	0	0	0	0	0	0	0	0	0	0	0	0	0	0	0.000436348	0	0	0	0	0	0	0	0	0	0	0	0	0	0	0	0	0	0	0	0	0	0	0	0	0	0	0	k__Bacteria; p__Bacteroidetes; c__Bacteroidia; o__Bacteroidales
OTU_1148	0	0	0	0	0	0	0	0	0	0	0	0	0	0	0	0	0	0	0	0	0	0	0.000327261	0	0	0	0	0	0	0	0	0	0	0	0	0	0	0	0	0	0	0	0	0	0	0	0	k__Bacteria; p__Bacteroidetes; c__Bacteroidia; o__Bacteroidales; f__Prevotellaceae; g__Prevotella_7; s__Prevotella_sp._P2A_FAAD4
OTU_1149	0	0	0	0	0	0	0	0	0	0	0	0	0	0	0	0	0	0	0	0	0	0	0	0	0	0.000363623	0	0	0	0	0	0	0	0	0	0	0	0	0	0	0	0	0	0	0	0	0	k__Bacteria; p__Bacteroidetes; c__Sphingobacteriia; o__Sphingobacteriales; f__Chitinophagaceae; g__Lacibacter; s__unidentified
OTU_115	0	0	0	0	0	0	0	0	0	0	0	0	0	0.000399985	0.000436348	0.00461801	0.00094542	0.00119996	0.00799971	0	0.00207265	0.00716338	0.00138177	0.000581797	0.00356351	0.0016363	0	0	0	0	0	0	0.000872696	0.00181812	0	0	0	0	0.00185448	0	0.000290899	7.27246e-05	0.000799971	0.00359987	0.00047271	0.000109087	0	k__Bacteria
OTU_1150	0	0	0	0	0	0	0	0	0	0	0	0	0	0	0	0	0	0	0	0	0	0	3.63623e-05	0	0	0	0	0	0	0	0	0	0	0	0	0	0	0	0	0	0	0	0	0	0	0.000363623	0	k__Bacteria; p__Bacteroidetes; c__Sphingobacteriia; o__Sphingobacteriales; f__Chitinophagaceae; g__Terrimonas; s__unidentified
OTU_1151	7.27246e-05	0	0	3.63623e-05	7.27246e-05	0	0	0	0	0	0.000109087	0	0	0	0	0	0	0	0	0	0	0	0	0	0	0	3.63623e-05	0	3.63623e-05	3.63623e-05	3.63623e-05	0	0	0	3.63623e-05	0	0	0	0	0	0	0	0	0	0	0	0	k__Bacteria; p__Bacteroidetes; c__Sphingobacteriia; o__Sphingobacteriales; f__Chitinophagaceae; g__Chitinophaga
OTU_1152	7.27246e-05	0	0	3.63623e-05	7.27246e-05	3.63623e-05	3.63623e-05	0	0	0	7.27246e-05	0	0	0	0	0	0	0	0	0	0	0	0	0	0	0	3.63623e-05	3.63623e-05	0	0	0	0	0	0	0	0	0	0	0	0	0	0	0	0	0	0	0	k__Bacteria; p__Bacteroidetes; c__Sphingobacteriia; o__Sphingobacteriales; f__Chitinophagaceae; g__unidentified; s__unidentified
OTU_1153	0	0	0	0	0	0	0	0	0	0	0	0	0	0.00199993	0	3.63623e-05	0.00101814	0	0	0	0	0	0	0	3.63623e-05	0	0	0	0	0	0	0	0	0	0	0	0	0	0	0	0	0	0	0	0	0	0	k__Bacteria; p__Bacteroidetes; c__Flavobacteriia; o__Flavobacteriales; f__Flavobacteriaceae; g__Gramella; s__unidentified
OTU_1154	0	0	0	0	0	0	0	0	0	0	0	0	0	0	0.00047271	0	0	0	0	0	0	0	0	0	0	0	0	0	0	0	0	0	0	0	0	0	0	0	0	0	0	0	0	0	0	0	0	k__Bacteria; p__Bacteroidetes; c__Bacteroidia; o__Bacteroidales; f__Bacteroidaceae; g__Bacteroides; s__Bacteroides_sp._SB5
OTU_1155	0	3.63623e-05	0	0	0	0	0	0	0.00189084	0	0	0	0	0	0	0	0	0	0	0	0	0	0	0	0	0	0	0	0	0	0	0	0	0	0	0	0	3.63623e-05	0	0	0	0	0	0	0	0	0	k__Bacteria; p__Bacteroidetes; c__Bacteroidia; o__Bacteroidales; f__Rikenellaceae; g__Rikenella; s__unidentified
OTU_1156	0	0	0	0	0	0	0	0	0	0	0	0	0	0	0	0	0	0.000836333	0	0	0	0	0	0	0	0	0	0	0	0	0	0	0	0	0	0	0	0	0	0	0	0	0	0	0	0	0	k__Bacteria; p__Bacteroidetes; c__Flavobacteriia; o__Flavobacteriales; f__Flavobacteriaceae; g__Bergeyella; s__unidentified
OTU_1157	0	0	0	0	0	3.63623e-05	0	0	0	0	0	0	0	0	0	0	0	0	0	0.00123632	0	0	0	0	0	0	0	0	0	0	0	0	0	0	0	0	0	0	0	0.000509072	0	0	0	0	0	0	0	k__Bacteria; p__Bacteroidetes; c__Bacteroidia; o__Bacteroidales; f__Bacteroidales_S24-7_group; g__unidentified; s__unidentified
OTU_1158	0	0	0	0	0	0	0	0	0	0	0	0	0	0	0	0	0	0	0	0	0	0	0	0	0	0	0	0	0	0	0	0	0	0	0	0	0	0	0	0	0	0	0	0	0	0.000581797	0	k__Bacteria; p__Bacteroidetes; c__Bacteroidia; o__Bacteroidales; f__Prevotellaceae; g__Prevotella; s__unidentified
OTU_1159	0	0	0	0	0	0	0	0	0	0	0	0	0	0	0	0	0	0	0	0	0	0	3.63623e-05	3.63623e-05	0	0	0	0	0	0	0	0	0	0	0	0	0	0	0	0	0	0	0	0	3.63623e-05	0.000509072	0	k__Bacteria; p__Bacteroidetes; c__Bacteroidia; o__Bacteroidales; f__Prevotellaceae
OTU_116	0	0	0	0	0	0	0	0	0	0	0	0	0	0	0	0	0	0	0	0	0.000399985	3.63623e-05	0	0	0	0	0	0	0	0	0	0	0	0	0	0	0	0	0	0	0	0	0	0	0	0	0	k__Bacteria
OTU_1160	0	0	0	0	0	0	0	0	0	0	0	0	0	0	0	0	0	0	0	0	0	3.63623e-05	0	0	0	0	0	0	0	0	0	0	0	0	0	0	0	0	0	0	0	0	0	0	0	0.000727246	0	k__Bacteria; p__Bacteroidetes; c__Bacteroidia; o__Bacteroidales; f__Prevotellaceae
OTU_1161	3.63623e-05	0	0	3.63623e-05	0.000109087	0	0	0	0	0	3.63623e-05	0	3.63623e-05	0	0	0	0	0	0	0	0	0	0	0	0	0	0	0.000109087	0	0	0	3.63623e-05	3.63623e-05	0	3.63623e-05	3.63623e-05	0	0	0	0	0	0	0	0	0	0	0	k__Bacteria; p__Bacteroidetes; c__Sphingobacteriia; o__Sphingobacteriales; f__env.OPS_17; g__unidentified; s__unidentified
OTU_1162	0.000109087	0	0	7.27246e-05	3.63623e-05	0	0	0	0	3.63623e-05	7.27246e-05	0	3.63623e-05	0	0	0	0	0	0	0	0	0	0	0	0	0	3.63623e-05	0	7.27246e-05	7.27246e-05	3.63623e-05	0	0	0	0.000109087	3.63623e-05	3.63623e-05	0	0	0	0	0	0	0	0	0	0	k__Bacteria; p__Bacteroidetes; c__Sphingobacteriia; o__Sphingobacteriales; f__Sphingobacteriaceae; g__Solitalea; s__unidentified
OTU_1163	0	0.000218174	0	0	0	0	0	3.63623e-05	0	0	0	0	0	0	0	0	0	0	0	0	0	0	0	0	0	0	0	0	0	0	0	0	0	0	0	0	0.000618159	0	0	0	0	0	0	0	0	0	0	k__Bacteria; p__Bacteroidetes; c__Bacteroidia; o__Bacteroidales; f__Bacteroidales_S24-7_group; g__unidentified; s__unidentified
OTU_1164	0	0	0	0	0	0	0	0	0	0	0	0	0	0	0	0	0	0	0	0	0	0	0	0	0	0	0	0	0	0	0	0	0	0	0	0	0	0	0	0	0.000654522	0	0	0	0	0	0	k__Bacteria; p__Bacteroidetes; c__Bacteroidia; o__Bacteroidales; f__Prevotellaceae; g__Prevotella_7; s__unidentified
OTU_1165	7.27246e-05	0	3.63623e-05	3.63623e-05	7.27246e-05	3.63623e-05	0.000218174	0	0	0	7.27246e-05	0	0	0	0	0	0	0	0	3.63623e-05	0	0	0	0	0	0	0	0	0.000109087	0	0	0	0	0	0	0	0	0	0	0	0	0	0	0	0	0	0	k__Bacteria; p__Bacteroidetes; c__Sphingobacteriia; o__Sphingobacteriales; f__Chitinophagaceae; g__Terrimonas; s__unidentified
OTU_1166	3.63623e-05	0	0	7.27246e-05	0.000109087	0	0.000181812	0.000109087	0	0	0.000109087	0	0	0	0	0	0	0	0	0	0	0	0	0	0	0	0	0	0	0	0	0	0	7.27246e-05	3.63623e-05	0	0	0	0	0	0	0	0	0	0	0	0	k__Bacteria; p__Bacteroidetes; c__Sphingobacteriia; o__Sphingobacteriales; f__Chitinophagaceae; g__Dinghuibacter; s__unidentified
OTU_1167	0	0	3.63623e-05	0	0.000109087	0	0.000145449	0	3.63623e-05	3.63623e-05	7.27246e-05	0	3.63623e-05	0	0	0	0	0	0	0	0	0	0	0	0	0	0	0	0	0	0	0	0	0	0	3.63623e-05	0	0	0	0	0	0	0	0	0	0	0	k__Bacteria; p__Bacteroidetes; c__Sphingobacteriia; o__Sphingobacteriales; f__PHOS-HE51; g__unidentified; s__unidentified
OTU_1168	0	0	0	0	0	0	0	0	0	0	0	0	0	0	0	0	0	0	0.000109087	0	0	0	0	0.000290899	0	0	0	0	0	0	0	0	0	0	0	0	0	0	0	0	0	0	0	0	0	0	0	k__Bacteria; p__Bacteroidetes; c__Bacteroidia; o__Bacteroidales; f__Prevotellaceae; g__Prevotella_2; s__unidentified
OTU_1169	0	0	0	0	0	0	0	0	0	0	0	0	0	0	0	0	0	0	0	0.000218174	0	0	0	0	0	0	0	0	0	0	0	0	0	0	0	0	0	0	0	0	0	0	0	0	0	0	0	k__Bacteria; p__Bacteroidetes; c__Sphingobacteriia; o__Sphingobacteriales; f__Chitinophagaceae; g__unidentified; s__unidentified
OTU_117	0	0	0	0	0	0	0	0	0	0	0	0	0	0	3.63623e-05	0	0.000327261	3.63623e-05	3.63623e-05	0	0	3.63623e-05	7.27246e-05	0	0.000109087	3.63623e-05	0	0	0	0	0	0	7.27246e-05	0	0	0	0	0	0	0	0	0	0	0.000254536	0	3.63623e-05	0	k__Bacteria
OTU_1170	0	0	0	0	0	0	0	0	0	0	0	0	0	0	0	0	0	0	0	0.00047271	0	0	0	0	0	0	0	0	0	0	0	0	0	0	0	0	0	0	0	3.63623e-05	0	0	0	0	0	0	0	k__Bacteria; p__Acidobacteria; c__Subgroup_13; o__unidentified; f__unidentified; g__unidentified; s__unidentified
OTU_1171	0	0	0	0	0	0	0	0	0	0	0	0	0	0	0	0	0	0	0	0.000509072	0	0	0	0	0	0	0	0	0	0	0	0	0	0	0	0	0	0	0	0	0	0	0	0	0	0	0	k__Bacteria; p__Bacteroidetes; c__Sphingobacteriia; o__Sphingobacteriales; f__Saprospiraceae
OTU_1172	0	0	0	0	0	0	0	0	0	0	0	0	0	0	0	0	0	0	0	0.000763609	0	0	0	0	0	0	0	0	0	0	0	0	0	0	0	0	0	0	0	0	0	0	0	0	0	0	0	k__Bacteria; p__Bacteroidetes; c__Bacteroidia; o__Bacteroidales; f__Porphyromonadaceae; g__Petrimonas; s__unidentified
OTU_1173	0	0	0	0	0	0	0	0	0	0	0	0	0	0	0	0	3.63623e-05	7.27246e-05	0	0	0	0	0	0	0	0	0	0	0	0	0	0	3.63623e-05	0	0	0	0	0	7.27246e-05	0	0	0	0	0	0	0	0	k__Bacteria; p__Bacteroidetes; c__Sphingobacteriia; o__Sphingobacteriales; f__Sphingobacteriaceae
OTU_1174	0	0	0	0	0	0	0	0	0	0	0	0	0	0	0	0	3.63623e-05	3.63623e-05	0	0	0	0	0	0	0	0.000218174	0	0	0	0	0	0	0	0	0	0	0	0	0	3.63623e-05	0	0	0	0	0	3.63623e-05	0	k__Bacteria; p__Bacteroidetes; c__Sphingobacteriia; o__Sphingobacteriales; f__Sphingobacteriaceae; g__Mucilaginibacter; s__unidentified
OTU_1175	0	0	0	0	0	0	0	0	0	0	0	0	0	0	0	0	0	0	0	0	0	0	0	0	0	0	0	0	0	0	0	0	0	0	0	0	0	0	0	0	0	0	0	0	0	0.000290899	0	k__Bacteria; p__Bacteroidetes
OTU_1176	3.63623e-05	7.27246e-05	0	3.63623e-05	3.63623e-05	7.27246e-05	0	0	0	0	0.000109087	0	0	0	0	0	0	0	0	0	0	0	0	0	0	0	0	3.63623e-05	3.63623e-05	3.63623e-05	7.27246e-05	0	0	0	0.000109087	3.63623e-05	0	0	0	0	0	0	0	0	0	0	0	k__Bacteria; p__Bacteroidetes; c__Cytophagia; o__Cytophagales; f__Cytophagaceae; g__Runella; s__unidentified
OTU_1177	0	0	0	3.63623e-05	0	0	0	0	0	0	0	0	0	0	0	0	0	0	0	0	0	0	0	0	0	0	0	0	0	0	0	0.00130904	0	0	0	0	0	0	0	0	0	0	0	0	0	0	0	k__Bacteria; p__Bacteroidetes; c__Bacteroidia; o__Bacteroidales; f__Bacteroidales_S24-7_group; g__unidentified; s__unidentified
OTU_1178	0	0	3.63623e-05	0	3.63623e-05	0	7.27246e-05	0	0.000109087	0	7.27246e-05	0	0	0	0	0	0	0	0	0	0	0	0	0	0	0	0	3.63623e-05	0	0	0	0	0	0	0	0	0	0	0	0	0	0	0	0	0	0	0	k__Bacteria; p__Bacteroidetes
OTU_1179	0	0	0	7.27246e-05	3.63623e-05	7.27246e-05	7.27246e-05	0	0	0	3.63623e-05	0	7.27246e-05	0	0	0	0	0	0	0	0	0	0	0	0	0	0	0	3.63623e-05	0	0	0	0	0	0	0	0	0	0	0	0	0	0	0	0	0	0	k__Bacteria; p__Bacteroidetes; c__Sphingobacteriia; o__Sphingobacteriales; f__PHOS-HE51; g__unidentified; s__unidentified
OTU_118	0	0	0	0	0	0	0	0	0	0	0	0	0	0	0	0	7.27246e-05	0	0.000145449	0	3.63623e-05	7.27246e-05	7.27246e-05	0	0	3.63623e-05	0	0	0	0	0	0	0	3.63623e-05	0	0	0	0	0	0	0	3.63623e-05	3.63623e-05	0	0	0	0	k__Bacteria
OTU_1180	0	0	0	0	0	0	0	0	0	0	0	0	0	0.00178175	0	3.63623e-05	0	0	0	0	0	0	0	0	0	0	0	0	0	0	0	0	0	0	0	0	0	0	0	0	0	0	0	0	0	0	0	k__Bacteria; p__Bacteroidetes; c__Bacteroidia; o__Bacteroidales; f__Prevotellaceae; g__Prevotella_1; s__unidentified
OTU_1181	0	0	0	0	0	0	0	0	0	0	0	0	0	0	0.00047271	0	0	0	0	0	0	0	0	0	0	0	0	0	0	0	0	0	0	0	0	0	0	0	0	0	0	0	0	0	0	0	0	k__Bacteria; p__Bacteroidetes; c__Bacteroidia; o__Bacteroidales; f__Bacteroidaceae; g__Bacteroides; s__Bacteroides_caecicola
OTU_1182	0	0	0	0	0	0	0	0	0	0	0	0	0	0	0	0	0.000799971	0	0	0	0	0	0	0	3.63623e-05	0	0	0	0	0	0	0	0	0	0	0	0	0	0	0	0	0	0	0	0	0	0	k__Bacteria; p__Bacteroidetes; c__Bacteroidia; o__Bacteroidales; f__Prevotellaceae; g__Prevotella_7; s__unidentified
OTU_1183	0	0	0	0	0	0	0	0	0	0	0	0	0	0	0	0	0.000436348	0	0	0	0	0	0	0	0	0	0	0	0	0	0	0	0	0	0	0	0	0	0	0	0	0	0	0	0	0	0	k__Bacteria; p__Bacteroidetes; c__Bacteroidia; o__Bacteroidales; f__Prevotellaceae; g__Prevotella_1; s__unidentified
OTU_1184	0.000109087	0.0147267	0	0.00109087	3.63623e-05	0.000181812	0.00214538	0.000181812	0.000109087	0.0135268	0.000218174	0.000109087	0.000109087	0	0	0.000109087	3.63623e-05	0.00465438	7.27246e-05	0.00832697	0.00218174	0.00207265	0.00298171	3.63623e-05	0.0033817	7.27246e-05	0.000763609	0.00410894	0.00119996	0.00734519	0.000109087	7.27246e-05	7.27246e-05	0.00676339	0.00145449	0.000254536	0.000509072	0.000145449	0.0055998	0.00127268	0.0136722	0.000290899	0.00109087	0.000181812	0.000872696	0.0033817	3.63623e-05	k__Bacteria; p__Firmicutes; c__Erysipelotrichia; o__Erysipelotrichales; f__Erysipelotrichaceae; g__Erysipelotrichaceae_UCG-007; s__unidentified
OTU_1185	0	0	0	0	0	0	0	0	0	0	0	0	0	0	0	0	0	0	0	0.000618159	0	0	0	0	0	0	0	0	0	0	0	0	0	0	0	0	0	0	0	0	0	0	0	0	0	0	0	k__Bacteria; p__Bacteroidetes; c__Bacteroidia; o__Bacteroidales; f__Porphyromonadaceae; g__Petrimonas; s__unidentified
OTU_1186	0	0	0	0	0	0	0	0	0	0	0	0	0	0	0	0	0	0	0	0	0	3.63623e-05	3.63623e-05	0	0	0	0	0	0	0	0	0	0	0	0	0	0	0	0	0	0	0	0	0	0	0	0	k__Bacteria; p__Bacteroidetes; c__Bacteroidia; o__Bacteroidales; f__Bacteroidaceae; g__Bacteroides; s__unidentified
OTU_1187	0	0	0	0	0	0	0	0	0	0	0	0	0	0	0	0	0	0	0	0	0	0	3.63623e-05	0	0	0	0	0	0	0	0	0	0	0	0	0	0	0	0	0	3.63623e-05	7.27246e-05	0	0	0	0	0	k__Bacteria; p__Bacteroidetes; c__Sphingobacteriia; o__Sphingobacteriales; f__Chitinophagaceae; g__Flavitalea; s__Niastella_sp._CHS23
OTU_1188	0	0	0	0	0	0	0	0	0	0	0	0	0	0	0	0	0	0	0	0	0	0	0	0	0.000690884	0	0	0	0	0	0	0	0	0	0	0	0	0	0	0	0	0	0	0	3.63623e-05	0	0	k__Bacteria; p__Bacteroidetes; c__Bacteroidia; o__Bacteroidales; f__Prevotellaceae; g__Prevotella_7; s__unidentified
OTU_1189	0	0	0	0	0	0	0	0	0	0	0	0	0	0	0	0	0	0	0	0	0	0	0	0	0	0.000363623	0	0	0	0	0	0	0	0	0	0	0	0	0	0	0	0	0	0	0	0	0	k__Bacteria; p__Bacteroidetes; c__Sphingobacteriia; o__Sphingobacteriales; f__Sphingobacteriaceae; g__Pedobacter; s__unidentified
OTU_119	0	0	0	0	0	0	0	0	0	0	0	0	0	0	0	0	0	0	0	0	0	0.000109087	0	0	0	7.27246e-05	0	0	0	0	0	0	0	0.000145449	0	0	0	0	0	0	0	0	0.000109087	3.63623e-05	0	0	0	k__Bacteria
OTU_1190	0	0	0	0	0	0	0	0	0	0	0	0	0	0	0	0	0	0	0	0	0	0	0	0	0	0	0	0	0	0	0	0	0	0	0	0	0	0	0	0	0	0	0	0.000509072	0	3.63623e-05	0	k__Bacteria; p__Bacteroidetes; c__Sphingobacteriia; o__Sphingobacteriales; f__Chitinophagaceae; g__Sediminibacterium; s__unidentified
OTU_1191	0	0	3.63623e-05	0	7.27246e-05	0	3.63623e-05	0	0	0	0	0	0	0	0	0	0	0	0	0	0	0	0	0	0	0	0	3.63623e-05	0	0	0	3.63623e-05	0	0	0	0	7.27246e-05	0	0	0	0	0	0	0	0	0.000145449	0	k__Bacteria; p__Ignavibacteriae; c__Ignavibacteria; o__Ignavibacteriales; f__PHOS-HE36; g__unidentified; s__unidentified
OTU_1192	0	0	0	3.63623e-05	0	7.27246e-05	0	0	0	3.63623e-05	0	0	0	0	0	0	0	0	0	0	0	0	0	0	0	0	0	0	3.63623e-05	3.63623e-05	0	0	0	0	3.63623e-05	3.63623e-05	0	3.63623e-05	0	0	0	0	0	0	0	0	0	k__Bacteria; p__Ignavibacteriae; c__Ignavibacteria; o__Ignavibacteriales; f__SR-FBR-L83; g__unidentified; s__unidentified
OTU_1193	0	0	0	0	0	0	3.63623e-05	3.63623e-05	0	0	0	3.63623e-05	0	0	0	0	0	0	0	0	0	0	0	0	0	0	0	0	0	0	0	0	0	0	0	0	0	0	0	0	0	0	0	0	0	0	0	k__Bacteria; p__Bacteroidetes; c__Flavobacteriia; o__Flavobacteriales; f__Flavobacteriaceae; g__Flavobacterium; s__unidentified
OTU_1194	0	0	0	0	0	0	0	0	0	0	0	0	0	0	0.000218174	0	0	0	0	0	0	0	0	0	0	0	0	0.000872696	0	0	0	0	0	0	3.63623e-05	0	0	0	0	0	0	0	0	0	0.000363623	0	0	k__Bacteria; p__Bacteroidetes; c__Bacteroidia; o__Bacteroidales; f__Prevotellaceae; g__Prevotella; s__unidentified
OTU_1195	0	0	0	0	0	0	0	0	0	0	0	0	0	0	0	0	0	0	0	0	0	0	0	0	0	0	0	0	0	0	0	0.000654522	0	0	0	0	0	0	0	0	0	0	0	0	0	0	3.63623e-05	k__Bacteria; p__Bacteroidetes; c__Bacteroidia; o__Bacteroidales; f__Rikenellaceae; g__Alistipes; s__unidentified
OTU_1196	7.27246e-05	0	0	0.000109087	7.27246e-05	0	3.63623e-05	0	0	7.27246e-05	3.63623e-05	3.63623e-05	0	0	0	0	0	0	0	0	0	0	0	0	0	0	0	3.63623e-05	0	0	0	0	0	0	0	0	0	0	0	0	0	0	0	0	0	0	0	k__Bacteria; p__Bacteroidetes; c__SB-5; o__unidentified; f__unidentified; g__unidentified; s__unidentified
OTU_1197	0	0	0	0	0	0	0	0	0	0	0	0.000327261	0	0	0	0	0	0	0	0	0	0	0	0	0	0	0	0	0	0	0	0	0	0	0	0	0	0	0	0	0	0	0	0	0	0	0	k__Bacteria; p__Bacteroidetes; c__Bacteroidia; o__Bacteroidales; f__Prevotellaceae; g__Prevotella_1; s__unidentified
OTU_1198	0	0	0	3.63623e-05	7.27246e-05	0	3.63623e-05	3.63623e-05	0	0	0	0	3.63623e-05	0	0	0	0	0	0	0	0	0	0	0	0	0	0	0	0	0	0	0	0	0	0	0	0	3.63623e-05	0	0	0	0	0	0	0	0	0	k__Bacteria; p__Bacteroidetes; c__Sphingobacteriia; o__Sphingobacteriales; f__Chitinophagaceae; g__Parasegetibacter; s__unidentified
OTU_1199	0	0	0	0	0	0	0	0	0	0	0	0	0	0.000181812	3.63623e-05	0	0	0	0	0	0	0	0	0	0	0	0	0	0	0	0	0	0	0	0	0	0	0	0	0	0	0	0	0	0	0	0	k__Bacteria; p__Bacteroidetes; c__Bacteroidia; o__Bacteroidales; f__Prevotellaceae; g__Prevotella_1; s__unidentified
OTU_12	0	0	0	0	0	0	0	0	0	0	0	0	0	0	0	0	0	0	0	0	0	0	0	0	0	0	0	0	0	0	0	0	0	3.63623e-05	0	0	0	0	0	0	0	0	0	0	0	0	0	k__Bacteria
OTU_120	0	0	0	0	0	0	0	0	0	0	0	0	0	0	0	0	0	0	0	0	0	0	0	0	0	0	0	0	0	0	0	0	0	0	0	0	0	0	0	0	0	0	0	0.000254536	0	0	0	k__Bacteria; p__Proteobacteria; c__Alphaproteobacteria; o__Rickettsiales; f__Mitochondria
OTU_1200	0	0	0	0	0	0	0	0	0	0	0	0	0	0	0.000290899	0	0	0	0	0	0	0	0	0	0	0	0	0	0	0	0	0	0	0	0	0	0	0	0	0	0	0	0	0	0	0	0	k__Bacteria; p__Bacteroidetes; c__Bacteroidia; o__Bacteroidales; f__Bacteroidaceae; g__Bacteroides; s__unidentified
OTU_1201	0	0	0	0	0	0	0	0	0	0	0	0	0	0	0.000254536	0	0	0	0	0	0	0	0	0	0	0	0	0	0	0	0	0	0	0	0	0	0	0	0	0	0	0	0	0	0	0	0	k__Bacteria; p__Bacteroidetes; c__Bacteroidia; o__Bacteroidales; f__Bacteroidaceae; g__Bacteroides
OTU_1202	0	0	0	0	0	0	0	0	0	0	0	0	0	0.000399985	0	0	0.00101814	3.63623e-05	0	0	0	0	0	0	0	0	0	0	0	0	0	0	0	0	0	0	0	0	0	0	0	0	0	0	0	0	0	k__Bacteria; p__Bacteroidetes; c__Flavobacteriia; o__Flavobacteriales; f__Flavobacteriaceae; g__Salinimicrobium; s__unidentified
OTU_1203	3.63623e-05	0	3.63623e-05	0	7.27246e-05	0	3.63623e-05	3.63623e-05	0	0	3.63623e-05	0	0	0	0	0	0	0	0	0	0	0	0	0	0	0	0	0	0	0	0	0	0	0	0	0	0	0	0	0	0	0	0	0	0	0	0	k__Bacteria; p__Bacteroidetes; c__Sphingobacteriia; o__Sphingobacteriales; f__Chitinophagaceae
OTU_1204	0	0	0	0	0	0	0	0	0	0	0	0	0	0	0	0	3.63623e-05	7.27246e-05	0	0	0	0	0	0	0	0	0	0	0	0	0	0	0	3.63623e-05	0	0	0	0	0	0	0	0	0	0	0	0	0	k__Bacteria; p__Bacteroidetes; c__Flavobacteriia; o__Flavobacteriales; f__Flavobacteriaceae; g__Flavobacterium; s__unidentified
OTU_1205	3.63623e-05	0	0	0	0	0	0	0	0	0	0	0	0	0	0	0	0.000145449	0.000109087	0	0	0	0	3.63623e-05	0	0	0	0	0	3.63623e-05	0	0	0	0	0	0	3.63623e-05	0	0	0	0	0	0	0	0	0	0	0	k__Bacteria; p__Bacteroidetes; c__Sphingobacteriia; o__Sphingobacteriales; f__Sphingobacteriaceae; g__Pedobacter; s__unidentified
OTU_1206	0	0	0	0	0	0	0	0	0	0	0	0	0	0	0	0	0	0	0	0.000218174	0	0	0	0	0	0	0	0	0	0	0	0	0	0	0	0	0	0	0	0	0	0	0	0	0	0	0	k__Bacteria; p__Bacteroidetes; c__Sphingobacteriia; o__Sphingobacteriales; f__Lentimicrobiaceae; g__Lentimicrobium; s__unidentified
OTU_1207	0	0	0	0	0	0	0	0	0	0	0	0	0	0	0	0	0	0.000145449	0	0.000181812	0	0	0	0	0	0	0	0	0	0	0	0	0	0	0	0	0	0	0	0	0	0	0	0	0	0	0	k__Bacteria; p__Bacteroidetes; c__Bacteroidia; o__Bacteroidales; f__Rikenellaceae; g__Alistipes; s__unidentified
OTU_1208	0	0	0	0	0	0	0	0	0	0	0	0	0	0	0	0	0	0	0	0.000254536	0	0	0	0	0	0	0	0	0	0	0	0	0	0	0	0	0	0	0	3.63623e-05	0	0	0	0	0	0	0	k__Bacteria; p__Bacteroidetes; c__Bacteroidia; o__Bacteroidales; f__Bacteroidales_S24-7_group; g__unidentified; s__unidentified
OTU_1209	0	0	0	0	0	0	0	0	0	0	0	0	0	0	0	0	0	0	0	7.27246e-05	0	0	0	0	0	0	0	0	0	0	0	0	0	0	0	0	0	0	0	3.63623e-05	0	0	0	0	0	0	0	k__Bacteria; p__Bacteroidetes; c__Bacteroidia; o__Bacteroidales; f__Bacteroidales_S24-7_group; g__unidentified; s__unidentified
OTU_121	0	0	0	0	0	0	0	0	0	0	0	0	0	0	0.000327261	0	0	0	0	0	0	0	0	0	0	0	0	0	0	0	0	0	0	3.63623e-05	0	0	0	0	0	0	0	0	0	0	0	0	0	k__Bacteria
OTU_1210	0	0	0	0	0	0	0	0	0	0	0	0	0	0	0	0	0	0	0	0.000218174	0	0	0	0	0	0	0	0	0	0	0	0	0	0	0	0	0	0	0	0	0	0	0	0	0	0	0	k__Bacteria; p__Bacteroidetes; c__Bacteroidia; o__Bacteroidales; f__Bacteroidales_UCG-001; g__unidentified; s__unidentified
OTU_1211	0	0	0	0	0	3.63623e-05	0	0	0	0	0	0	0	0	0	0	0	0	0	0.000290899	0	0	0	0	0	0	0	0	0	0	0	0	0	0	0	0	0	0	0	0	0	0	0	0	0	0	0	k__Bacteria; p__Bacteroidetes; c__Bacteroidia; o__Bacteroidales; f__Prevotellaceae; g__Prevotella; s__unidentified
OTU_1212	0	0	0	0	0	0	0	0	0	0	0	0	0	0	0	0	0	0	0	0.000581797	0	0	0	0	0	0	0	0	0	0	0	0	0	0	0	0	0	0	0	0	0	0	0	0	0	0	0	k__Bacteria; p__Bacteroidetes; c__Bacteroidia; o__Bacteroidales; f__Rikenellaceae; g__vadinBC27_wastewater-sludge_group; s__unidentified
OTU_1213	0	0	0	0	0	0	0	0	0	0	0	0	0	0	0	0	0	0	0	0	0	0	0.000436348	0	0	0	0	0	0	0	0	0	0	0	0	0	0	0	3.63623e-05	0	7.27246e-05	0.00134541	0.000109087	0	0	0	0	k__Bacteria; p__Bacteroidetes; c__Bacteroidia; o__Bacteroidales; f__Prevotellaceae; g__Prevotella; s__unidentified
OTU_1214	0	0	0	0.000218174	0	0	0	3.63623e-05	0	0	3.63623e-05	0	0	3.63623e-05	3.63623e-05	0	0	3.63623e-05	3.63623e-05	0	0	0	0	0	7.27246e-05	0	3.63623e-05	0	0	0	0.000181812	0	0	0	0	0	0	0	0	0	0	0	0	0	0.000181812	0	0	k__Bacteria; p__Bacteroidetes; c__Flavobacteriia; o__Flavobacteriales; f__Flavobacteriaceae; g__Chryseobacterium; s__unidentified
OTU_1215	0	0	0	0	0	0	0	0	0	0	0	0	0	0	0	0	0	0	0	0	0	0	0	0	0	0	0	0	0	0	0	0	0.000218174	0	0	0	0	0	0	0	0	0	0	0	0	0	0	k__Bacteria
OTU_1216	0.000109087	0	0	7.27246e-05	7.27246e-05	7.27246e-05	0.000181812	0	0	0	0	0	0	0	0	0	0	0	0	0	0	0	0	0	0	0	0	0	0.000109087	0	0	0	0	0	0	0	7.27246e-05	0	0	0	0	0	0	0	0	0	0	k__Bacteria; p__Bacteroidetes; c__Sphingobacteriia; o__Sphingobacteriales; f__Chitinophagaceae; g__Dinghuibacter; s__unidentified
OTU_1217	0	0	0	0	0	0	3.63623e-05	0	0	0	0	0	0	0	0	0	0	0	0	0	0	0	0	0	0	0	0	0	0	0	0	0	0	0	0	0	0	0	0	0	0	0	0	0	0	0	0	k__Bacteria; p__Bacteroidetes; c__Sphingobacteriia; o__Sphingobacteriales; f__NS11-12_marine_group; g__unidentified; s__unidentified
OTU_1218	0	0	0	0	0	0	0	0	0	0	0	0	0	0	0	0	3.63623e-05	3.63623e-05	0	0	0	0	0	0	0	0	0	0	0	0	0	0	0	0	0	0	0	0	0	0	0.000290899	7.27246e-05	3.63623e-05	0	0	3.63623e-05	0	k__Bacteria; p__Bacteroidetes; c__Bacteroidia; o__Bacteroidales; f__Prevotellaceae; g__Prevotella_7; s__unidentified
OTU_1219	0	0	0	3.63623e-05	0	0	0	0	0	0	0	0	0	0	0	0	0	0	0	0	0	0	0	0	0	0	0	0	3.63623e-05	0	0	0	0	0	0	0	0	0	0	0	0	0	0	0	0	0	0	k__Bacteria; p__Bacteroidetes; c__Sphingobacteriia; o__Sphingobacteriales; f__NS11-12_marine_group; g__unidentified; s__unidentified
OTU_122	0	0	0	0	0	0	0	0	0	0	0	0	0	0	0	0	0	0	0	0.000145449	0	0	0	0	0	0	0	0	0	0	0	0	0	0	0	0	0	0	0	0	0	0	0	0	0	0	0	k__Bacteria; p__Gemmatimonadetes; c__S0134_terrestrial_group; o__unidentified; f__unidentified; g__unidentified; s__unidentified
OTU_1220	0	0	0	0	0	0	0	0	0	0	0	0	0	0	0	0	0.00490891	0	0	0	0	0	0	0	3.63623e-05	0	0	0	0	0	0	0	0	0	0	0	0	0	0	0	0	0	0	0	0	0	0	k__Bacteria; p__Bacteroidetes; c__Flavobacteriia; o__Flavobacteriales; f__Flavobacteriaceae; g__Gramella; s__unidentified
OTU_1221	0	0	0	3.63623e-05	0	0	0	0	0	0	0	0	0	0	0	0	0	0	0	0	0	0	0	0	0	0	0	0	0	0	0	0	0	0	0	0	0	0	0	0	0	0	0	0	0	0	0	k__Bacteria; p__Bacteroidetes; c__Sphingobacteriia; o__Sphingobacteriales; f__Sphingobacteriaceae; g__Mucilaginibacter; s__unidentified
OTU_1222	0.000763609	0	0	0	0	0	0	0	0	0	0	0	0	0	0	0	0	0	0	0	0	0	0	0	0	0	0	0	0	0	0	0	0	0	0	0	0	0	0	0	0	0	0	0	0	0	0	k__Bacteria; p__Bacteroidetes; c__Bacteroidia; o__Bacteroidales; f__Prevotellaceae; g__Prevotella_7; s__unidentified
OTU_1223	3.63623e-05	7.27246e-05	0	3.63623e-05	7.27246e-05	0	7.27246e-05	0	0	0	0.000145449	0	0	0	0	0	0	0	0	0	0	0	0	0	0	0	0	0	0	0	0	0	0	0	3.63623e-05	0	0	0	0	0	0	0	0	0	0	0	0	k__Bacteria; p__Bacteroidetes; c__Sphingobacteriia; o__Sphingobacteriales; f__Chitinophagaceae; g__Terrimonas; s__unidentified
OTU_1224	7.27246e-05	7.27246e-05	0	0	0	3.63623e-05	3.63623e-05	0.000145449	0	0	0	0	0	0	0	0	0	0	0	0	0	0	0	0	0	0	0	3.63623e-05	0	0	0	0	0	0	0	0	0	0	0	0	0	0	0	0	0	0	0	k__Bacteria; p__Bacteroidetes; c__Sphingobacteriia; o__Sphingobacteriales; f__Chitinophagaceae; g__Lacibacter; s__unidentified
OTU_1225	0	0	0	0	0.000290899	0	0	0	0	0	0	0	0	0	0	0	0	0	0	0	0	0	0	0	0	0	0	0	0	0	0	0	0	0	0	0	0	0	0	0	0	0	0	0	0	0	0	k__Bacteria; p__Bacteroidetes; c__Bacteroidia; o__Bacteroidales; f__Prevotellaceae; g__Prevotella_1; s__unidentified
OTU_1226	0	0	0	0	0	0.000145449	0	0	0	0	0	0	0	0	0	0	0	0	0	0	0	0	0	0	0	0	0	0	0	0	0	0	0	0	0	0	0	0	0	0	0	0	0	0	0	0	0	k__Bacteria; p__Bacteroidetes; c__Bacteroidia; o__Bacteroidales; f__Bacteroidales_S24-7_group; g__unidentified; s__unidentified
OTU_1227	0	0	0	0	0	0	0	0	0.000654522	0	0	0	0	0	0	0	0	0	0	0	0	0	0	0	0	0	0	0	0	0	0	0	0	0	0	0	0	0	0	0	0	0	0	0	0	0	0	k__Bacteria; p__Bacteroidetes; c__Bacteroidia; o__Bacteroidales; f__Prevotellaceae; g__Prevotella_1; s__unidentified
OTU_1228	0	0	0	0	0	0.000181812	0	0	0.00138177	0	0	0	0	0	0	0	0	0	0	0	0	0	0	0.000145449	0	0	0	0	0	0	0	0	0	0	0	0	0	0.000218174	0	0	0	0	0	0	0	0	0	k__Bacteria; p__Bacteroidetes; c__Flavobacteriia; o__Flavobacteriales; f__Flavobacteriaceae; g__Capnocytophaga; s__unidentified
OTU_1229	0	0	0	0	0	0	0	0	0	0	0	0	0	0	0	0	0	0	0	0.000145449	0	0	0	0	0	0	0	0	0	0	0	0	0	0	0	0	0	0	0	0	0	0	0	0	0	0	0	k__Bacteria; p__Bacteroidetes; c__Bacteroidia; o__Bacteroidales; f__Rikenellaceae; g__Rikenellaceae_RC9_gut_group; s__unidentified
OTU_123	0	0	0	0	0	0	0	0	0	0	0	0	0	0.000145449	0.000145449	0.00829061	7.27246e-05	0.000799971	0.00516345	0	0.000290899	0.000109087	0	0.00189084	0.00105451	0.00341806	0	0	0	0	0	0	0.000254536	0.000145449	0	0	0	0	0.00189084	0	0	0	0.000327261	0.000399985	0	0	0	k__Bacteria
OTU_1230	0	0	0	0	0	0	0	0	0	0	0	0	0	0	0	0	0	0	0	3.63623e-05	0	0	0	0	0	0	0	0	0	0	0	0	0	0	0	0	0	0	0	7.27246e-05	0	0	0	0	0	0	0	k__Bacteria; p__Bacteroidetes; c__Bacteroidia; o__Bacteroidales
OTU_1231	0	0	0	0	0	0	0	0	0	0	0	0	0	0	0	0	0	0	0	0.000181812	0	0	0	0	0	0	0	0	0	0	0	0	0	0	0	0	0	0	0	0	0	0	0	0	0	0	0	k__Bacteria; p__Bacteroidetes; c__Bacteroidia; o__Bacteroidales; f__Bacteroidales_S24-7_group; g__unidentified; s__unidentified
OTU_1232	0	0	0	0	0	0	0	0	0	0	0	0	0	0	0	0	0	3.63623e-05	0	0.000181812	0	0	0	0	0	0	0	0	0	0	0	0	0	0	0	0	0	0	0	0.000109087	0	0	0	0	0	0	0	k__Bacteria; p__Bacteroidetes; c__Bacteroidia; o__Bacteroidales; f__Rikenellaceae; g__Rikenellaceae_RC9_gut_group; s__unidentified
OTU_1233	0	0	0	0	0	0	0	0	0	0	0	0	0	0	0	0	0	0	0	7.27246e-05	0	0	0	0	0	0	0	0	0	0	0	0	0	0	0	0	0	0	0	0	0	0	0	0	0	0	0	k__Bacteria; p__Bacteroidetes; c__Bacteroidia; o__Bacteroidales; f__Bacteroidales_S24-7_group; g__unidentified; s__unidentified
OTU_1234	0	0	0	0	0	0	0	0	0	0	0	0	0	0	0	0	0	0	0	0.000218174	0	0	0	0	0	0	0	0	0	0	0	0	0	0	0	0	0	0	0	3.63623e-05	0	0	0	0	0	0	0	k__Bacteria; p__Bacteroidetes; c__Bacteroidia; o__Bacteroidales; f__Bacteroidales_S24-7_group; g__unidentified; s__unidentified
OTU_1235	0	0	0	0	0	0	0	0	0	0	0	0	0	0	0	0	0	7.27246e-05	0	0.000436348	0	0	0	0	0	0	0	0	0	0	0	0	0	0	0	0	0	0	0	0.000181812	0	0	0	0	0	0	0	k__Bacteria; p__Bacteroidetes; c__Bacteroidia; o__Bacteroidales; f__Bacteroidales_S24-7_group; g__unidentified; s__unidentified
OTU_1236	0	0	0	0	0	0	0	0	0	0	3.63623e-05	0	0	0	3.63623e-05	0	0	0	0	0.000181812	0	0	0	0	0	0	0	0	0	0	0	0	0	0	0	0	0	0	0	0	0	0	0	0	0	0	0	k__Bacteria; p__Bacteroidetes; c__Sphingobacteriia; o__Sphingobacteriales; f__Chitinophagaceae; g__Niastella; s__unidentified
OTU_1237	0	0	0	0	0	0	0	0	0	0	0	0	0	0	0	0	0	0	0	0.000254536	0	0	0	0	0	0	0	0	0	0	0	0	0	0	0	0	0	0	0	0	0	0	0	0	0	0	0	k__Bacteria; p__Actinobacteria; c__Actinobacteria; o__Catenulisporales; f__Actinospicaceae; g__Actinospica; s__unidentified
OTU_1238	0	0	0	0	0	0	0	0	0	0	0	0	0	0	0	0	0	0	0	0	0.000872696	7.27246e-05	0	0	0	0	0	0	0	0	0	0	0	0	0	0	0	0	0	0	0.000727246	0	0	0	3.63623e-05	0	0	k__Bacteria; p__Bacteroidetes; c__Bacteroidia; o__Bacteroidales; f__Bacteroidaceae; g__Bacteroides; s__unidentified
OTU_1239	3.63623e-05	0.00919967	0	0	3.63623e-05	3.63623e-05	0.00119996	0.000145449	7.27246e-05	7.27246e-05	0.000181812	3.63623e-05	0.00432712	0.000145449	0.000436348	0.000218174	0.00425439	0.000763609	0.00258172	0.0107269	0.00654522	0.000254536	0.028799	0.00145449	0.0326897	0	0.000109087	0.0110541	7.27246e-05	0.000872696	0.000145449	3.63623e-05	0.000218174	0.0016363	0.000290899	0	0.000254536	7.27246e-05	3.63623e-05	0.00556343	0.00469074	0.00632704	0.000145449	0.000145449	0.00181812	0.000109087	3.63623e-05	k__Bacteria; p__Bacteroidetes; c__Bacteroidia; o__Bacteroidales; f__Prevotellaceae; g__Alloprevotella; s__unidentified
OTU_124	0	0	0	0	0	0	0	0	0	0	0	0	0	0	7.27246e-05	0.000327261	0	0	7.27246e-05	0	0.000327261	0.000145449	0.000254536	7.27246e-05	0.000254536	0.000690884	0	0	0	0	0	0	7.27246e-05	0.000872696	0	0	0	0	0	0	0	0	0.000145449	0.000763609	7.27246e-05	0.000181812	0	k__Bacteria
OTU_1240	0	0	0	0	0	0	0	0	0	0	0	0	0	0	0	0	0	3.63623e-05	0	0	0	0	3.63623e-05	0	0	0	0	0	0	0	0	0	3.63623e-05	0	0	0	0	0	0	0	3.63623e-05	0	3.63623e-05	3.63623e-05	0	0	0	k__Bacteria; p__Bacteroidetes; c__Bacteroidia; o__Bacteroidales; f__Prevotellaceae; g__Prevotella_7; s__unidentified
OTU_1241	0	0	0	0	0	0	0	0	0	0	0	0	0	0	0	0	0	0	0	0	3.63623e-05	0	0	0	0	0	0	0	0	0	0	0	0	0	0	0	0	0	0	0	0	0	0	3.63623e-05	0	0	0	k__Bacteria; p__Bacteroidetes; c__Sphingobacteriia; o__Sphingobacteriales; f__Sphingobacteriaceae; g__Sphingobacterium
OTU_1242	0	3.63623e-05	0	0	0	3.63623e-05	0	0	0	0	0	0	0	0	0	0	0	0	0	0	0	0	0.000109087	0	0	0	0	0	0	0	0	0	0	0	0	0	0	0	0	0	0	0.000363623	0	0	0	0	0	k__Bacteria; p__Bacteroidetes; c__Bacteroidia; o__Bacteroidales; f__Prevotellaceae
OTU_1243	0	3.63623e-05	0	0	0	0	0	0	0	0	0	0	0	0	0	0	0	0	0	0	0	0	7.27246e-05	0	0	0	0	0	0	0	0	0	0	0	0	0	0	0	0	0	0	7.27246e-05	0	0	0	0	0	k__Bacteria; p__Bacteroidetes; c__Bacteroidia; o__Bacteroidales; f__Prevotellaceae; g__Prevotella_9; s__unidentified
OTU_1244	0	0	0	0	0	0	0	0.000109087	0	0	0	0	0	0	0	0	0	0	0	0	0	0	0.000290899	0	0	0	0	7.27246e-05	0	7.27246e-05	0	0	0	0	3.63623e-05	0	0	0	0	0	0.000290899	0	0	0	0.000109087	0	0	k__Bacteria; p__Actinobacteria; c__Actinobacteria; o__Actinomycetales; f__Actinomycetaceae; g__Actinomyces; s__unidentified
OTU_1245	0	0	0	0	0	0	0	0	0	0	0	0	0	0	0	0	0	0	0	0	0	0	0	0	0	3.63623e-05	0	0	0	0	0	0	3.63623e-05	0	0	0	0	0	0	0	0	0	0	0	0	0	0	k__Bacteria; p__Bacteroidetes; c__Sphingobacteriia; o__Sphingobacteriales; f__Sphingobacteriaceae; g__Pedobacter; s__unidentified
OTU_1246	0	0	0	0	0	0	0	0	0	0	0	0	0	0	0	0	0	0	0	0	0	0	0	0	0	0	0	0	0	0	0	0	0	0	0	0	0	0	0	0	0	0	0	0	0.000290899	0	0	k__Bacteria; p__Bacteroidetes; c__Flavobacteriia; o__Flavobacteriales; f__Flavobacteriaceae; g__Zunongwangia; s__unidentified
OTU_1247	0	0	0	0	0	0	0	0	0	0	0	0	0	0	0.000109087	0	0	3.63623e-05	0	0	0	3.63623e-05	7.27246e-05	7.27246e-05	0	0	0	0	0	0	0	0	0	0.000109087	0	0	0	0	0	0	0	0	0	0	0	0.00396349	0	k__Bacteria; p__Bacteroidetes; c__Bacteroidia; o__Bacteroidales; f__Prevotellaceae; g__Prevotella_7; s__unidentified
OTU_1248	3.63623e-05	0	0	0	0	0	0	0	0	0	0	0	0	0	0	0	3.63623e-05	0	0	0	0	0	0	0	0	0	0	0	0	0	0	0	0	7.27246e-05	0	0	0	0	0	0	0	0	0	0	0	0	0	k__Bacteria; p__Bacteroidetes; c__Sphingobacteriia; o__Sphingobacteriales; f__Chitinophagaceae; g__Niastella; s__unidentified
OTU_1249	0	0	0	0	3.63623e-05	0	3.63623e-05	0	0	0	3.63623e-05	0	0	0	0	0	0	0	0	0	0	0	0	0	0	0	0	0	0	3.63623e-05	0	7.27246e-05	0	0	0	0	0	0	0	0	0	0	0	0	0	0	0	k__Bacteria; p__Bacteroidetes; c__Sphingobacteriia; o__Sphingobacteriales; f__env.OPS_17; g__unidentified; s__unidentified
OTU_125	0	0	0	0	0	0	0	0	0	0	0	0	0	0	0	0	0	0	0.000290899	0	0.000254536	0.000218174	0	0.000327261	0	0	0	0	0	0	0	0	3.63623e-05	3.63623e-05	0	0	0	0	0	0	3.63623e-05	0	0	0.000181812	0	0	0	Unclassified
OTU_1251	0	3.63623e-05	0	0	7.27246e-05	3.63623e-05	0	0	0	0	3.63623e-05	0	0	0	0	0	0	0	0	0	0	0	0	0	0	0	0	0	0	0	0	0	0	0	0	7.27246e-05	0	0	0	0	0	0	0	0	0	0	0	k__Bacteria; p__Bacteroidetes; c__Sphingobacteriia; o__Sphingobacteriales; f__Chitinophagaceae; g__Ferruginibacter; s__unidentified
OTU_1252	0	3.63623e-05	0	0	0	0	0	3.63623e-05	0	0	0	0	0	0	0	0	0	0	0	0	0	0	0	0	0	0	0	0	0	0	0	0	0	0	0	0	3.63623e-05	0	0	0	0	0	0	0	0	0	0	k__Bacteria; p__Bacteroidetes; c__Sphingobacteriia; o__Sphingobacteriales; f__Chitinophagaceae
OTU_1253	0	0	0	3.63623e-05	0	0	3.63623e-05	0	0	0	0	0	0	0	0	0	0	0	0	0	0	0	0	0	0	0	0	0	0	0	0	0	0	0	0	0	3.63623e-05	0	0	0	0	0	0	0	0	0	0	k__Bacteria; p__Bacteroidetes; c__Sphingobacteriia; o__Sphingobacteriales; f__Chitinophagaceae
OTU_1254	0	0	0	0	0	0	3.63623e-05	0	0	0	0	0	0	0	0	0	0	0	0	0	0	0	0	0	0	0	0	0	0	0	0	0	0	0	0	0	0	0	0	0	0	0	0	0	0	0	0	k__Bacteria; p__Bacteroidetes; c__Sphingobacteriia; o__Sphingobacteriales; f__Chitinophagaceae; g__Terrimonas; s__unidentified
OTU_1255	0	3.63623e-05	0	0	0	0	0	0	0	0	0	0	0	0	0	0	0	7.27246e-05	0	3.63623e-05	0	0	3.63623e-05	0	0	0	0	0	0	3.63623e-05	0	0	0	0	0	0	0	0	0.000145449	0	0.000218174	0	7.27246e-05	0	0	3.63623e-05	0	k__Bacteria; p__Bacteroidetes; c__Bacteroidia; o__Bacteroidales; f__Prevotellaceae; g__Prevotella_7; s__unidentified
OTU_1256	0	0	0	0	0	0	0	0	0	0	0	0	0	0	0	0	0	0	0	0	0	0	0	0	0	0	0	0	0	3.63623e-05	0	0	0	0	0	0	0	0	0	0	3.63623e-05	0	0.000145449	0	0	0	0	k__Bacteria; p__Bacteroidetes; c__Flavobacteriia; o__Flavobacteriales; f__Flavobacteriaceae; g__Capnocytophaga; s__unidentified
OTU_1257	0	0	0	0	0	0	0	0	0	0	0	0	0	0	0	0	0	0	0	0	0	0	0	0	0	0	0	0	0	0	0	0	0	0	0	0	0	0	0	0	0.000181812	0	0	0	0	0	0	k__Bacteria; p__Bacteroidetes; c__Bacteroidia; o__Bacteroidales; f__Prevotellaceae; g__Prevotella; s__unidentified
OTU_1258	0	0	0	0	0	0	0	0	0	0	0	0	0	0	0	0	0	3.63623e-05	0	0	3.63623e-05	0.000109087	0	0	0	0	0	0	0	0	0	0	0	0	0	0	0	0	0	0	0.000181812	0	0	0	0	0	0	k__Bacteria; p__Bacteroidetes; c__Bacteroidia; o__Bacteroidales; f__Prevotellaceae; g__Prevotella_7; s__unidentified
OTU_1259	3.63623e-05	0.000254536	3.63623e-05	3.63623e-05	3.63623e-05	0	0.00145449	0.000109087	0.00232719	0.00109087	0	0.0069452	0.0139268	0	0	0	0	0	0	0	0	0	0	0	0	0	0.000145449	0.000799971	0.00429075	7.27246e-05	3.63623e-05	0.00858151	0	0	0.000545435	0.000181812	0.000109087	0.000218174	0	0	0	0	0	0	0	0	0.00432712	k__Bacteria; p__Bacteroidetes; c__Bacteroidia; o__Bacteroidales; f__Prevotellaceae; g__Prevotellaceae_Ga6A1_group; s__unidentified
OTU_126	0	0	0	0	0	0	0	0	0	0	0	0	0	0	0	0	0	0.000290899	0	0	0	0.000436348	0	0	0	0	0	0	0	0	0	0	0	0	0	0	0	0	0	0	0	0	0	0	0	0	0	k__Bacteria
OTU_1260	3.63623e-05	3.63623e-05	3.63623e-05	0	3.63623e-05	0	0	0	0	0	3.63623e-05	0	0	0	0	0	0	0	0	0	0	0	0	0	0	0	0	7.27246e-05	0	0	0	0	0	0	0	0	0	0	0	0	0	0	0	0	0	0	0	k__Bacteria; p__Bacteroidetes; c__Flavobacteriia; o__Flavobacteriales; f__Flavobacteriaceae; g__Flavobacterium; s__unidentified
OTU_1261	0	0	0	0	0	0	3.63623e-05	0	0	0	0	0	0	0	0	0	0	0	0	0	0	0	0	0	0	0	0	0.000109087	0	3.63623e-05	0	0	0	0	0	0	0	0	0	0	0	0	0	0	0	0	0	k__Bacteria; p__Bacteroidetes; c__Sphingobacteriia; o__Sphingobacteriales; f__Saprospiraceae; g__unidentified; s__unidentified
OTU_1262	7.27246e-05	0	0	0	0	0	3.63623e-05	0	0	0	0	0	0	0	0	0	0	0	0	0	0	0	0	0	0	0	0	0	0	0	0	0	0	0	0	0	0	0	0	0	0	0	0	0	0	0	0	k__Bacteria; p__Bacteroidetes; c__Sphingobacteriia; o__Sphingobacteriales
OTU_1263	0	0	7.27246e-05	0.000181812	0.000436348	0	0	0	0.00381804	0	0	0.007527	0.00101814	0	0	0	0	0	0	0	0	0	0	0	0	0	0.000109087	0.000254536	0.00247264	3.63623e-05	0.000109087	0.0130541	0	0	0.000181812	0.000218174	0.00105451	0.000327261	0	0	0	0	0	0	0	0	0.00229083	k__Bacteria; p__Bacteroidetes; c__Bacteroidia; o__Bacteroidales; f__Bacteroidales_S24-7_group; g__unidentified; s__unidentified
OTU_1264	3.63623e-05	0	0	0	0	0	7.27246e-05	0	0	0	0	0	0	0	0	0	0	0	0	0	0	0	0	0	0	0	3.63623e-05	0	0	0	0	0	0	0	0	0	0	0	0	0	0	0	0	0	0	0	0	k__Bacteria; p__Bacteroidetes; c__Sphingobacteriia; o__Sphingobacteriales; f__NS11-12_marine_group; g__unidentified; s__unidentified
OTU_1265	0	0	0	0	0	0	0	0	0	0	3.63623e-05	0	0	0	0	0	0	0	0	0	0	0	0	0	0	0	0	0	0	0	0	0	0	0	0	0	0	0	0	0	0	0	0	0	0	0	0	k__Bacteria; p__Bacteroidetes; c__Flavobacteriia; o__Flavobacteriales; f__Flavobacteriaceae; g__Flavobacterium; s__unidentified
OTU_1266	0	3.63623e-05	0	0.000109087	3.63623e-05	3.63623e-05	0.000109087	3.63623e-05	0	0	3.63623e-05	0	0	0	0	0	0	0	0	0	0	0	0	0	0	0	0	0	0	7.27246e-05	0	3.63623e-05	0	0	0	3.63623e-05	3.63623e-05	0	0	0	0	0	0	0	0	0	0	k__Bacteria; p__Bacteroidetes; c__Sphingobacteriia; o__Sphingobacteriales; f__Saprospiraceae; g__Phaeodactylibacter; s__unidentified
OTU_1267	7.27246e-05	0.000763609	0.000145449	0.000145449	0.000109087	0.000181812	0	0.000181812	0.00847242	0.000181812	0	0.00894513	0.00905422	0	0	0	0	0	0	0	0	0	0	0	0	0	0.000909058	0.000399985	0.00105451	3.63623e-05	0.000181812	0.00985419	0	0	0.00119996	0.000290899	0.00141813	0.000290899	0	0	0	0	0	0	0	0	0.00258172	k__Bacteria; p__Bacteroidetes; c__Bacteroidia; o__Bacteroidales; f__Bacteroidales_S24-7_group
OTU_1268	0	0	0	0	0	0	0	0	0	0	0	0	0	0.00596342	3.63623e-05	3.63623e-05	0.0044362	3.63623e-05	3.63623e-05	0	0	0	0	0	3.63623e-05	3.63623e-05	0	0	0	0	0	0	0	0	0	0	0	0	0	0.00149085	0	0	0	3.63623e-05	0	0	0	k__Bacteria; p__Bacteroidetes; c__Flavobacteriia; o__Flavobacteriales; f__Flavobacteriaceae; g__Salinimicrobium; s__unidentified
OTU_1269	0	0	0	0	0	0	0	0	0	0	0	0	0	0	0.000145449	0	0	0	0	0	0	0	0	0	0	0	0	0	0	0	0	0	0	0	0	0	0	0	0	0	0	0	0	0	0	0	0	k__Bacteria; p__Bacteroidetes; c__Bacteroidia; o__Bacteroidales; f__Bacteroidaceae; g__Bacteroides; s__unidentified
OTU_127	0	0	0	0	0	0	0	0	0	0	0	0	0	0	0	0	0	0	0	0	0	0.000181812	0	0	0	0	0	0	0	0	0	0	0	0	0	0	0	0	0	0	0	0	0	0	0	0	0	k__Bacteria
OTU_1270	0	0	0	0	0	0	0	0	0	0	0	0	0	0	3.63623e-05	0	0.000218174	0	0	0	0	0	0	0	0	0	0	0	0	0	0	0	0	0	0	0	0	0	0	0	0	0	0	0	0	0	0	k__Bacteria; p__Bacteroidetes; c__Bacteroidetes_Incertae_Sedis; o__Order_III; f__Unknown_Family; g__Aliifodinibius; s__unidentified
OTU_1271	0	0	0	0	0	0	0	0	0	0	0	0	0	0	0	3.63623e-05	0.0022181	3.63623e-05	0	0	0	0	0	0	0	0	0	0	0	0	0	0	0	0	0	0	0	0	0	0	0	0	0	0	0	0	0	k__Bacteria; p__Bacteroidetes; c__Flavobacteriia; o__Flavobacteriales; f__Flavobacteriaceae; g__Salinimicrobium; s__unidentified
OTU_1272	7.27246e-05	0	0	0	0	0	7.27246e-05	0	0	0	0	0	0	0	0	0	0	0	0	0	0	0	0	0	0	0	0	0	0	0	0	0	0	0	0	0	0	0	0	0	0	0	0	0	0	0	0	k__Bacteria; p__Bacteroidetes; c__Sphingobacteriia; o__Sphingobacteriales; f__Chitinophagaceae
OTU_1273	0	0.000399985	0	0	0	0	0	0	0	0	0	0	0	0	0	0	0	0	0	0	0	0	0	0	0	0	0	3.63623e-05	0	0	0	0	0	0	0	0	0	0	0	0	0	0	0	0	0	0	0	k__Bacteria; p__Bacteroidetes; c__Bacteroidia; o__Bacteroidales; f__Porphyromonadaceae; g__Parabacteroides; s__unidentified
OTU_1274	3.63623e-05	0	0	3.63623e-05	0.000109087	0	0.000181812	0	0	0	0	0	0	0	0	0	0	0	0	0	0	0	0	0	0	0	0	0	0	0	0	0	0	0	0	3.63623e-05	0	0	0	0	0	0	0	0	0	0	0	k__Bacteria; p__Bacteroidetes; c__Sphingobacteriia; o__Sphingobacteriales; f__Chitinophagaceae; g__Flavihumibacter; s__unidentified
OTU_1275	0	0	0	3.63623e-05	3.63623e-05	0	0	0	0	0	0	0	0	0	0	0	0	0	0	0	0	0	0	0	0	0	0	0	0	0	0	0	0	0	0	0	0	0	0	0	0	0	0	0	0	0	0	k__Bacteria; p__Bacteroidetes; c__Sphingobacteriia; o__Sphingobacteriales; f__Chitinophagaceae
OTU_1276	0	0	0	0	3.63623e-05	0	3.63623e-05	0	0	0	7.27246e-05	0	0	0	0	0	0	0	0	0	0	0	0	0	0	0	0	0	0	0	0	3.63623e-05	0	0	0	3.63623e-05	0	0	0	0	0	0	0	0	0	0	0	k__Bacteria; p__Bacteroidetes; c__Sphingobacteriia; o__Sphingobacteriales; f__KD3-93; g__unidentified; s__unidentified
OTU_1277	0	0	0	7.27246e-05	0	0	0	0	0	0	0	0	0	0	0	0	0	0	0	0	0	0	0	0	0	0	0	0	0	0	0	0	0	0	0	0	0	0	0	0	0	0	0	0	0	0	0	k__Bacteria; p__Bacteroidetes; c__Flavobacteriia; o__Flavobacteriales; f__Flavobacteriaceae
OTU_1278	0	0	0	3.63623e-05	3.63623e-05	0	3.63623e-05	0	3.63623e-05	0	0	0	0	0	0	0	0	0	0	0	0	0	0	0	0	0	0	0	0	0	0	0	0	0	0	0	0	0	0	0	0	0	0	0	0	0	0	k__Bacteria; p__Bacteroidetes; c__Sphingobacteriia; o__Sphingobacteriales; f__NS11-12_marine_group; g__unidentified; s__unidentified
OTU_1279	0	0	0	0	0.000181812	0	0	0	0	0	0	0	0	0	0	0	0	0	0	0	0	0	0	0	0	0	0	0	0	0	0	0	0	0	0	0	0	0	0	0	0	0	0	0	0	0	0	k__Bacteria; p__Bacteroidetes; c__Bacteroidia; o__Bacteroidales; f__Bacteroidales_S24-7_group; g__unidentified; s__unidentified
OTU_128	0	0	0	0	0	0	0	0	0	0	0	0	0	0	0	3.63623e-05	0	0	0.000181812	0	0	0	0.000399985	0	0	3.63623e-05	0	0	0	0	0	0	0	0	0	0	0	0	0	0	0	0	0	0.000145449	0	0	0	k__Bacteria
OTU_1280	0.000109087	0.000109087	0	0	0	3.63623e-05	3.63623e-05	3.63623e-05	0.000109087	7.27246e-05	0	0.00123632	0.00669067	0	0	0	0	0	0	0	0	0	0	0	0	0	3.63623e-05	3.63623e-05	0.00730883	3.63623e-05	7.27246e-05	0	0	0	7.27246e-05	0.000290899	0.000545435	0	0	0	0	0	0	0	0	0	0.00265445	k__Bacteria; p__Bacteroidetes; c__Bacteroidia; o__Bacteroidales; f__Bacteroidales_S24-7_group; g__unidentified; s__unidentified
OTU_1281	0.000145449	7.27246e-05	0	0	3.63623e-05	0	3.63623e-05	0.000145449	0.00123632	0.00134541	0	0.00818152	0.00399985	0	0	0	0	0	0	0	0	0	0	0	0	0	0.000109087	0.000145449	0.002509	0	0	0.00276354	0	0	3.63623e-05	0.000145449	0.000218174	3.63623e-05	0	0	0	0	0	0	0	0	0	k__Bacteria; p__Bacteroidetes; c__Bacteroidia; o__Bacteroidales; f__Bacteroidales_S24-7_group; g__unidentified; s__unidentified
OTU_1282	0	0	0.000399985	0.000109087	0	0	0	0	0.00490891	0	3.63623e-05	0	0	0	0	0	0	0	0	0	0	0	0	0	0	0	0	3.63623e-05	0	0	0.000181812	0.00792698	0	0	0.000763609	3.63623e-05	0.000654522	0	0	0	0	0	0	0	0	0	0.00341806	k__Bacteria; p__Bacteroidetes; c__Bacteroidia; o__Bacteroidales; f__Bacteroidales_S24-7_group; g__unidentified; s__unidentified
OTU_1283	0	0	0	0	0	7.27246e-05	0	0	0	0	0	0	0	0	0	0	0	0.000218174	0	0.002509	0	3.63623e-05	0	0	3.63623e-05	0	0	0	0	0	0	0	0	0	0	0	0	0	0	0.00109087	0	0	0	0	0.000290899	0	0	k__Bacteria; p__Bacteroidetes; c__Bacteroidia; o__Bacteroidales; f__Bacteroidales_S24-7_group; g__unidentified; s__unidentified
OTU_1284	0	0	0	0	0	0	0	0	0	0	0	0	0	0	0	3.63623e-05	0	0.0016363	0	0.00690884	0	0	0	0	0	0	0	0	0	0	0	0	0	0	0	0	0	0	0	0.00254536	0	0	0	0	0	0	0	k__Bacteria; p__Bacteroidetes; c__Bacteroidia; o__Bacteroidales; f__Bacteroidales_S24-7_group; g__unidentified; s__unidentified
OTU_1285	0	0	3.63623e-05	7.27246e-05	0.000218174	0	0	3.63623e-05	0	0	0	0	0	0	0	0	0	0	0	0	0	0	0	0	0	0	3.63623e-05	7.27246e-05	0	3.63623e-05	0	0.00603614	0	0	3.63623e-05	0	3.63623e-05	3.63623e-05	0	0	0	0	0	0	0	0	0.00174539	k__Bacteria; p__Bacteroidetes; c__Bacteroidia; o__Bacteroidales; f__Bacteroidales_S24-7_group; g__unidentified; s__unidentified
OTU_1286	0	0	0	0	0	0	0	0	0	0	0	0	0	0	0	0	0	7.27246e-05	0	0.00272717	0	0	0	0	0	0	0	0	0	0	0	0	0	0	0	0	0	0	0	0.000363623	0	0	0	0	0	0	0	k__Bacteria; p__Bacteroidetes; c__Bacteroidia; o__Bacteroidales; f__Bacteroidales_S24-7_group; g__unidentified; s__unidentified
OTU_1287	3.63623e-05	0	0	0	0	0	0	0	0	0	0	0	0.00119996	0	0	0	0	0	0	0	0	0	0	0	0	0	3.63623e-05	3.63623e-05	0	3.63623e-05	3.63623e-05	0.00312716	0	0	0	0	0.000763609	0	0	0	0	0	0	0	0	0	0	k__Bacteria; p__Bacteroidetes; c__Bacteroidia; o__Bacteroidales; f__Bacteroidales_S24-7_group; g__unidentified; s__unidentified
OTU_1288	0	0	0	0	0	0	0	0	0	0	0	0	0	3.63623e-05	0	0.00436348	0.00239991	0	0	0	0	0	0	0	3.63623e-05	0	0	0	0	0	0	0	0	0	0	0	0	0	3.63623e-05	0	0	0	0	0	0	0	0	k__Bacteria; p__Bacteroidetes; c__Bacteroidia; o__Bacteroidales; f__Bacteroidales_S24-7_group; g__unidentified; s__unidentified
OTU_1289	3.63623e-05	3.63623e-05	0	0	0	0	0	0	7.27246e-05	3.63623e-05	0	0.00483619	0.00152722	0	0	0	0	0	0	0	0	0	0	0	0	0	0.00094542	0	0	3.63623e-05	0	0.00181812	0	0	0	0.000181812	0	0	0	0	0	0	0	0	0	0	3.63623e-05	k__Bacteria; p__Bacteroidetes; c__Bacteroidia; o__Bacteroidales; f__Bacteroidales_S24-7_group; g__unidentified; s__unidentified
OTU_129	0	0	0	0	0	0	0	0	0	0	0	0	0	0	0	0	0	0	0	0	0	0	0	0.000399985	0	0	0	0	0	0	0	0	0	0	0	0	0	0	0	0	0	0	0	0	0	0	0	k__Bacteria
OTU_1290	0	0	0	0	0	0	0	0	0	0	0	0	0	0.00363623	0	0	0	0	3.63623e-05	0	0	0	0	0	0	0	0	0	0	0	0	0	0	0	0	0	0	0	0	0	0	0	0	0	0	0	0	k__Bacteria; p__Bacteroidetes; c__Bacteroidia; o__Bacteroidales; f__Bacteroidales_S24-7_group; g__unidentified; s__unidentified
OTU_1291	3.63623e-05	0	0	0	0	0	0	0	0	0	0	0	0.00109087	0	0	0	0	0	0	0	0	0	0	0	0	0	7.27246e-05	0	0	0	7.27246e-05	0.00327261	0	0	0.000218174	0	0.000436348	0	0	0	0	0	0	0	0	0	0	k__Bacteria; p__Bacteroidetes; c__Bacteroidia; o__Bacteroidales; f__Bacteroidales_S24-7_group; g__unidentified; s__unidentified
OTU_1292	0	0	0	0	0	0	0	0	0	0	0	0	0	0	0	0	0	0	0	0.00232719	0	0	0	0	0	0	0	0	0	0	0	0	0	0	0	0	0	0	0	0	0	0	0	0	0	0	0	k__Bacteria; p__Bacteroidetes; c__Sphingobacteriia; o__Sphingobacteriales; f__Lentimicrobiaceae; g__Bacteroidales_genomosp._P4_oral_clone_MB2_G17; s__Bacteroidales_genomosp._P4_oral_clone_MB2_G17
OTU_1293	0	0	0	7.27246e-05	0	0	0	0	0	0	0	0	0	0	0	0	0	0	0	0.000327261	0	0	0	0	0	0	0	0	0	0	3.63623e-05	0.00516345	0	0	0	0	0.000581797	3.63623e-05	0	3.63623e-05	0	0	0	0	0	0	3.63623e-05	k__Bacteria; p__Bacteroidetes; c__Bacteroidia; o__Bacteroidales; f__Bacteroidales_S24-7_group; g__unidentified; s__unidentified
OTU_1294	0	0	0	0	0	0	0	0	0	0	0	0	0	0	0.000618159	0	3.63623e-05	0	0	0	3.63623e-05	0	0	0	0	0	0	0	0	0	0	0	3.63623e-05	0.00112723	0	0	0	0	0	0	0	0	0	3.63623e-05	3.63623e-05	0.000618159	0	k__Bacteria; p__Bacteroidetes; c__Cytophagia; o__Cytophagales; f__Cytophagaceae
OTU_1295	0	0.00167267	0	0	0	3.63623e-05	0	3.63623e-05	0	0	0.000181812	0.000181812	0	0	0	0	0	0	0	0	0	0	0	0	0	0	0	3.63623e-05	0	0	0	3.63623e-05	0	0	3.63623e-05	3.63623e-05	0.000763609	0	0	0	0	0	0	0	0	0	0	k__Bacteria; p__Bacteroidetes; c__Bacteroidia; o__Bacteroidales; f__Bacteroidales_S24-7_group; g__unidentified; s__unidentified
OTU_1296	0	0	0	0	0	0	0	0	0	0	0	0	0	0	7.27246e-05	0	0	3.63623e-05	0	0	3.63623e-05	0	0	0	0	0	0	0	0	0	0	0	0	7.27246e-05	0	0	0	0	0	0	0	0	0	0	0	0.00283626	0	k__Bacteria; p__Actinobacteria; c__Actinobacteria; o__Micrococcales; f__Bogoriellaceae; g__Georgenia; s__unidentified
OTU_1297	0	0	0	0	0	0	0	0	0	0	0	0	0	0	0	0	0.00236355	0.000109087	0	0	0	0	0	0	0	0	0	0	0	0	0	0	0	0	0	0	0	0	0	0	0	0	0	0	0	0	0	k__Bacteria; p__Bacteroidetes; c__Bacteroidia; o__Bacteroidales; f__Bacteroidales_S24-7_group; g__unidentified; s__unidentified
OTU_1298	0	0	0	0	0	0	0	0	0	0	0	0	0	0	0	0	0	0	0	0.00239991	0	0	0	0	0	0	0	0	0	0	0	0	0	0	0	0	0	0	0	0.000327261	0	0	0	0	0	0	0	k__Bacteria; p__Bacteroidetes; c__Bacteroidia; o__Bacteroidales; f__Bacteroidales_S24-7_group; g__unidentified; s__unidentified
OTU_1299	0	0	0	0	0	0	0	0	0	0	0	0	0	0	0	0	0.00283626	3.63623e-05	0	0	0	0	0	0	0	0	0	0	0	0	0	0	0	0	0	0	0	0	0	0	0	0	0	0	0	0	0	k__Bacteria; p__Bacteroidetes; c__Bacteroidia; o__Bacteroidales; f__Bacteroidales_S24-7_group; g__unidentified; s__unidentified
OTU_13	0	0	0	0	0	0	0	0	0	0	0	0	0	0	0	0	3.63623e-05	0	0	0	0	0	0	0	0	3.63623e-05	0	0	0	0	0	0	0	0	0	0	0	0	0	0	0	0	0	0	0	0	0	k__Bacteria
OTU_130	0	0	0	0	0	0	0	0	0	0	0	0	0	0	0	0	0	0	0	0	0	3.63623e-05	0	0.000181812	0	3.63623e-05	0	0	0	0	0	0	0	0	0	0	0	0	0	0	0	0	0	0	0	0	0	k__Bacteria
OTU_1300	0	0	0	0	0	0	0	0	0	0	0	0	0	0	0	0	0	0	0	0	0	0	0	0	0	0	0	0	0	0	0	0	0	0	0	0	0	0	0	0	0	0.00123632	0	0	0	0	0	k__Bacteria; p__Firmicutes; c__Erysipelotrichia; o__Erysipelotrichales; f__Erysipelotrichaceae; g__Bulleidia; s__unidentified
OTU_1301	0	0.000909058	0	0	0	0	0	3.63623e-05	0	0	0	0	0	0	0	0	0	0	0	0	0	0	0	0	0	0	0	0	3.63623e-05	0	0	0.00312716	0	0	0	0	0.000181812	3.63623e-05	0	0	0	0	0	0	0	0	0	k__Bacteria; p__Bacteroidetes; c__Bacteroidia; o__Bacteroidales; f__Bacteroidales_S24-7_group; g__unidentified; s__unidentified
OTU_1302	0	0	0	0	0	0	0	0	0	0	0	0	0	0	0	0	0	0	0	0.00218174	0	0	0	0	0	0	0	0	0	0	0	0	0	0	0	0	0	0	0	0.000399985	0	0	0	0	0	0	0	k__Bacteria; p__Bacteroidetes; c__Bacteroidia; o__Bacteroidales; f__Bacteroidales_S24-7_group; g__unidentified; s__unidentified
OTU_1303	0	0	0	0	0	0	0	0	0	0	0	0	0	0	0	3.63623e-05	0.00130904	3.63623e-05	0	0	3.63623e-05	0	3.63623e-05	0	0	0	0	0	0	0	0	0	3.63623e-05	0	0	0	0	0	0	0	0	0	0	0	0	3.63623e-05	0	k__Bacteria; p__Firmicutes; c__Erysipelotrichia; o__Erysipelotrichales; f__Erysipelotrichaceae
OTU_1304	0	0	0	0	0	0	0	0	0	0	0	0	0	0.00167267	0.00156358	0.000181812	0.00861787	0.000145449	7.27246e-05	0	0	0	3.63623e-05	3.63623e-05	0.00363623	0.00156358	0	0	0	0	0	0.000109087	0	0	0	0	0	0	0	0.00119996	0	3.63623e-05	3.63623e-05	0	7.27246e-05	0	0	k__Bacteria; p__Actinobacteria; c__Actinobacteria; o__Bifidobacteriales; f__Bifidobacteriaceae; g__Bifidobacterium; s__unidentified
OTU_1305	0	0	0	0	0	0	0	0	0	0	0	0	0	0	7.27246e-05	3.63623e-05	0	0	0	0	0	0	0	0	0	0	0	0	0	0	0	0	0	0.00174539	0	0	0	0	0	0	0	0	0	0	0	0	0	k__Bacteria; p__Bacteroidetes; c__Cytophagia; o__Cytophagales; f__Cytophagaceae; g__Nibribacter; s__unidentified
OTU_1306	0	0	0	0	0	0	0	0	0	0	0	0	0	0	0	0	0.00178175	3.63623e-05	0	0	0	0	0	0	0	0	0	0	0	0	0	0	0	0	0	0	0	0	0	0	0	0	0	0	0	0	0	k__Bacteria; p__Bacteroidetes; c__Bacteroidia; o__Bacteroidales; f__Prevotellaceae; g__Prevotella_1; s__unidentified
OTU_1307	0	0	0	0	0	0	0	0	0	0	0	0	0	0	0	0	0.00116359	3.63623e-05	0	0	0	0	0	0	3.63623e-05	0	0	0	0	0	0	0	0	0	0	0	0	0	0	0	0	0	0	0	0	0	0	k__Bacteria; p__Bacteroidetes; c__Bacteroidia; o__Bacteroidales; f__Bacteroidales_S24-7_group; g__unidentified; s__unidentified
OTU_1308	0	0	0	0	0	3.63623e-05	0	0	0	0	0	0	0	0	0	0	0	0	0	0.00207265	0	0	0	0	0	0	0	0	0	0	0	0	0	0	0	0	0	0	0	7.27246e-05	0	0	0	0	0	0	0	k__Bacteria; p__Bacteroidetes; c__Bacteroidia; o__Bacteroidales; f__Bacteroidales_S24-7_group; g__unidentified; s__unidentified
OTU_1309	0	0	0	0	0	0	0	0	0	0	0	0	0	0	0	0	0	0	0	0	0	0	0	0	0.00272717	0	0	0	0	0	0	0	0	0	0	0	0	0	0	0	0	0	0	0	0	0	0	k__Bacteria; p__Firmicutes; c__Erysipelotrichia; o__Erysipelotrichales; f__Erysipelotrichaceae; g__Solobacterium; s__unidentified
OTU_131	0	0	0	0	0	0	0	0	0	0	0	0	0	3.63623e-05	0	0	0	0	0.00170903	0	0.000254536	0	3.63623e-05	0	0.000799971	0.000181812	0	0	0	0	0	0	0	0	0	0	0	0	0	0	0	0	0	0	7.27246e-05	0.000254536	0	k__Bacteria
OTU_1310	0	0	0	0	0	0	0	0	0	0	0	0	0	0	0	0	0	0	0	0	0	0	0	0	0.00138177	3.63623e-05	0	0	0	0	0	0	0	0	0	0	0	0	0	0	0	0	0	0	0	0	0	k__Bacteria; p__Firmicutes
OTU_1311	0	0	0	0	0	0	3.63623e-05	0	3.63623e-05	0	0	3.63623e-05	0	0	0	0	0	0	0	0	0	0	0	0	0	0	0	0	0.00199993	0	0	0	0	0	0	0	0	0	0	0	0	0	0	0	0	0	0	k__Bacteria; p__Bacteroidetes; c__Bacteroidia; o__Bacteroidales; f__Prevotellaceae; g__Paraprevotella; s__unidentified
OTU_1312	3.63623e-05	0	0	0	0	0	0	0	0	0	0	0	0.00134541	0	0	0	0	0	0	0	0	0	0	0	0	0	0	0	0	0	0	0	0	0	0	0	0	0	0	0	0	0	0	0	0	0	0	k__Bacteria; p__Bacteroidetes; c__Bacteroidia; o__Bacteroidales; f__Bacteroidales_S24-7_group; g__unidentified; s__unidentified
OTU_1313	0	0	0	0	0	0	3.63623e-05	0	0	0	0	0	0	0	0	0	0	0	0	0.000909058	0	0	0	0	0	0	0	0	7.27246e-05	0	0	0	0	0	0	0	0	0	0	0.000727246	0	0	0	0	0	0	0	k__Bacteria; p__Bacteroidetes; c__Bacteroidia; o__Bacteroidales; f__Bacteroidales_S24-7_group; g__unidentified; s__unidentified
OTU_1314	0	0	0	0	0	0	0	0	0	0	0	0	0	0	0	0	0	0	0	0	0	0	0	0	0	0	0	0	0	0	0	0	0	0.000981782	0	0	0	0	0	0	0	0	0	0	0	0	0	k__Bacteria; p__Bacteroidetes; c__Cytophagia; o__Cytophagales; f__Cytophagaceae; g__Adhaeribacter; s__unidentified
OTU_1315	0	0	0	0	0	0	0	0	0	0	0	0	0	0	0	0	0	0	0	0	0	0	3.63623e-05	0	0	0	0	0	0	0	0	0	0	0	0	0	0	0	0	0	0	0	0	0	0	0.000618159	0	k__Bacteria; p__Bacteroidetes; c__Cytophagia; o__Cytophagales; f__Cytophagaceae; g__unidentified; s__unidentified
OTU_1316	0	0	0	0	0	0	3.63623e-05	3.63623e-05	0.00094542	0	0	0	0	0	0	0	0	0	0	0	0	0	0	0	0	0	0	0	0.00152722	0	0	0	0	0	3.63623e-05	0	0.000436348	0.000109087	0	0	0	0	0	0	0	0	0	k__Bacteria; p__Bacteroidetes; c__Bacteroidia; o__Bacteroidales; f__Bacteroidales_S24-7_group; g__unidentified; s__unidentified
OTU_1317	0	0	0	0	0	0	0	0	0	0	0	0	0	0.000763609	3.63623e-05	0	0	0	3.63623e-05	0	0	0	0	0	0	0	0	0	0	0	0	0	0	0	0	0	0	0	0	0	0	0	0	0	0	0	0	k__Bacteria; p__Bacteroidetes; c__Bacteroidia; o__Bacteroidales; f__Prevotellaceae; g__Prevotella_1; s__unidentified
OTU_1318	0	0	0	0	0	0	0	0	0	0	0	0	0	0	0	0.00112723	0.000327261	0	0	0	0	0	0	0	0	0	0	0	0	0	0	0	0	0	0	0	0	0	0	0	0	0	0	0	0	0	0	k__Bacteria; p__Bacteroidetes; c__Bacteroidia; o__Bacteroidales; f__Prevotellaceae; g__Prevotellaceae_NK3B31_group; s__unidentified
OTU_1319	0	0	0	0	0	0	0	0	0	0	0	0	0	0	0	0	0	3.63623e-05	0	0.00047271	0	0	0	0	0	0	0	0	0	0	0	0	0	3.63623e-05	0	0	0	0	0	0.000109087	0	0	0.000290899	0	0	0	0	k__Bacteria; p__Bacteroidetes; c__Bacteroidia; o__Bacteroidales; f__Bacteroidales_S24-7_group; g__unidentified; s__unidentified
OTU_132	0	0	0	0	0	0	0	0	0	0	0	0	0	0.000618159	0	0	3.63623e-05	0.000181812	0.00927239	0	3.63623e-05	0.00101814	0	3.63623e-05	3.63623e-05	3.63623e-05	0	0	0	0	0	0	3.63623e-05	0.000181812	0	0	0	0	0.000254536	0	0	0	0.000145449	0.000145449	0	0.000109087	0	k__Bacteria
OTU_1320	0	0.000109087	0	0	0.000145449	0	0.000181812	7.27246e-05	0	0	3.63623e-05	0	3.63623e-05	0	0	0	0	0	0	0	0	0	0	0	0	0	0	0	0.000181812	0	0	0	0	0	3.63623e-05	3.63623e-05	0	0	0	0	0	0	0	0	0	0	0	k__Bacteria; p__Bacteroidetes; c__Cytophagia; o__Cytophagales; f__Cytophagaceae; g__unidentified; s__unidentified
OTU_1321	0	0	0	0	0	0	0	0	0	0	0	0	0	0	0	0	0	3.63623e-05	0	0.00123632	0	0	0	0	0	0	0	0	0	0	0	0	0	0	0	0	0	0	0	0.000218174	0	0	0	0	0	0	0	k__Bacteria; p__Bacteroidetes; c__Bacteroidia; o__Bacteroidales; f__Bacteroidales_S24-7_group; g__unidentified; s__unidentified
OTU_1322	0	0	0	0	0	0	0	0	0	0	0	0	0	0	0	0	0	0	0	0	0	0	0	0	0	0.000399985	0	0	0	0	0	0	0	0	0	0	0	0	0	0	0	0	0	0	0	0	0	k__Bacteria; p__Bacteroidetes; c__Cytophagia; o__Cytophagales; f__Cytophagaceae; g__Cytophaga; s__Cytophaga_aurantiaca
OTU_1323	0	0	0	0	0	0	0	0	0	0	0	0	0	0	0	0	0	0	0	0	0	0	0	0	0	0.000363623	0	0	0	0	0	0	0	0	0	0	0	0	0	0	0	0	0	0	0	0	0	k__Bacteria; p__Bacteroidetes; c__Cytophagia; o__Cytophagales; f__Cytophagaceae; g__unidentified; s__unidentified
OTU_1324	0	0	0	0	0	3.63623e-05	0	0	0	0.000909058	0	0	0	0	0	0	0	0	0	0.000727246	0	0	0	0	0	0	0	3.63623e-05	0	0	0	0	0	0	3.63623e-05	0.000109087	0.000290899	0	0	0.000145449	0	0	0	0	0	0	0.00141813	k__Bacteria; p__Bacteroidetes; c__Bacteroidia; o__Bacteroidales; f__Bacteroidales_S24-7_group; g__unidentified; s__unidentified
OTU_1325	0	0	0	0	0	0	0	0	0	0	0	0	0	0	0	0	0	0	0	0	0	0	0	0	0	0	0	0	0	0	0	0	0	0	0	0	0	0	0	0	0	0	0	0	0	0	0.00152722	k__Bacteria; p__Bacteroidetes; c__Bacteroidia; o__Bacteroidales; f__Prevotellaceae; g__Prevotellaceae_Ga6A1_group; s__unidentified
OTU_1326	0	0	0	0	0	0	0	0	0	0.000690884	0	0	0	0	0	0	0	0	0	0	0	0	0	0	0	0	0	0	0	0	0	0	0	0	0	0	0	0	0	0	0	0	0	0	0	0	0	k__Bacteria; p__Bacteroidetes; c__Bacteroidia; o__Bacteroidales; f__Bacteroidales_S24-7_group; g__unidentified; s__unidentified
OTU_1327	0	0	0	0	0	0	0	0	0	0	0	0	0	3.63623e-05	0	0	0	0	3.63623e-05	0	3.63623e-05	0.000290899	3.63623e-05	0	0	3.63623e-05	0	0	0	0	0	0	0	0	0	0	0	0	0	0	0	0	0	3.63623e-05	0	0	0	k__Bacteria; p__Proteobacteria; c__Alphaproteobacteria; o__Rickettsiales; f__Mitochondria
OTU_1328	0	0	0	0	0	0	0	0	0	0	0	0	0	0	0	0	0	0	0	0	0	0	0	0	0	0	0	0	0	0	0	0	0	0	0	0	0	0	0	0	0	0	0	0	0.000327261	0	0	k__Bacteria; p__Bacteroidetes; c__Bacteroidia; o__Bacteroidales; f__Bacteroidales_S24-7_group; g__unidentified; s__unidentified
OTU_1329	0	0	0	0	0	0	0	0	0	0	0	0	0	0	0	0	0.00145449	0	0	0	0	0	0	0	0	0	0	0	0	0	0	0	0	0	0	0	0	0	0	0	0	0	0	0	0	0	0	k__Bacteria; p__Bacteroidetes; c__Bacteroidia; o__Bacteroidales; f__Prevotellaceae; g__Prevotellaceae_UCG-003; s__unidentified
OTU_133	0	0	0	0	0	0	0	0	0	0	0	0	0	0	0	0	0	0	0	0	0	7.27246e-05	0	0	0	0	0	0	0	0	0	0	0	0	0	0	0	0	0	0	0	0	0	0.000327261	3.63623e-05	0	0	k__Bacteria
OTU_1330	0	0.00247264	0	0	0	0	0	0	0.000109087	0	0	0	3.63623e-05	0	0	0	0	0	0	0	0	0	0	0	0	0	0	0	0	3.63623e-05	0	0	0	0	0	0	0	0	0	0	0	0	0	0	0	0	0	k__Bacteria; p__Bacteroidetes; c__Bacteroidia; o__Bacteroidales; f__Bacteroidales_S24-7_group; g__unidentified; s__unidentified
OTU_1331	0	0	0	0	0	0	0	0	0	3.63623e-05	0	0	0	0	0	0	0	0	0	0	0	0	0	0	0	0	3.63623e-05	0	0	0	0	0.000436348	0	0	0	0	0	0	0	0	0	0	0	0	0	0	0	k__Bacteria; p__Bacteroidetes; c__Bacteroidia; o__Bacteroidales; f__Bacteroidales_S24-7_group; g__unidentified; s__unidentified
OTU_1332	0	0	0	0	0	0	0	0	0	0	0	0	0	0	0	0	0.00130904	3.63623e-05	0	0	0	0	0	0	0	0	0	0	0	0	0	0	0	0	0	0	0	0	0	0	0	0	0	0	0	0	0	k__Bacteria; p__Bacteroidetes; c__Bacteroidia; o__Bacteroidales; f__Bacteroidales_S24-7_group; g__unidentified; s__unidentified
OTU_1333	0	0	0	0	0	0	0	0	0	0	0	0	0	0	0	0	0	0	0	0	0	0	0	0	0	0.000363623	0	0	0	0	0	0	0	0	0	0	0	0	0	0	0	0	0	0	0	0	0	k__Bacteria; p__Bacteroidetes; c__Cytophagia; o__Cytophagales; f__Cytophagaceae; g__Cytophaga; s__unidentified
OTU_1334	0	0	0	0	0	0	0	0	0	0	0	0	0	0	0	0	0	0	0	0	0.000290899	0.000363623	7.27246e-05	0	0	7.27246e-05	0	0	0	0	0	0	0	0	0	0	0	0	0	0	0	0	0	3.63623e-05	0	0.000218174	0	k__Bacteria
OTU_1335	0	0	0	0	0	0	0	0	0	0	0	0	0	0	0	0	0	0	0	0	0	0	0	0	0	0	0	0	0	0	0	0	0	0	0	0	0	0	0	0	0	0	0	0	0	0.000581797	0	k__Bacteria; p__Planctomycetes; c__Planctomycetacia; o__Planctomycetales; f__Planctomycetaceae; g__Pir4_lineage; s__unidentified
OTU_1336	0	0	0	0	0	0	0	0	0	0	0	0	0	0	0	0	0	0	0	0	0	0	0	0	0	0	0	0	0	0	0	0	0	0	0	0	0.000545435	0	0	0	0	0	0	0	0	0	0	k__Bacteria; p__Bacteroidetes; c__Bacteroidia; o__Bacteroidales; f__Bacteroidales_S24-7_group; g__unidentified; s__unidentified
OTU_1337	0	0	0	7.27246e-05	0	3.63623e-05	0	0	0	0	0	0	0	0	0	0	0	0	0	0	0	0	0	0	0	0	0	0	0	0	0	0.00178175	0	0	0	0	0.000145449	0	0	0	0	0	0	0	0	0	0	k__Bacteria; p__Bacteroidetes; c__Bacteroidia; o__Bacteroidales; f__Bacteroidales_S24-7_group; g__unidentified; s__unidentified
OTU_1338	7.27246e-05	0.000109087	0	0.000109087	0	3.63623e-05	7.27246e-05	3.63623e-05	3.63623e-05	0	0.000109087	0	0	0	0	0	0	0	0	0	0	0	0	0	0	0	0	0	7.27246e-05	0	0	0	0	0	3.63623e-05	0	0	0	0	0	0	0	0	0	0	0	0	k__Bacteria; p__Bacteroidetes; c__Cytophagia; o__Cytophagales; f__Cytophagaceae; g__unidentified; s__unidentified
OTU_1339	0	0	0	0	0	0	0	0	0	0	0	0	0	0	0	0	0	0	0	0.000290899	0	0	0	0	0	0	0	0	0	0	0	0	0	0	0	0	0	0	0	7.27246e-05	0	0	0	0	0	0	0	k__Bacteria; p__Bacteroidetes; c__Bacteroidia; o__Bacteroidales; f__Bacteroidales_S24-7_group; g__unidentified; s__unidentified
OTU_134	0	0	0	0	0	0	0	0	0	0	0	0	0	0	0	0	0	0	0	0	0	0	0	0.000145449	0	0	0	0	0	0	0	0	0	0	0	0	0	0	0	0	0	0	3.63623e-05	0	0	0	0	k__Bacteria; p__Proteobacteria; c__Alphaproteobacteria; o__Rickettsiales; f__Mitochondria
OTU_1340	3.63623e-05	3.63623e-05	0	0	0	7.27246e-05	0	0	7.27246e-05	7.27246e-05	0	3.63623e-05	0	0	0	0	0	0.000109087	3.63623e-05	0	0.000109087	3.63623e-05	0	0	0	0	0	0	3.63623e-05	0	0	3.63623e-05	3.63623e-05	0	3.63623e-05	3.63623e-05	0	7.27246e-05	3.63623e-05	0	3.63623e-05	7.27246e-05	0	0.000218174	3.63623e-05	0.000145449	0	k__Bacteria; p__Firmicutes; c__Erysipelotrichia; o__Erysipelotrichales; f__Erysipelotrichaceae; g__Erysipelotrichaceae_UCG-007; s__unidentified
OTU_1341	0	0	0	0	0	0	0	0	0	0	0	0	0	0	0	0	0	0	0	0	0	3.63623e-05	0.000181812	0	0	0	0	0	0	7.27246e-05	0	0	0	0	0	0	0	0	0	0	0	0	0	0	0.000290899	0	0	k__Bacteria; p__Actinobacteria; c__Actinobacteria; o__Actinomycetales; f__Actinomycetaceae; g__Actinomyces; s__unidentified
OTU_1342	0	0	0	0	3.63623e-05	0	0	0	0	0	0	0	0	0	3.63623e-05	3.63623e-05	0	0	0	0	3.63623e-05	0	0	3.63623e-05	0	0	0	0	0	0	0	0	0	0.000109087	0	0	0	0	0	0	0	0	0	0	0	0.000145449	0	k__Bacteria; p__Bacteroidetes; c__Cytophagia; o__Cytophagales; f__Cytophagaceae; g__Chryseolinea; s__unidentified
OTU_1343	0	3.63623e-05	0	0.000109087	3.63623e-05	0.000109087	0	0	0	3.63623e-05	0	0	0	0	0	0	0	0	0	0	0	0	0	0	0	0	0.000109087	0	0	3.63623e-05	0	7.27246e-05	0	0	0	0	0	0	0	0	0	0	0	0	0	0	0	k__Bacteria
OTU_1344	0	0	0	0	7.27246e-05	3.63623e-05	3.63623e-05	0	3.63623e-05	0.000218174	0	0	0	0	0	0	0	0	0	0	0	0	0	0	0	0	0	0	0	7.27246e-05	0	0	0	0	0	0	0	0	0	0	0	0	0	0	0	0	0	k__Bacteria; p__Chlorobi; c__Chlorobia; o__Chlorobiales; f__SJA-28; g__unidentified; s__unidentified
OTU_1345	0	0	0	3.63623e-05	7.27246e-05	3.63623e-05	0.000363623	0	0	0	7.27246e-05	0	0	0	0	0	0	0.000109087	0	3.63623e-05	0	0	0	0	0	0	0	0	3.63623e-05	3.63623e-05	0	0	0	0	0	0	7.27246e-05	0	0	0	0	0	0	0	0	0	0	k__Bacteria; p__Bacteroidetes; c__Cytophagia; o__Cytophagales; f__Cytophagaceae; g__Chryseolinea; s__unidentified
OTU_1346	0	0	0	3.63623e-05	0	0	0	0	0	0	0	0	0	3.63623e-05	3.63623e-05	0	7.27246e-05	0.000109087	0	0	0	0	0	0	3.63623e-05	3.63623e-05	0	0	0	0	0	0	3.63623e-05	0	0	0	0	0	3.63623e-05	0	0	0	0	0	0	0	0	k__Bacteria; p__Bacteroidetes; c__Cytophagia; o__Cytophagales; f__Cytophagaceae
OTU_1347	0	0	0	0	0	0	0	0	0	0	0	0	0	0	0	0	0	3.63623e-05	0	0	0	0	0	0	0	0	0	0	0	0	0	0	0	0	0	0	0	0	0	0.000145449	0	0	0	0	0	0	0	k__Bacteria; p__Bacteroidetes; c__Bacteroidia; o__Bacteroidales; f__Porphyromonadaceae; g__Porphyromonas
OTU_1348	0	0	0	0	0	0	0	0	0	0	0	0	0	0	0	0	0	0	0	0.000254536	0	0	0	0	0	0	0	0	0	0	0	0	0	0	0	0	0	0	0	3.63623e-05	0	0	0	0	0	0	0	k__Bacteria; p__Bacteroidetes; c__Bacteroidia; o__Bacteroidales; f__Porphyromonadaceae; g__Butyricimonas; s__unidentified
OTU_1349	0	0	0	0	0	0	0	0	0	0	0	0	0	0	0	0	0	0	0	0.000581797	0	0	0	0	0	0	0	0	0	0	0	0	0	0	0	0	0	0	0	0	0	0	0	0	0	0	0	k__Bacteria; p__Gemmatimonadetes; c__Gemmatimonadetes; o__Gemmatimonadales; f__Gemmatimonadaceae; g__Gemmatimonas; s__unidentified
OTU_135	0	0	0	0	0	0	0	0	0	0	0	0	0	0	0	0	0	0	0	0	0	0	0	0.000145449	0	0	0	0	0	0	0	0	0	0	0	0	0	0	0	0	0	0	0	0	0	0	0	Unclassified
OTU_1350	0	0	0	0	0	0	0	0	0	0	0	0	0	0	0	0	0	0	0	0.000109087	0	0	0	0	0	0	0	0	0	0	0	0	0	0	0	0	0	0	0	7.27246e-05	0	0	0	0	0	0	0	k__Bacteria; p__Bacteroidetes; c__Bacteroidia; o__Bacteroidales; f__Porphyromonadaceae; g__Butyricimonas; s__unidentified
OTU_1351	0	0	0	0	0	0	0	0	0	0	0	0	0	0	0	0	0	0	0	7.27246e-05	0	0	0	0	0	0	0	0	0	0	0	0	0	0	0	0	0	0	0	3.63623e-05	0	0	0	0	0	0	0	k__Bacteria; p__Bacteroidetes; c__Bacteroidia; o__Bacteroidales; f__Porphyromonadaceae; g__Butyricimonas; s__unidentified
OTU_1352	0	0	0	0	0	0	0	0	0	0	0	0	0	0	0	0	0	0	0	0	3.63623e-05	0	0	0	0	0	0	0	0	0	0	0	0	0	0	0	0	0	0	0	0.000145449	0	0	0	0	0	0	k__Bacteria; p__Bacteroidetes; c__Bacteroidia; o__Bacteroidales; f__Prevotellaceae; g__Alloprevotella; s__unidentified
OTU_1353	0	0	0	0	0	0	0	0	0	0	0	0	0	0	0	0	0	0	0	0	0	0	0	0	0	0	0	0	0	0	0	0	0	0	0	0	0	0	0	0	0	0	0	0	0.000399985	0	0	k__Bacteria; p__Bacteroidetes; c__Bacteroidia; o__Bacteroidales; f__Porphyromonadaceae; g__Odoribacter; s__unidentified
OTU_1354	0	0	0	0	0	0	0	0	0	0	0	0	0	0	0	0	0	0	0	0	0	0	0	0	0	0	0	0	0	0	0	0	0	3.63623e-05	0	0	0	0	0	0	0	0	0	0	0	0.000145449	0	k__Bacteria; p__Planctomycetes; c__Planctomycetacia; o__Planctomycetales; f__Planctomycetaceae
OTU_1355	0	0	0	0	0	0	0	0	0	0	0	0	0	0	0	0	0	0	0	0	0	0	0	0	0	0	0	0	0	0	0	0	0	0.000218174	0	0	0	0	0	0	0	0	0	0	0	0	0	k__Bacteria; p__Bacteroidetes; c__Sphingobacteriia; o__Sphingobacteriales; f__Chitinophagaceae; g__Flavisolibacter; s__unidentified
OTU_1356	0	0	0	0	0	0	0	0	0	0	0	0	0	0	0	0	0	0	0	0	0	0	0	0	0	0	0	0	0	0	0	0	0	0	0.000290899	0	0	0	0	0	0	0	0	0	0	0	0	k__Bacteria; p__Bacteroidetes; c__Bacteroidia; o__Bacteroidales; f__Bacteroidales_S24-7_group; g__unidentified; s__unidentified
OTU_1357	0.000109087	7.27246e-05	0	3.63623e-05	3.63623e-05	0.000109087	0.000181812	0	3.63623e-05	3.63623e-05	3.63623e-05	0	0	0	0	0	0	0	0	0	0	0	0	0	0	0	0	7.27246e-05	0	0	0	0	0	0	0	0.000109087	3.63623e-05	0	0	0	0	0	0	0	0	0	0	k__Bacteria; p__Bacteroidetes; c__Cytophagia; o__Cytophagales; f__Cytophagaceae; g__Ohtaekwangia; s__unidentified
OTU_1358	0	0	0	0	0	0	0	0	0	0	0	0	0	0	0	3.63623e-05	0	7.27246e-05	0	0	0	0	0	0	0	0	0	0	0	0	0	0	0	0	0	0	0	0	7.27246e-05	0	0	0	0	0	0	0	0	k__Bacteria; p__Bacteroidetes; c__Cytophagia; o__Cytophagales; f__Cytophagaceae
OTU_1359	0	0	0	0	0	0	0	0	0	0	0	0	0	0	0	0	0	3.63623e-05	0.00189084	0	0	0	3.63623e-05	0	0	0	0	0	0	0	0	0	0	0	0	0	0	0	0	0	0	0	0	0	0	0	0	k__Bacteria; p__Bacteroidetes; c__Sphingobacteriia; o__Sphingobacteriales; f__Lentimicrobiaceae; g__Bacteroidales_genomosp._P4_oral_clone_MB2_G17; s__Bacteroidales_genomosp._P4_oral_clone_MB2_G17
OTU_136	0	0	0	0	0	0	0	0	0	0	0	0	0	0	0	0	0	0	0	0	0	0	0	0	0	0	0	0	0	0	0	0	0	0	0	0	0	0	0	0	0	0	0	0.000109087	0	0	0	Unclassified
OTU_1360	0	0	0	0	0	0	0	0	0	0	0	0	0	0	0	0	0	0	0	0.000145449	0	0	0	0	0	0	0	0	0	0	0	0	0	0	0	0	0	0	0	0	0	0	0	0	0	0	0	k__Bacteria; p__Bacteroidetes; c__Bacteroidia; o__Bacteroidales; f__M2PB4-65_termite_group; g__unidentified; s__unidentified
OTU_1361	0	0	0	0	0	0	0	0	0	0	0	0	0	0	0	0	0	0	0	0.000109087	0	0	0	0	0	0	0	0	0	0	0	0	0	0	0	0	0	0	0	0	0	0	0	0	0	0	0	k__Bacteria; p__Bacteroidetes; c__Bacteroidia; o__Bacteroidales; f__Bacteroidales_S24-7_group; g__unidentified; s__unidentified
OTU_1362	0	0	0	0	0	0	0	0	0	0	0	0	0	0	0	0	0	0	0	0.000218174	0	0	0	0	0	0	0	0	0	0	0	0	0	0	0	0	0	0	0	3.63623e-05	0	0	0	0	0	0	0	k__Bacteria; p__Bacteroidetes; c__Bacteroidia; o__Bacteroidales; f__Bacteroidales_S24-7_group; g__unidentified; s__unidentified
OTU_1363	0	0	0	0	0	0	0	0	0	0	0	0	0	0	0	0	0	0	0	0.000109087	0	0	0	0	0	0	0	0	0	0	0	0	0	0	0	0	0	0	0	0	0	0	0	0	0	0	0	k__Bacteria; p__Bacteroidetes; c__Bacteroidia; o__Bacteroidales; f__Bacteroidales_S24-7_group; g__unidentified; s__unidentified
OTU_1364	0	0	0	0	0	0	0	0	0	0	0	0	0	0	0	0	0	0	0	3.63623e-05	0	0	0	0	0	0	0	0	0	0	0	0	0	0	0	0	0	0	0	3.63623e-05	0	0	0	0	0	0	0	k__Bacteria; p__Bacteroidetes; c__Bacteroidia; o__Bacteroidales; f__Bacteroidales_S24-7_group; g__unidentified; s__unidentified
OTU_1365	0	0	0	0	0	0	0	0	0	0	0	0	0	0	0	0	0	0	0	7.27246e-05	0	0	0	0	0	0	0	0	0	0	0	0	0	0	0	0	0	0	0	0	0	0	0	0	0	0	0	k__Bacteria; p__Bacteroidetes; c__Bacteroidia; o__Bacteroidales
OTU_1366	0	0	0	0	0	0	0	0	0	0	0	0	0	0	0	0	0	0.000254536	7.27246e-05	0	0.000109087	7.27246e-05	7.27246e-05	7.27246e-05	0	0	0	0	0	0	0	0	0	0.000327261	0	0	0	0	0	0	0	0	0	3.63623e-05	3.63623e-05	0.0112723	0	k__Bacteria; p__Actinobacteria; c__Actinobacteria; o__Actinomycetales; f__Actinomycetaceae; g__Actinomyces
OTU_1367	0	0	0	0	0	0	0	0	0	0	0	0	0	0	0	3.63623e-05	0	0	0	0	0	3.63623e-05	0	0	0	0	0	0	0	0	0	0	0	0	0	0	0	0	0	0	0	0	0	0	0	0	0	k__Bacteria; p__Bacteroidetes; c__Cytophagia; o__Cytophagales; f__Cyclobacteriaceae; g__Echinicola
OTU_1368	0	0	0	0	0	0	0	0	0	0	0	0	0	0	0	0	0	0	3.63623e-05	0	0	0	0	0	0	0	0	0	0	0	0	0	0	0	0	0	0	0	0	0	0	0	0	3.63623e-05	0	0.00127268	0	k__Bacteria; p__Bacteroidetes
OTU_1369	0	0	0	0	0	0	0	0	0	0	0	0	0	0	0	0	0	0	0	0	0	0	0	0	0	0	0	0	0	0	0	0	0	3.63623e-05	0	0	0	0	0	0	0	0	0	0	0	3.63623e-05	0	k__Bacteria; p__Bacteroidetes; c__Cytophagia; o__Cytophagales; f__Cytophagaceae
OTU_137	0	0	0	0	0	0	0	0	0	0	0	0	0	0	0	0	0	0	0.000109087	0	0	3.63623e-05	0	3.63623e-05	0	0	0	0	0	0	0	0	0	0	0	0	0	0	0	0	0	0	0	3.63623e-05	0	0	0	k__Bacteria; p__Proteobacteria; c__Alphaproteobacteria; o__Rickettsiales; f__Mitochondria
OTU_1370	0	0	0	0	0	0	3.63623e-05	0	0	0	3.63623e-05	0	0	0	0	0	0	0	0	3.63623e-05	0	0	0	0	0	0	0	0	3.63623e-05	0	0	0	0	3.63623e-05	0	0	0	0	0	0	0	3.63623e-05	0	0	0	0	0	k__Bacteria; p__Actinobacteria; c__Actinobacteria; o__Propionibacteriales; f__Nocardioidaceae; g__Nocardioides; s__unidentified
OTU_1371	0	0	0	0	0	0	0	0	0	0	0	0	0	0	0	0	0	0	0	0	0	0	0	0	0	0	0	0	0	0	0	0	0	0	0	0	0.000290899	0	0	0	0	0	0	0	0	0	0	k__Bacteria; p__Bacteroidetes; c__Bacteroidia; o__Bacteroidales; f__Bacteroidales_S24-7_group; g__unidentified; s__unidentified
OTU_1372	0	0	0	0	0	0	0	0	0	0	0	0	0	0	0	0	0	0	0	0	0	0	0	0	0	0	0	0	0	0	0	0	0	0	0	0	0	0	0	7.27246e-05	0	0	0	0	0	0	0	k__Bacteria; p__Firmicutes; c__Bacilli; o__Lactobacillales; f__Streptococcaceae; g__Streptococcus
OTU_1373	0	0	0	0	0	0	0	0	0	0	0	0	0	0	0	0	0	0	0	0	0	0	0	0	0	0	0	0	0	0	0	0	0	0	0	0	0	0	0	0	0.000254536	0	0	0	0	0	0	k__Bacteria; p__Bacteroidetes
OTU_1374	0	0	0	0	3.63623e-05	0	0	0	0	0	0	3.63623e-05	0	0	0	0	0	0	0	0	0	0	0	0	0	0	0	0	0	0	0	0	0	0	0	0	0	0	0	0	0	0	0	0	0	0	0	k__Bacteria; p__Bacteroidetes; c__Cytophagia; o__Cytophagales; f__Cytophagaceae; g__unidentified; s__unidentified
OTU_1375	0	3.63623e-05	0	7.27246e-05	3.63623e-05	0	0	0	3.63623e-05	3.63623e-05	3.63623e-05	0	0	0	0	0	0	0	0	0	0	0	0	0	0	0	0	0	0	0	0	0	0	0	0	0	0	0	0	0	0	0	0	0	0	0	0	k__Bacteria; p__Bacteroidetes; c__Cytophagia; o__Cytophagales; f__Cytophagaceae; g__unidentified; s__unidentified
OTU_1376	7.27246e-05	0.0216719	0	0.00141813	0.000363623	0.00145449	0.00545435	0.000727246	0.000290899	0.0115269	0.000836333	0.00178175	7.27246e-05	0.000254536	0.00101814	0.00399985	0.00301807	0.00629068	0.000218174	0.00429075	0.0163267	0.00298171	0.00654522	0.00563616	0.00112723	0.000218174	0.00167267	0.00152722	0.000545435	0.00829061	0.0022181	0.000145449	0.00159994	0.0063634	0.00534526	0.000109087	0.00261809	0.000181812	0.00392713	0.0243628	0.0341806	0.000727246	0.00254536	0.000327261	0.00519981	0.00992691	0.000145449	k__Bacteria; p__Actinobacteria; c__Actinobacteria; o__Actinomycetales; f__Actinomycetaceae; g__Actinomyces; s__unidentified
OTU_1377	3.63623e-05	0.000509072	3.63623e-05	0	0	0	7.27246e-05	3.63623e-05	0.00709065	7.27246e-05	0	0	0.00196356	0	0	0	0	0	0	0	0	0	0	0	0	0	0	0.000290899	0.00363623	0	0	0	0	0	0	3.63623e-05	0	0	0	0	0	0	0	0	0	0	0.00112723	k__Bacteria; p__Firmicutes; c__Clostridia; o__Clostridiales; f__Lachnospiraceae
OTU_1378	0.000290899	0.000181812	0.000254536	0.000181812	0.000254536	0	0.00047271	0	0.000290899	0.000181812	0.000254536	3.63623e-05	3.63623e-05	0	0	0	0	0	0	0	0	0	0	0	0	0	0	3.63623e-05	3.63623e-05	0.000181812	3.63623e-05	7.27246e-05	0	0	0	0	3.63623e-05	3.63623e-05	0	0	0	0	0	0	0	0	0	k__Bacteria; p__Ignavibacteriae; c__Ignavibacteria; o__Ignavibacteriales; f__BSV26; g__unidentified; s__unidentified
OTU_1379	0	0	0	0	0	0	0	0	0	0	0	0	0	0	0	0	0	3.63623e-05	0	0.00134541	0	0	0	0	0	0	0	0	0	0	0	0	0	0	0	0	0	0	0	0.000436348	0	0	0	0	0	0	0	k__Bacteria; p__Bacteroidetes; c__Bacteroidia; o__Bacteroidales; f__Bacteroidales_S24-7_group; g__unidentified; s__unidentified
OTU_138	0	0	0	0	0	0	0	0	0	0	0	0	0	0	0	0	0	3.63623e-05	0	0	0	0.000109087	0	0	0	0	0	0	0	0	0	0	0	0	0	0	0	0	0	0	0	0	0	0	0	0	0	k__Bacteria; p__Proteobacteria
OTU_1380	0	0	0	0	0	0	0	0	0	0	0	0	0	0	0	0	0	0	0	0	0	0	0	0	0	0	0	0	0	0	0	0.0041453	0	0	0	0	7.27246e-05	3.63623e-05	0	0	0	0	0	0	0	0	0	k__Bacteria; p__Bacteroidetes; c__Bacteroidia; o__Bacteroidales; f__Bacteroidales_S24-7_group; g__unidentified; s__unidentified
OTU_1381	0	0	0	0	0	0	0	0	0	0	0	0	0	3.63623e-05	0.000290899	0	0.00156358	0	0	0	0	0	0	0	3.63623e-05	0	0	0	0	0	0	0	0	0	0	0	0	0	0	3.63623e-05	3.63623e-05	0	0	0	0	0	0	k__Bacteria; p__Firmicutes; c__Erysipelotrichia; o__Erysipelotrichales; f__Erysipelotrichaceae; g__Erysipelotrichaceae_UCG-006; s__unidentified
OTU_1382	0	0	0	0	0	0	0	0	0	0	0	0	0	0	0	0	0	0.000618159	0	0.00094542	0	0	0	0	0	0	0	0	0	0	0	0	0	0	0	0	0	0	0	7.27246e-05	0	0	0	0	0	0	0	k__Bacteria; p__Firmicutes; c__Clostridia; o__Clostridiales; f__Lachnospiraceae; g__Lachnospiraceae_NK4A136_group; s__unidentified
OTU_1383	3.63623e-05	0	7.27246e-05	3.63623e-05	7.27246e-05	0.000109087	0.000363623	0	0	3.63623e-05	3.63623e-05	3.63623e-05	0	0	0	0	0	0	0	0	0	0	0	0	0	0	3.63623e-05	3.63623e-05	3.63623e-05	3.63623e-05	3.63623e-05	0	0	0	0	0	0.000109087	0	0	0	0	0	0	0	0	0	0	k__Bacteria; p__Chlorobi; c__Chlorobia; o__Chlorobiales; f__OPB56; g__unidentified; s__unidentified
OTU_1384	0	0	0	0	0	0	0	0	0	0	0	0	0	0	0	0	0	0	0	0	0	0.000581797	0	0	0	0	0	0	0	0	0	0	0	0	0	0	0	0	0	0	0	0	0	0	0	0	0	k__Bacteria; p__Fibrobacteres; c__Fibrobacteria; o__Fibrobacterales; f__Fibrobacteraceae; g__Fibrobacter
OTU_1385	7.27246e-05	0	0	7.27246e-05	0.000145449	0	3.63623e-05	0	7.27246e-05	0.000327261	7.27246e-05	0	0	0	0	0	0	0	0	0	0	0	0	0	0	0	0	0	0	3.63623e-05	0	0.000181812	0	0	3.63623e-05	0	0	0.000109087	0	0	0	0	0	0	0	0	0	k__Bacteria; p__Chlorobi; c__Chlorobia; o__Chlorobiales; f__OPB56; g__unidentified; s__unidentified
OTU_1386	0	0	0	0	0	0	0	0	0	0	0	0	0	0	7.27246e-05	3.63623e-05	3.63623e-05	7.27246e-05	0	0	0	0	0	0	0	7.27246e-05	0	0	0	0	0	0	0.000109087	0	0	0	0	0	3.63623e-05	0	0	0	0	0	0	0	0	k__Bacteria; p__Fibrobacteres; c__Fibrobacteria; o__Fibrobacterales; f__Fibrobacteraceae; g__possible_genus_04; s__unidentified
OTU_1387	0.000145449	7.27246e-05	0	0.000109087	7.27246e-05	3.63623e-05	7.27246e-05	0	0	0	0.000145449	0	0	0	0	0	0	0	0	0	0	0	0	0	0	0	0	0	3.63623e-05	3.63623e-05	3.63623e-05	0	0	0	3.63623e-05	0.000109087	3.63623e-05	0	0	0	0	0	0	0	0	0	0	k__Bacteria; p__Chlorobi; c__Chlorobia; o__Chlorobiales; f__OPB56; g__unidentified; s__unidentified
OTU_1388	0	0	0	0	3.63623e-05	3.63623e-05	3.63623e-05	0	0	3.63623e-05	0	0	0	0	0	0	0	0	0	0	0	0	0	0	0	0	0	0	0	0	0	0	0	0	0	0	0	0	0	0	0	0	0	0	0	0	0	k__Bacteria; p__Chlorobi; c__Chlorobia; o__Chlorobiales; f__OPB56; g__unidentified; s__unidentified
OTU_1389	0	0	0	0	0	0	0	0	0	0	0	0	0	0	0	0	0	0	0	0	0	0	0.000181812	0	0	0	0	0	0	0	0	0	0	0	0	0	0	0	0	0	0	0	0	0	0	0	0	k__Bacteria; p__Firmicutes; c__Erysipelotrichia; o__Erysipelotrichales; f__Erysipelotrichaceae; g__Erysipelotrichaceae_UCG-006; s__unidentified
OTU_139	0	0	0	0	0	0	0	0	0	0	0	0	0	0	0	0	0	0	3.63623e-05	0	0	0	0	0	0	0	0	0	0	0	0	0	0	0	0	0	0	0	0	0	0	0	0	0	0	0	0	k__Bacteria
OTU_1390	0	0	0	0	0	0	0	0	0	0	0	0	0	0	0	0	0	0	0.000399985	0	0	0	0	3.63623e-05	0	0	0	0	0	0	0	0	0	0	0	0	0	0	0	0	0	0	0	0	0	0	0	Unclassified
OTU_1391	0	0	0	0	0	0	0	0	0	0	0	0	0	0	0	0	0	0	0	7.27246e-05	0	0	0	0	0	0	0	0	0	0	0	0	0	0	0	0	0	0	0	0	0	0	0	0	0	0	0	k__Bacteria; p__Firmicutes; c__Clostridia; o__Clostridiales; f__Lachnospiraceae
OTU_1392	0	0	0	0	0	0	0	0	0	0	0	0	0	0	0	0	0	0	0	0.000218174	0	0	0	0	0	0	0	0	0	0	0	0	0	0	0	0	0	0	0	0	0	0	0	0	0	0	0	k__Bacteria; p__Gemmatimonadetes; c__Gemmatimonadetes; o__Gemmatimonadales; f__Gemmatimonadaceae; g__Gemmatimonas; s__unidentified
OTU_1393	0	0	0	0	0	0	0	0	0	0	0	0	0	0	0	0	0	0	0	0.000109087	0	0	0	0	0	0	0	0	0	0	0	0	0	0	0	0	0	0	0	0	0	0	0	0	0	0	0	k__Bacteria; p__Bacteroidetes; c__Bacteroidia; o__Bacteroidales; f__Bacteroidales_S24-7_group; g__unidentified; s__unidentified
OTU_1394	0	0	0	0	0	0	0	0	0	0	0	0	0	0	0	0	0	0	0	0.000145449	0	0	0	0	0	0	0	0	0	0	0	0	0	0	0	0	0	0	0	0	0	0	0	0	0	0	0	k__Bacteria; p__Bacteroidetes; c__Bacteroidia; o__Bacteroidales; f__Bacteroidales_S24-7_group; g__unidentified; s__unidentified
OTU_1395	0	0	0	0	0	0	0	0	0	0	0	0	0	0	0	0	0	0	0	0.000109087	0	0	0	0	0	0	0	0	0	0	0	0	0	0	0	0	0	0	0	0	0	0	0	0	0	0	0	k__Bacteria; p__Bacteroidetes; c__Bacteroidia; o__Bacteroidales; f__Bacteroidales_S24-7_group; g__unidentified; s__unidentified
OTU_1396	0	0	0	0	0	0	0	0	0	0	0	0	0	0	3.63623e-05	3.63623e-05	0	3.63623e-05	0	0	0	0	0	0	0.000254536	0.000109087	0	0	0	0	0	0	3.63623e-05	0	0	0	0	0	7.27246e-05	0	0	0	0	0	0	3.63623e-05	0	k__Bacteria
OTU_1398	3.63623e-05	0	0	0	0	0	3.63623e-05	0	0	0	0	0	0	0	0	0	0	0	0	0	0	0	0	0	0	0	0	0	0	0	0	0	0	0	0	0	0	0	0	0	0	0	0	0	0	0	0	k__Bacteria; p__Chlorobi; c__Chlorobia; o__Chlorobiales; f__OPB56; g__unidentified; s__unidentified
OTU_1399	0.000254536	0.000399985	0.000145449	0.000218174	0.000327261	0.000254536	0.000509072	7.27246e-05	3.63623e-05	3.63623e-05	0.000363623	3.63623e-05	0	0	0	0	0	0	0	0	0	0	0	0	0	0	7.27246e-05	3.63623e-05	0	0.000109087	0.000109087	3.63623e-05	0	0	3.63623e-05	0.000145449	3.63623e-05	7.27246e-05	0	0	0	0	0	0	0	0	0	k__Bacteria; p__Gemmatimonadetes; c__Gemmatimonadetes; o__Gemmatimonadales; f__Gemmatimonadaceae; g__Gemmatimonas; s__unidentified
OTU_14	0	0	0	0	0	0	0	0	0	0	0	0	0	0	0	0.000363623	0	0	0	0	0	0	0	0	0	7.27246e-05	0	0	0	0	0	0	0	0	0	0	0	0	0	0	0	0	0	7.27246e-05	0	0	0	k__Bacteria; p__Proteobacteria
OTU_140	0	0	0	0	0	0	0	0	0	0	0	0	0	0	0	0	0	0	0	0.000145449	0	0	0	0	0	0	0	0	0	0	0	0	0	0	0	0	0	0	0	0	0	0	0	0	0	0	0	k__Bacteria; p__Chloroflexi
OTU_1400	0	0	0	0	0	0	0	0	0	0	0	0	0	0	0	0	0	0	0	0.00305443	0	0	0	0	0	0	0	0	0	0	0	0	0	0	0	0	0	0	0	3.63623e-05	0	0	0	0	0	0	0	k__Bacteria; p__Gemmatimonadetes; c__Gemmatimonadetes; o__Gemmatimonadales; f__Gemmatimonadaceae; g__unidentified; s__unidentified
OTU_1401	0	3.63623e-05	0	0.000436348	0.000254536	7.27246e-05	0.000290899	0.000218174	3.63623e-05	0.000327261	0.000254536	0	3.63623e-05	0	0	0	0	0	0	0	0	0	0	0	0	0	0.000181812	0	0.000218174	0.000363623	3.63623e-05	0.000218174	0	0	0.000290899	7.27246e-05	3.63623e-05	0	0	0	0	0	0	0	0	0	0	k__Bacteria; p__Chlorobi; c__Chlorobia; o__Chlorobiales; f__SJA-28; g__unidentified; s__unidentified
OTU_1402	0	0	0	0	0	0	0	0	0	0	0	0	0	0	0.000690884	0	0.00254536	0	0	0	0	0	0	0	0	0	0	0	0	0	0	0	0	0	0	0	0	0	0	0	0	0	0	0	0	0	0	k__Bacteria; p__Actinobacteria; c__Actinobacteria; o__Actinomycetales; f__Actinomycetaceae; g__Mobiluncus; s__unidentified
OTU_1403	0	0	0	0	0	0	0.000327261	0	0	0	0	0	0	0	0	0	0	0	0	0.000690884	0	0	3.63623e-05	0	0	0	0	0	0	0	0	0	0	0	0	0	0	0	0	0	0	0.000690884	0	0	0	0	0	k__Bacteria; p__Actinobacteria; c__Actinobacteria; o__Actinomycetales; f__Actinomycetaceae; g__Actinomyces; s__unidentified
OTU_1404	0	0	0	0	0	0	0	0	0	0	0	0	0	3.63623e-05	3.63623e-05	0	0	0	0.00170903	0	0	0.000145449	0	0	0	0	0	0	0	0	0	0	0	0	0	0	0	0	0	0	0	0	0	0	0	0	0	Unclassified
OTU_1405	0	0	0	0	0	0	0	0	0	0	0	0	0	0	0	0	0	0	0	0	0	0	0	0	0	0	0	0	0	0	0	0	0	3.63623e-05	0	0	0	0	0	0	0	0	0	0	0	0.000545435	0	k__Bacteria; p__Fibrobacteres; c__Fibrobacteria; o__Fibrobacterales; f__Fibrobacteraceae; g__Fibrobacter; s__unidentified
OTU_1406	0.000509072	0.000254536	0.000254536	0.000581797	0.000654522	0.000181812	0.00105451	0.00047271	0.000109087	0.000218174	0.000654522	0	0.000109087	0	0	0	0	0	0	3.63623e-05	0	0	0	0	0	0	3.63623e-05	7.27246e-05	0.000327261	0.000218174	0.000109087	0.000145449	0	0	7.27246e-05	0.000181812	0.000363623	3.63623e-05	0	0	0	0	0	0	0	0	0	k__Bacteria; p__Gemmatimonadetes; c__Gemmatimonadetes; o__Gemmatimonadales; f__Gemmatimonadaceae
OTU_1407	7.27246e-05	0	0	0	0	0	0	0	0	3.63623e-05	0	3.63623e-05	0.00265445	0	0	0	0	0	0	0	0	0	0	0	0	0	0	0	3.63623e-05	0	0	0	0	0	0	3.63623e-05	0	0	0	0	0	0	0	0	0	0	0	k__Bacteria; p__Firmicutes; c__Clostridia; o__Clostridiales; f__Lachnospiraceae; g__Lachnospiraceae_NK4A136_group; s__unidentified
OTU_1408	0	0	0	0	0	0	3.63623e-05	0	0	0	0	0	0	0	0	0	0	0	0	0.00094542	0	0	0	0	0	0	0	0	0	0	0	0	0	0	0	0	0	0	0	0	0	0	0	0	0	0	0	k__Bacteria; p__Gemmatimonadetes; c__Gemmatimonadetes; o__Gemmatimonadales; f__Gemmatimonadaceae
OTU_1409	0	0	0	0	0	0	0	0	0	0.000181812	3.63623e-05	0	0	0	0	0	0	0	0	0	0	0	0	0	0	0	0	0	0	0.000145449	0	0	0	0	7.27246e-05	0	0	0	0	0	0	0	0	0	0	0	0	k__Bacteria; p__Chlorobi; c__Chlorobia; o__Chlorobiales; f__OPB56; g__unidentified_Cytophagales/green_sulfur_bacterium_OPB56; s__unidentified_Cytophagales/green_sulfur_bacterium_OPB56
OTU_141	0	0	0	0	0	0	0	0	0	0	0	0	0	0.000618159	0.000363623	0.00312716	0.000290899	0.000618159	0.00803607	0	0.00159994	0.00367259	0.000799971	0.000690884	0.00290899	0.00141813	0	0	0	0	0	0	0.00101814	0.000872696	0	0	0	0	0.000290899	0	3.63623e-05	7.27246e-05	0.00047271	0.00261809	0.000254536	0.000218174	0	Unclassified
OTU_1410	0	0	0	0	0	0	0	0	0	0	0	0	0	0	0	0	0	0	0	0.000363623	0	0	0	0	0	0	0	0	0	0	0	0	0	0	0	0	0	0	0	0	0	0	0	0	0	0	0	k__Bacteria; p__Gemmatimonadetes; c__Gemmatimonadetes; o__Gemmatimonadales; f__Gemmatimonadaceae; g__Gemmatimonas; s__unidentified
OTU_1411	0	0	0	0	0	0	0	0	0	0	0	0	0	0	0	0	0	0.000218174	0	0.000509072	0	0	0	0	0	0	0	0	0	0	0	0	0	3.63623e-05	0	0	0	0	0.0016363	0	0	0	0	0	0	0	0	k__Bacteria; p__Firmicutes; c__Clostridia; o__Clostridiales; f__Lachnospiraceae; g__Lachnospiraceae_NK4A136_group; s__unidentified
OTU_1412	0	0	0	0	0	0	0	0	0	0	0	0	0	0.000145449	0	0	0	0	0.000436348	0	0	3.63623e-05	0	0	0	0	0	0	0	0	0	0	0	0	0	0	0	0	0	0	0	7.27246e-05	0	0	0	0	0	k__Bacteria; p__Proteobacteria; c__Alphaproteobacteria; o__Rickettsiales; f__Mitochondria
OTU_1413	0	0	3.63623e-05	0	7.27246e-05	0	0.000109087	3.63623e-05	0	0	3.63623e-05	0	0	0	0	0	0	0	0	0.000836333	0	0	0	0	0	0	0	0	0	0	3.63623e-05	0	0	0	0	0	0	0	0	0	0	0	0	0	0	3.63623e-05	0	k__Bacteria; p__Nitrospirae; c__Nitrospira; o__Nitrospirales; f__Nitrospiraceae; g__Nitrospira; s__unidentified
OTU_1414	0.000218174	0	0	3.63623e-05	3.63623e-05	0	0.000181812	3.63623e-05	0	7.27246e-05	3.63623e-05	0	0	0	0	0	0	0	0	0	0	0	0	0	0	0	0	7.27246e-05	0.000109087	3.63623e-05	0	0	0	0	0	0	0	0	0	0	0	0	0	0	0	0	0	k__Bacteria; p__Gemmatimonadetes; c__Gemmatimonadetes; o__Gemmatimonadales; f__Gemmatimonadaceae; g__unidentified; s__unidentified
OTU_1415	0	0	0	0	0	0	0	0	0	0	0	0	0	0	0	0	0	0	0	0.000218174	0	0	0	0	0	0	0	0	0	0	0	0	0	0	0	0	0	0	0	0	0	0	0	0	0	0	0	k__Bacteria; p__Gemmatimonadetes; c__Gemmatimonadetes; o__Gemmatimonadales; f__Gemmatimonadaceae; g__Gemmatimonas; s__unidentified
OTU_1416	0	0	0	0	0	0	0	0	0	0	0	0	0	0	0	0	0	0	0	0.000290899	0	0	0	0	0	0	0	0	0	0	0	0	0	0	0	0	0	0	0	0	0	0	0	0	0	0	0	k__Bacteria; p__Gemmatimonadetes; c__Gemmatimonadetes; o__Gemmatimonadales; f__Gemmatimonadaceae; g__Gemmatimonas; s__unidentified
OTU_1417	0	0	0	0	0	0	0	0	0	0	0	0	0	0	0	0	0	7.27246e-05	0	0.000363623	0	0	0	0	0	0	0	0	0	0	0	0	0	0	0	0	0	0	0	0.000363623	0	0	0	0	0	0	0	k__Bacteria; p__Firmicutes; c__Clostridia; o__Clostridiales; f__Lachnospiraceae; g__Lachnospiraceae_NK4A136_group; s__unidentified
OTU_1418	0	0	0	0	0	0	0	0	0	0	0	0	0	0	0	0	0	0	0	0	0	0	0	0	0	0	0	0	0	0	0	0	0	0	0	0	0	0	0	0	0.000109087	0	0	0	0	0	0	k__Bacteria; p__Actinobacteria; c__Actinobacteria; o__Bifidobacteriales; f__Bifidobacteriaceae; g__Scardovia; s__unidentified
OTU_1419	0	0	0	0	0	0	0	0	0	0	0	0	0	0	0	0	0	0.000254536	0	7.27246e-05	0	0	0	0	0	0	0	0	0	0	0	0	0	0	0	0	0	0	0	0.000145449	0	0	0	0	0	0	0	k__Bacteria; p__Firmicutes; c__Clostridia; o__Clostridiales; f__Lachnospiraceae; g__Lachnospiraceae_NK4A136_group; s__unidentified
OTU_142	0	0	0	0	0	0	0	0	0	0	0	0	0	0	3.63623e-05	3.63623e-05	0	0	0	0	0	0.000218174	0	0	0	0	0	0	0	0	0	0	0	0	0	0	0	0	0	0	0	0	0	0	7.27246e-05	0	0	k__Bacteria; p__Proteobacteria; c__Alphaproteobacteria; o__Rickettsiales; f__Mitochondria
OTU_1420	0	0	0	0	0	0	0	0	0	0	0	0	0	0	0	0	0	0	0	0.000109087	0	0	0	0	0	0	0	0	3.63623e-05	0	0	0	0	0	0	0	0	0	0	0	0	0	0	0	0	0	0	k__Bacteria; p__Actinobacteria; c__Actinobacteria; o__Corynebacteriales; f__Mycobacteriaceae; g__Mycobacterium; s__unidentified
OTU_1421	0	0	0	0	0	0	0	0	0	0	0	0	0	0	0	0	0	0	0	0.000109087	0	0	0	0	0	0	0	0	0	0	0	0	0	0	0	0	0	0	0	0	0	0	0	0	0	0	0	k__Bacteria; p__Actinobacteria; c__Actinobacteria; o__Catenulisporales; f__Actinospicaceae; g__Actinospica; s__unidentified
OTU_1422	0	0	0	0	0	0	0	0	0	0	0	0	0	0	0	0	0	0	0	0.000181812	0	0	0	0	0	0	0	0	0	0	0	0	0	0	0	0	0	0	0	0	0	0	0	0	0	0	0	k__Bacteria; p__Gemmatimonadetes; c__Gemmatimonadetes; o__Gemmatimonadales; f__Gemmatimonadaceae
OTU_1423	0	0	0	0	0	0	0	0	0	0	0	0	0	0	0	0	0	0	0	3.63623e-05	0	0	0	0	0	0	0	0	0	0	0	0	0	0	0	0	0	0	0	0	0	0	0	0	0	0	0	k__Bacteria; p__Gemmatimonadetes; c__Gemmatimonadetes; o__Gemmatimonadales; f__Gemmatimonadaceae; g__Gemmatirosa; s__unidentified
OTU_1424	0	0	0	0	0	0	0	0	0	0	0	0	0	0	0	0	0	0	0	0.000109087	0	0	0	0	0	0	0	0	0	0	0	0	0	0	0	0	0	0	0	0	0	0	0	0	0	0	0	k__Bacteria; p__Actinobacteria; c__Actinobacteria; o__Actinomycetales; f__Actinomycetaceae; g__Actinotignum; s__unidentified
OTU_1425	0	0	0	0	0	0	0	0	0	0	0	0	0	0	0	0	0	0	0	0	0	3.63623e-05	0	0	0	0	0	0	0	0	0	0	0	0	0	0	0	0	0	0	0	0	0	0	0	0	0	k__Bacteria; p__Chloroflexi; c__Ardenticatenia
OTU_1427	0	0	0	0	0	0	0	0	0	0	0	0	0	0	0	0	0	0	0	0	0	0	0	0.000509072	0	0	0	0	0	0	0	0	0	0	0	0	0	0	0	0	0	0	0	0	0	0	0	k__Bacteria
OTU_1428	0	3.63623e-05	0	0	0	0	0	0	0	0.000654522	0	0.00225446	0	0	0	0	0.00130904	0.000181812	0	0.00134541	3.63623e-05	3.63623e-05	0.000327261	3.63623e-05	3.63623e-05	0	0.000545435	0.000690884	0.000109087	0.000399985	7.27246e-05	0	0	3.63623e-05	0.00145449	7.27246e-05	0	0	0	0	0.00214538	0	0	3.63623e-05	0.00156358	0.00196356	0	k__Bacteria; p__Actinobacteria; c__Actinobacteria; o__Actinomycetales; f__Actinomycetaceae; g__Actinomyces; s__unidentified
OTU_1429	0	3.63623e-05	0	0	0.000109087	0	0	0	0	0.000109087	0	0	0	0	0	0	0	0	0	0	0	0	0	0	0	0	0	0	3.63623e-05	0	0	0	0	0	0	0	0	0	0	0	0	0	0	0	0	0	0	k__Bacteria; p__Ignavibacteriae; c__Ignavibacteria; o__Ignavibacteriales; f__BSV26; g__denitrifying_bacterium_enrichment_culture_clone_NOB_2_A7; s__denitrifying_bacterium_enrichment_culture_clone_NOB_2_A7
OTU_143	0	0	0	0	0	0	0	0	0	0	0	0	0	0	0	0	0	0	0.000145449	0	0	3.63623e-05	0.000109087	0.000327261	0	0	0	0	0	0	0	0	0	0	0	0	0	0	0	0	0	0	0	0.000181812	0	0	0	k__Bacteria
OTU_1430	0	0	0	0	3.63623e-05	0	0	3.63623e-05	0	0	3.63623e-05	0	0	0	0	0	0	0	0	0.000109087	0	0	0	0	0	0	0	0	0	0.000109087	0	0	0	0	0	0	3.63623e-05	0	0	0	0	0	0	0	0	0	0	k__Bacteria; p__Gemmatimonadetes; c__Gemmatimonadetes; o__Gemmatimonadales; f__Gemmatimonadaceae; g__unidentified; s__unidentified
OTU_1431	0	0	0	0	0	0	0	0	0	0	3.63623e-05	0	0	0	0	0	0	0	0	0	0	0	0	0	0	0	0	0	0	0	0	0	0	0	0	0	0	0	0	0	0	0	0	0	0	0	0	k__Bacteria; p__Chlorobi; c__Chlorobia; o__Chlorobiales; f__SJA-28; g__unidentified; s__unidentified
OTU_1432	0	0	0	0	0	0	0	0	0	0	0	0	0	0	7.27246e-05	0	0	3.63623e-05	7.27246e-05	0	3.63623e-05	0	0	0	0	0	0	0	0	0	0	0	0	0.000109087	0	0	0	0	0	0	0	0	0	7.27246e-05	0	0.00487255	0	k__Bacteria; p__Chlorobi; c__Chlorobia; o__Chlorobiales; f__SJA-28; g__unidentified; s__unidentified
OTU_1433	0	0	0	0	0	0	0	0	0	0	0	0	0	0.00210901	0	0	0	3.63623e-05	0	0	0	0	0	0	3.63623e-05	0	0	0	0	0	0	0	0	0	0	0	0	0	0	0	0.000145449	0	0	0	0	0.000872696	0	k__Bacteria; p__Firmicutes; c__Negativicutes; o__Selenomonadales; f__Veillonellaceae; g__Quinella; s__unidentified
OTU_1434	0	0	0	0	0	0	0	0	0	0	0	0	0	0.00170903	0.000327261	3.63623e-05	0.00112723	0.000872696	0	0	3.63623e-05	0.000690884	0	0	0	0	0	0	0	0	0	0	0	0	0	0	0	0	0	0	0	0	0	3.63623e-05	3.63623e-05	0	0	k__Bacteria; p__Firmicutes; c__Clostridia; o__Clostridiales; f__Lachnospiraceae; g__Lachnospiraceae_NK3A20_group; s__unidentified
OTU_1435	0	0	0	0	0	0	0	0	0	0.00152722	0	0	0	0	0	0	0	0	0	0	0	0	0	0	0	0	0	0	3.63623e-05	0	0	0	0	0	0	0	0	0	0	0	0	0	0	0	0	0	3.63623e-05	k__Bacteria; p__Actinobacteria; c__Actinobacteria; o__Actinomycetales; f__Actinomycetaceae; g__unidentified; s__unidentified
OTU_1436	0	0	0	0	0	0	0.000654522	0	0	0	0	0	0	0	0	0	0	0	0	0	0	0	0	0	0	0	0	0.000109087	0.000836333	0	0	0	7.27246e-05	0	0	0	0	0	0	0	0	0.000509072	0	0	0.000109087	0	0	k__Bacteria; p__Actinobacteria; c__Actinobacteria; o__Corynebacteriales; f__Corynebacteriaceae; g__Corynebacterium; s__unidentified
OTU_1437	0	0	0	0	0	0	0	0	0	0	0	0	0	0	0	0	0.000618159	0	0	0	0	0	0	0	0	0	0	0	0	0	0	0	0	0	0	0	0	0	0	0	0	0	0	0	0	0	0	k__Bacteria; p__Firmicutes; c__Clostridia; o__Clostridiales; f__Lachnospiraceae; g__Lachnospiraceae_NK3A20_group; s__unidentified
OTU_1438	0	0	0	0	0	0	0	0	0	0	0	0	0	0	0	0	0	0	0	0.000218174	0	0	0	0	0	0	0	0	0	0	0	0	0	0	0	0	0	0	0	7.27246e-05	0	0	0	0	0	0	0	k__Bacteria; p__Firmicutes; c__Clostridia; o__Clostridiales; f__Lachnospiraceae; g__Lachnospiraceae_NK4A136_group; s__unidentified
OTU_1439	0	0	0	0	0	0	0	0	0	0	0	0	0	0	0	0	0.000545435	0	0	0	0	0	0	0	0	0	0	0	0	0	0	0	0	0	0	0	0	0	0	0	0	0	0	0	0	0	0	k__Bacteria; p__Firmicutes; c__Clostridia; o__Clostridiales; f__Lachnospiraceae; g__Butyrivibrio_2; s__unidentified
OTU_144	0	0	0	0	0	0	0	0	0	0	0	0	0	0	0	0	0	0	0.000363623	0	0	0	0	0	0	0	0	0	0	0	0	0	0	0	0	0	0	0	0	0	0	0	0	3.63623e-05	0	0	0	k__Bacteria
OTU_1440	0	0	0	0	0	0	0	0	0	0	0	0	0	0.000181812	0.00047271	0.00614523	0.000763609	0.000363623	0.00679975	0	0.00214538	0.00527254	0.00138177	3.63623e-05	0.00392713	0.000436348	0	0	0	0	0	0	0.000218174	0.000763609	0	0	0	0	0.00159994	0	0.000218174	0.000654522	0.000654522	0.00294535	0.000290899	0.000109087	0	k__Bacteria
OTU_1441	0	0	0	0	0	0	0	0	0	0	0	0	0	0	0	0	0	0	0	0.000109087	0	0	0	0	0	0	0	0	0	0	0	0	0	0	0	0	0	0	0	0	0	0	0	0	0	0	0	k__Bacteria; p__Chloroflexi; c__Ktedonobacteria; o__JG30-KF-AS9; f__unidentified; g__unidentified; s__unidentified
OTU_1442	0	0	0	0	0	0	0	0	0	0	0	0	0	0	0	0	0.000290899	0	0	0	0	0	0	0	0	0	0	0	0	0	0	0	0	0	0	0	0	0	0	0	0	0	0	0	0	0	0	k__Bacteria; p__Firmicutes; c__Clostridia; o__Clostridiales; f__Lachnospiraceae; g__Lachnospiraceae_NK3A20_group; s__unidentified
OTU_1443	0.0047271	0.00145449	0.00159994	0.00254536	0.00447256	0.000836333	0.00676339	0.00265445	7.27246e-05	0.000109087	0.00352714	3.63623e-05	0.000727246	0	0	0	0	0	0	0	0	0	0	0	0	0	0.000109087	0.000545435	0.00094542	0.000145449	0.00047271	0.000181812	0	0	0.000218174	0.000218174	0.00199993	3.63623e-05	0	0	0	0	0	0	0	0	7.27246e-05	k__Bacteria; p__Nitrospirae; c__Nitrospira; o__Nitrospirales; f__Nitrospiraceae; g__Nitrospira; s__wastewater_metagenome
OTU_1444	3.63623e-05	0	0	0	0	0	3.63623e-05	3.63623e-05	0	0	3.63623e-05	0	0	0	0	0	0	0	0	0	0	0	0	0	0	0	0	0	3.63623e-05	3.63623e-05	0	0	0	0	0	0	3.63623e-05	0	0	0	0	0	0	0	0	0	0	k__Bacteria; p__Fibrobacteres; c__Fibrobacteria; o__Fibrobacterales; f__Fibrobacteraceae; g__unidentified; s__unidentified
OTU_1445	0	0	0	0	0	0	0	0	0	0	0	0	0	0	0	0	0	0.000509072	0	0	0	0.00101814	0	0	0	0	0	0	0	0	0	0	0	0	0	0	0	0	0	0	0	0	0	0	0	0	0	k__Bacteria
OTU_1446	0	0	0	0	0	0	0	0	0	0	0	0	0	7.27246e-05	3.63623e-05	0.000545435	7.27246e-05	3.63623e-05	0.000145449	0	0.000145449	0.000218174	3.63623e-05	7.27246e-05	0	0	0	0	0	0	0	0	7.27246e-05	3.63623e-05	0	0	0	0	0.000327261	0	0	3.63623e-05	7.27246e-05	0.000109087	0	0	0	k__Bacteria; p__Proteobacteria
OTU_1447	0	0	0	0	0	0	0	0	0	0	0	0	0	3.63623e-05	0	3.63623e-05	0.00123632	0	0	0	0	0	0	0	0	0	0	0	0	0	0	0	0	0	0	0	0	0	0	0	0	0	0	3.63623e-05	0	0	0	k__Bacteria; p__Firmicutes; c__Clostridia; o__Clostridiales; f__Lachnospiraceae; g__Lachnospiraceae_NK3A20_group; s__unidentified
OTU_1448	0	0	0	0	0	0	0	0	0	0	0	0	0	0	0	0	0	0	0	0.000218174	3.63623e-05	0	0	0	0.00119996	0	0	0	0	0	0	0	0	0	0	0	0	0	0	0	3.63623e-05	0	0	0	3.63623e-05	0	0	k__Bacteria; p__Actinobacteria; c__Actinobacteria; o__Actinomycetales; f__Actinomycetaceae; g__Varibaculum; s__unidentified
OTU_1449	0	0	0	0	0	0	0	0	0	0	0	0	0	0	0	0.000545435	0	3.63623e-05	0.000872696	0	0.000181812	0.000690884	7.27246e-05	0	0	7.27246e-05	0	0	0	0	0	0	0	0.000399985	0	0	0	0	7.27246e-05	0	0	0.000145449	0	3.63623e-05	3.63623e-05	0	0	k__Bacteria
OTU_145	0	0	0	0	0	0	0	0	0	0	0	0	0	0	0	0	0	0	0	0	0	0	0	0	0	0	0	0	0	0	0	0	0	0	0	0	0	0	0.000109087	0	0	0	0	0	0	0	0	k__Bacteria
OTU_1450	0	0	0	0	0	0	0	0	0	0	0	0	0	0	0	0	0	0	0	0	0	0	0	0	0	0	0	0	0	0	0	0	0	0	0	0	0	0	0.000836333	0	0	0	0	0	0	0	0	k__Bacteria
OTU_1451	0	0	0	0	0	0	0	0	0	0	0	0	0	0	0	0	0	0	7.27246e-05	0	0	3.63623e-05	0	0	0	0	0	0	0	0	0	0	0	0	0	0	0	0	0	0	0	0	0	0	0	0	0	k__Bacteria; p__Proteobacteria; c__Alphaproteobacteria; o__Rickettsiales; f__Mitochondria
OTU_1452	0	0	0	0	0	0	0	0	0	0	0	0	0	0	0	0	0	0	0	0	0	0	0	0	0.000218174	0	0	0	0	0	0	0	0	0	0	0	0	0	0	0	0	0	0	0	0	0	0	k__Bacteria
OTU_1453	0	0	0	0	0	0	0	0	0	0	0	0	0	0	0	0	0	0	0	0	0	0	0	0	0.000363623	0	0	0	0	0	0	0	0	0	0	0	0	0	0	0	0	0	0	0	0	0	0	k__Bacteria
OTU_1454	0	0	0	0	0	0	0	0	0	0	0	0	0	0	0	0	0	0	0	0	0	0	0	0	0	0	0	0	0	0	0	0	0.000218174	0	0	0	0	0	0	0	0	0	0	0	0	0	0	k__Bacteria
OTU_1455	0	0	0	0	0	0	0	0	0	0	0	0	0	0	0	0	0	0	3.63623e-05	0	3.63623e-05	0	0	0	3.63623e-05	0	0	0	0	0	0	0	0	0	0	0	0	0	0	0	0	0	0	7.27246e-05	0	0	0	k__Bacteria
OTU_1456	0	0	0	0	0	0	0	0	0	0	0	0	0	0	0	0	0	0	0	0.000109087	0	0	0	0	0	0	0	0	0	0	0	0	0	0	0	0	0	0	0	0	0	0	0	0	0	0	0	k__Bacteria; p__Nitrospirae; c__Nitrospira; o__Nitrospirales; f__Nitrospiraceae; g__Nitrospira; s__unidentified
OTU_1457	0	0	0	0	0	0	0	0	0	0	0	0	0	0	0	0	0	0	0	0.000254536	0	0	0	0	0	0	0	0	0	0	0	0	0	0	0	0	0	0	0	0	0	0	0	0	0	0	0	k__Bacteria; p__Chloroflexi; c__Ktedonobacteria; o__JG30-KF-AS9; f__unidentified; g__unidentified; s__unidentified
OTU_1458	0	0	0	0	0	0	3.63623e-05	0	0	0	3.63623e-05	0	0	0	0	0	0	0	0	0.000181812	0	0	0	0	0	0	0	0	0	0	0	0	0	0	0	0	0	0	0	0	0	0	0	0	0	0	0	k__Bacteria; p__Actinobacteria; c__Actinobacteria; o__Propionibacteriales; f__Nocardioidaceae; g__Nocardioides; s__unidentified
OTU_1459	0	0	0	0	0	0	0	0	0	0	0	0	0	0	0	0	0	0	0	0.000218174	0	0	0	0	0	0	0	0	0	0	0	0	0	0	0	0	0	0	0	0	0	0	0	0	0	0	0	k__Bacteria; p__Nitrospirae; c__Nitrospira; o__Nitrospirales; f__Nitrospiraceae; g__Nitrospira; s__unidentified
OTU_146	0	0	0	0	0	0	0	0	0	0	0	0	0	0	0	0	0	0	0	0	0	7.27246e-05	0	3.63623e-05	0	3.63623e-05	0	0	0	0	0	0	3.63623e-05	0	0	0	0	0	0	0	0	0	3.63623e-05	0	0	0	0	k__Bacteria; p__Proteobacteria
OTU_1460	3.63623e-05	0	0	0	0	0	7.27246e-05	0	0	0	0	0	0	3.63623e-05	0	0	0	0	0	0.000145449	0	0	0	0	0	0	0	0	0	0	0	0	0	0	0	0	0	0	0	0	0	0	0	0	0	0	0	k__Bacteria; p__Nitrospirae; c__Nitrospira; o__Nitrospirales; f__Nitrospiraceae; g__Nitrospira; s__unidentified
OTU_1461	0	0	0	0	0	0	0	0	0	0	3.63623e-05	0	0	3.63623e-05	0	0	3.63623e-05	0.000109087	0	0	0.00094542	0	0.000109087	0.00450893	3.63623e-05	0	0	0.000363623	0	0.000254536	3.63623e-05	0	0	0	3.63623e-05	0	0	0	3.63623e-05	0.00447256	0.00134541	0	0.000109087	0.000145449	3.63623e-05	3.63623e-05	0	k__Bacteria; p__Firmicutes; c__Clostridia; o__Clostridiales; f__Lachnospiraceae; g__Butyrivibrio_2; s__unidentified
OTU_1462	0	0	0	0	0	0	0	0	0	0	0	0	0	0	0.00094542	7.27246e-05	0.00349078	0.0027999	0	0	3.63623e-05	0.00134541	0	0	0.00214538	0	0	0	0	0	0	0	0	3.63623e-05	0	0	0	0	0	0	0	0	0	3.63623e-05	3.63623e-05	3.63623e-05	0	k__Bacteria; p__Firmicutes; c__Clostridia; o__Clostridiales; f__Lachnospiraceae; g__Lachnospiraceae_NK3A20_group; s__unidentified
OTU_1463	0	0	0	0	0	0	0	0	0	0.00167267	0	0	0	0	0	0	0	0	0	0	0	0	0	0	0	0	0	0	0	0.000145449	0	0	0	0	3.63623e-05	0	0	0	0.00239991	0	3.63623e-05	3.63623e-05	0	0	0.000254536	0	0	k__Bacteria; p__Firmicutes; c__Clostridia; o__Clostridiales; f__Lachnospiraceae; g__Butyrivibrio_2; s__unidentified
OTU_1464	0	0	0	0	0	0	0	0	0	0	0	0	0	0.000109087	0.000181812	0.000436348	7.27246e-05	7.27246e-05	0.00181812	0	0.000254536	0.000254536	0.000218174	3.63623e-05	0	7.27246e-05	0	0	0	0	0	0	0	0	0	0	0	0	7.27246e-05	0	7.27246e-05	0	0.000145449	0.000399985	3.63623e-05	3.63623e-05	0	k__Bacteria
OTU_1465	0	0	0	0	0	0	0	0	0	0	0	0	0	3.63623e-05	0	0	0	0	0.00112723	0	0	0	0	3.63623e-05	0	0	0	0	0	0	0	0	0	0	0	0	0	0	0	0	0	0	0	0	0	0	0	k__Bacteria
OTU_1466	0	0	0	0	0	0	0	0	0	0	0	0	0	0	0	0	0	0	0	0.00196356	0	0	0	0	0	0	0	0	0	0	0	0	0	0	0	0	0	0	0	3.63623e-05	0	0	0	0	0	0	0	k__Bacteria; p__Acidobacteria; c__Subgroup_2; o__unidentified; f__unidentified; g__unidentified; s__unidentified
OTU_1467	0	0	0	0	0	0	0	0	0	0	0	0	0	0	0	0	0	0.000181812	0	0	3.63623e-05	0.000181812	3.63623e-05	0	0	0	0	0	0	0	0	0	0.000109087	0	0	0	0	0	0	0	0	0	0	3.63623e-05	3.63623e-05	0	0	k__Bacteria; p__Proteobacteria; c__Alphaproteobacteria; o__Rickettsiales; f__Mitochondria
OTU_1468	0	0	0	0	0	0	0	0	0	0	0	0	0	0	0	0	0	0	0	0.000290899	0	0	0	0	0	0	0	0	0	0	0	0	0	0	0	0	0	0	0	0	0	0	0	0	0	0	0	k__Bacteria; p__Acidobacteria; c__Subgroup_2; o__unidentified; f__unidentified; g__unidentified; s__unidentified
OTU_1469	0	0	0	0	0	0	0	0	0	0	0	0	0	0	0	0	0	0	0	0	0	0	0	0	0.000218174	0	0	0	0	0	0	0	0	0	0	0	0	0	0	0	0	0	0	0	0	0	0	k__Bacteria
OTU_147	0	0	0	0	0	0	0	0	0	0	0	0	0	0	3.63623e-05	0	0	0	0	0	0	0	0	0	0	0	0	0	0	0	0	0	0	0	0	0	0	0	0	0	0	0	0	0	0	0	0	k__Bacteria; p__Gemmatimonadetes; c__Gemmatimonadetes; o__Gemmatimonadales; f__Gemmatimonadaceae; g__unidentified; s__unidentified
OTU_1470	0	0	0	0	0	0	0	0	0	0	0	0	0	0	0	0	0	0	7.27246e-05	0	0	7.27246e-05	0	0	0.000327261	0	0	0	0	0	0	0	0	0	0	0	0	0	0	0	0	0	0	7.27246e-05	0	0	0	k__Bacteria; p__Proteobacteria; c__Alphaproteobacteria; o__Rickettsiales; f__Mitochondria
OTU_1471	0	0	0	3.63623e-05	0	0	0	0	0	0	0	0	0	0	0	0	0	0	0	0.000290899	0	0	0	0	0	0	3.63623e-05	0	0	0	0	0	0	0	0	0	0	0	0	0	0	0	0	0	0	0	0	k__Bacteria; p__Gemmatimonadetes; c__Gemmatimonadetes; o__Gemmatimonadales; f__Gemmatimonadaceae; g__unidentified; s__unidentified
OTU_1472	0	0	0	0	0	0	0	0	0	0	0	0	0	0	0	0	0	0	0	7.27246e-05	0	0	0	0	0	0	0	0	0	0	0	0	0	0	0	0	0	0	0	0	0	0	0	0	0	0	0	k__Bacteria; p__Acidobacteria; c__Subgroup_2; o__unidentified; f__unidentified; g__unidentified; s__unidentified
OTU_1473	0	0	0	0	0	0	3.63623e-05	7.27246e-05	0	0	0	0.000145449	0	0	0	0	0	0	0	0	0	0	0	0	0	0	0	0	0	0	0	0	0	3.63623e-05	0	0	0	0	0	0	0	0	0	0	0.000181812	0	0	k__Bacteria; p__Actinobacteria; c__Actinobacteria; o__Propionibacteriales; f__Nocardioidaceae; g__Nocardioides; s__unidentified
OTU_1474	0	0	0	0	3.63623e-05	0	0	0	0	3.63623e-05	0	0	0	0	0	0	0	0	0	0	0	0	0	0	0	0	0	0	0	0	0	0	0	0	0	0	0	0	0	0	0	0	0	0	0	0	0	k__Bacteria; p__Chloroflexi; c__Thermomicrobia; o__JG30-KF-CM45; f__unidentified; g__unidentified; s__unidentified
OTU_1475	0	0	0	0	0	0	0	0	0	0	0	0	0	0	0	0.000363623	0	0	0.00127268	0	0	3.63623e-05	0	3.63623e-05	0	0	0	0	0	0	0	0	0	0.000145449	0	0	0	0	0	0	0	0	0	0	0.000254536	3.63623e-05	0	k__Bacteria; p__Proteobacteria
OTU_1476	0	0	0	0	0	0	0	0	0	0	0	0	0	0	0	0	0	0	0	0	0	0	0	0	0	0	0	0	0	0	0.00116359	0	0	0	0	0	3.63623e-05	0	0	0	0	0	0	0	0	0	0	k__Bacteria; p__Deinococcus-Thermus; c__Deinococci; o__Deinococcales; f__Deinococcaceae; g__Deinococcus; s__unidentified
OTU_1477	0	0	0	0	0	0	0	0	0	0	0	0	0	0	0	0	0	0	0.000145449	0	0	0.000109087	0	0.000145449	0	3.63623e-05	0	0	0	0	0	0	0	0	0	0	0	0	0	0	0	0	3.63623e-05	0	3.63623e-05	0	0	k__Bacteria; p__Proteobacteria
OTU_1478	0	0	0	0	0	3.63623e-05	7.27246e-05	0	0	0	0	0	0	0	3.63623e-05	0	3.63623e-05	7.27246e-05	0	0	0	0	0	0	0	0	0	0	0	0	0	0	0	0	0	0	3.63623e-05	0	3.63623e-05	0	0	0	0	0	0	0	0	k__Bacteria; p__Actinobacteria; c__Actinobacteria; o__Micrococcales; f__Microbacteriaceae; g__Agromyces; s__unidentified
OTU_1479	0	0	0	0	0	0	0	0	0	0	0	0	0	0	0	0	0	0	0.000181812	0	0	0	0	0	0	0	0	0	0	0	0	0	0	0	0	0	0	0	0	0	0	0	0	0	0	0	0	k__Bacteria
OTU_148	0	0	0	0	0	0	0	0	0	0	0	0	0	0.000436348	3.63623e-05	0	0	0	0	0	0	3.63623e-05	0	0.000836333	0	0.000218174	0	0	0	0	0	0	0	7.27246e-05	0	0	0	0	0	0	0	0	0	3.63623e-05	0	0	0	k__Bacteria
OTU_1480	0	0	0	0	0	0	0	0	0	0	0	0	0	0	0	0	0	0	0	0.000436348	0	0	0	0	0	0	0	0	0	0	0	0	0	0	0	0	0	0	0	0	0	0	0	0	0	0	0	k__Bacteria; p__Acidobacteria; c__Subgroup_2; o__unidentified; f__unidentified; g__unidentified; s__unidentified
OTU_1481	0	0	0	0	0	0	0	0	0	0	0	0	0	0	3.63623e-05	3.63623e-05	7.27246e-05	0.00618159	3.63623e-05	0	0.000109087	0.00832697	3.63623e-05	3.63623e-05	0.00112723	3.63623e-05	0	0	0	0	0	0	0	0	0	0	0	0	0	0	0	0	0	0.000181812	0	0.00189084	0	k__Bacteria; p__Deinococcus-Thermus; c__Deinococci; o__Deinococcales; f__Deinococcaceae; g__Deinococcus; s__unidentified
OTU_1482	0	0	0	0	0	0	0	0	0	0	0	0	0	0	0	0	0	0	3.63623e-05	0	0	7.27246e-05	0	0	3.63623e-05	0	0	0	0	0	0	0	0	0	0	0	0	0	0	0	0	0	0	0	0	0	0	k__Bacteria
OTU_1483	0	0	0	0	0	0	0	0	0	0	0	0	0	0	0	0	0	0	0	0	0	0	0	0	0	0	0	0	0	0	0	0	0	0	0	0	0	0	0	0	0	0	0	3.63623e-05	0	0	0	k__Bacteria
OTU_1484	0	0	0	0	0	0	0	0	0	0	0	0	0	0	7.27246e-05	0	3.63623e-05	0.00552707	0	0	0.000181812	0.00912694	0	3.63623e-05	0	0.00134541	0	0	0	0	0	0	3.63623e-05	0.0016363	0	0	0	0	0	0	0.000363623	0	0	0.000436348	7.27246e-05	0.00141813	0	k__Bacteria; p__Deinococcus-Thermus; c__Deinococci; o__Deinococcales; f__Deinococcaceae; g__Deinococcus
OTU_1485	0	0	0	0	0	0	0	0	0	0	0	0	0	0	0	0	0	0	0	0.00145449	0	0	0	0	0	0	0	0	0	0	0	0	0	0	0	0	0	0	0	3.63623e-05	0	0	0	0	0	0	0	k__Bacteria; p__Acidobacteria; c__Subgroup_2; o__unidentified; f__unidentified; g__unidentified; s__unidentified
OTU_1486	0	0	0	0	0	0	0	0	0	0	0	0	0	0	0	0	0	0	0	0.000799971	0	0	0	0	0	0	0	0	0	0	0	0	0	0	0	0	0	0	0	0	0	0	0	0	0	0	0	k__Bacteria; p__Acidobacteria; c__Subgroup_2; o__unidentified; f__unidentified; g__unidentified; s__unidentified
OTU_1487	0	0	0	0	0	0	0	0	0	0	0	0	0	0	0	0	0	0	0	0.000254536	0	0	0	0	0	0	0	0	0	0	0	0	0	0	0	0	0	0	0	0	0	0	0	0	0	0	0	k__Bacteria; p__Acidobacteria; c__Subgroup_2; o__unidentified; f__unidentified; g__unidentified; s__unidentified
OTU_1488	0	0	0	0	0	0	0	0	0	0	0	0	0	0	0	0	0	0	0	0.000109087	0	0	0	0	0	0	0	0	0	0	0	0	0	0	0	0	0	0	0	0	0	0	0	0	0	0	0	k__Bacteria; p__Acidobacteria; c__Subgroup_2; o__unidentified; f__unidentified; g__unidentified; s__unidentified
OTU_1489	0	0	0	0	0	0	0	0	0	0	0	0	0	0	0	3.63623e-05	0	0	0	0	0	3.63623e-05	0	0	0	0	0	0	0	0	0	0	0	0	0	0	0	0	0	0	0	0	0	0	0	0	0	k__Bacteria
OTU_149	0	0	0	0	0	0	0	0	0	0	0	0	0	0	0	0	0	0	0	0	0.000218174	0.000363623	7.27246e-05	0	0	0.000181812	0	0	0	0	0	0	0	7.27246e-05	0	0	0	0	0	0	0.000109087	0	0	0.000181812	0	0	0	k__Bacteria
OTU_1490	0	0	0	0	0	0	0	0	0	0	0	0	0	0	0	0	0	0	0	0	0	0.000181812	3.63623e-05	0	0	0	0	0	0	0	0	0	0	0	0	0	0	0	0	0	0	0	0	3.63623e-05	0	0	0	k__Bacteria; p__Proteobacteria; c__Alphaproteobacteria; o__Rickettsiales; f__Mitochondria
OTU_1491	0	0	0	0	0	0	0	0	0	0	0	0	0	0	0	0	0	0	0	0	0	0	7.27246e-05	0	0	0	0	0	0	0	0	0	0	0	0	0	0	0	0	0	0	0	0	0	0	0	0	k__Bacteria
OTU_1492	0	3.63623e-05	0	7.27246e-05	0	3.63623e-05	0.000109087	0	0	3.63623e-05	0	0	0	0	0	0	0	0	0	3.63623e-05	0	0	0	0	0	0	0	0	3.63623e-05	0	0	3.63623e-05	0	0	3.63623e-05	3.63623e-05	0	3.63623e-05	0	0	0	0	0	0	0	0	0	k__Bacteria; p__Actinobacteria; c__Actinobacteria; o__Micrococcales; f__Micrococcaceae
OTU_1493	0	0	0	0	0	0	0	0	0	0	0	0	0	0	0	0	7.27246e-05	0.000290899	0.000109087	0	0	3.63623e-05	0	7.27246e-05	0.000327261	7.27246e-05	0	0	0	0	0	0	0	0	0	0	0	0	0.000145449	0	0	0	0.000109087	0.00047271	0	3.63623e-05	0	k__Bacteria
OTU_1494	0	0	0	0	0	0	0	0	0	0	0	0	0	0	0	0	0.000399985	0	0	0	0	0	0	0	0	0	0	0	0	0	0	0	0	0	0	0	0	0	0	0	0	0	0	0	0	0	0	Unclassified
OTU_1495	0	0	0	0	0	0	0	0	0	0	0	0	0	0	0	0	0	0	0	0	0	3.63623e-05	0	0	0	0	0	0	0	0	0	0	0	0	0	0	0	0	0	0	0	0	0.000218174	0	0	0	0	Unclassified
OTU_1496	0	0	0	0	0	0	0	0	0	0	0	0	0	0	0	0	0	0	0	0.000109087	0	0	0	0	0	0	0	0	0	0	0	0	0	0	0	0	0	0	0	0	0	0	0	0	0	0	0	k__Bacteria; p__Planctomycetes; c__Planctomycetacia; o__Planctomycetales; f__Planctomycetaceae; g__unidentified; s__unidentified
OTU_1497	0	0	0	0	0	0	0	0	0	0	0	0	0	0	0	0	0	0	0	0.000181812	0	0	0	0	0	0	0	0	0	0	0	0	0	0	0	0	0	0	0	0	0	0	0	0	0	0	0	k__Bacteria; p__Actinobacteria; c__Actinobacteria; o__Streptosporangiales; f__Thermomonosporaceae; g__Actinomadura; s__unidentified
OTU_1498	0	0	0	0	0	0	0	0	0	0	0	0	0	0.00236355	0	0	3.63623e-05	0	3.63623e-05	0	0	0	0	0	3.63623e-05	3.63623e-05	0	0	0	0	0	0	0	0	0	0	0	0	0	0	0	0	0	0	0	0	0	k__Bacteria; p__Firmicutes; c__Clostridia; o__MBA03; f__unidentified; g__unidentified; s__unidentified
OTU_1499	0	0	0	0	0	0	0	0	0	0	0	0	0	0	0.000145449	0.000254536	0	0	0.000327261	0	0.000145449	0.000436348	0	0	0.000618159	7.27246e-05	0	0	0	0	0	0	0	0.000145449	0	0	0	0	0	0	0	3.63623e-05	3.63623e-05	0.000218174	0.000109087	0	0	k__Bacteria
OTU_15	0	0	0	0	0	0	0	0	0	0	0	0	0	0	7.27246e-05	0	0	3.63623e-05	0.000363623	0	0	0	0	0	0.000145449	0	0	0	0	0	0	0	0	0	0	0	0	0	0	0	0	0	0	0.000290899	0	0	0	k__Bacteria; p__Proteobacteria
OTU_150	0	0	0	0	0	0	0	0	0	0	0	0	0	0	3.63623e-05	0	0.000181812	0.000509072	7.27246e-05	0	3.63623e-05	0.000109087	0	0	0	0	0	0	0	0	0	0	0	0	0	0	0	0	0	0	0	0	0	0	0	0	0	k__Bacteria
OTU_1500	0	0	0	0	0	0	0	0	0	0	0	0	0	0.00229083	0.000545435	3.63623e-05	0.00261809	0.00316352	0.000145449	0	0.000436348	0.00138177	0.000363623	0.000581797	0.0016363	3.63623e-05	0	0	0	0	0	0	3.63623e-05	0.000654522	3.63623e-05	0	0	0	0	0.00105451	3.63623e-05	0	0	0.000218174	0.000145449	0.0378532	0	k__Bacteria; p__Actinobacteria; c__Actinobacteria; o__Bifidobacteriales; f__Bifidobacteriaceae; g__Bifidobacterium; s__unidentified
OTU_1501	0	0	0	0	0	0	0	0	0	0	0	0	0	0	0	0	0	0	0	0	0	0	0	0	0.000327261	0	0	0	0	0	0	0	0	0	0	0	0	0	0	0	0	0	0	0	0	0	0	k__Bacteria
OTU_1502	0	0	0	0	0	0	0	0	0	0	0	0	0	0	0	0.000327261	0	0	0	0	0	0	0	0	0	0	0	0	0	0	0	0	0	0	0	0	0	0	0	0	0	0	0	0	0	0	0	k__Bacteria; p__Proteobacteria
OTU_1503	0	0	0	0	0	0	0	0	0	0	0	0	0	0	0	0	0	0	0.000254536	0	0	0	0	0	0	0	0	0	0	0	0	0	0	0	0	0	0	0	0	0	0	0	0	0	0	0	0	k__Bacteria
OTU_1504	0	0	0	0	0	0	0	0	0	0	0	0	0	0	0	0	0	0	0	0	0	0	0	7.27246e-05	0	0	0	0	0	0	0	0	0	0	0	0	0	0	0	0	0	0	0	0	0	0	0	k__Bacteria
OTU_1505	0	0	0	0	0.000109087	0	0	0	0	0	3.63623e-05	0	0	0	0	0	0	0	0	0	0	0	0	0	0	0	0	0	0	7.27246e-05	0	0	0	0	0	3.63623e-05	0	0	0	0	0	0	0	0	0	0	0	k__Bacteria; p__Proteobacteria; c__Deltaproteobacteria; o__Bdellovibrionales; f__Bdellovibrionaceae; g__OM27_clade; s__unidentified
OTU_1506	0	0	0	0	0	0	0	0	0	0	0	0	0	0	7.27246e-05	0	0	0	0	0	0	0	0	0	0	0	0	0	0	0	0	0	0	7.27246e-05	0	0	0	0	0	0	0	0	0	0	3.63623e-05	0.00319988	0	k__Bacteria; p__Planctomycetes; c__Planctomycetacia; o__Planctomycetales; f__Planctomycetaceae; g__unidentified; s__unidentified
OTU_1507	0	0	0	0	0	0	0	0	0	0	0	0	0	0	0	7.27246e-05	0	0.000254536	7.27246e-05	3.63623e-05	0.000799971	0.000327261	0.000436348	0.000181812	0.000109087	0	0	0	0	0	0	0	3.63623e-05	3.63623e-05	0	0	0	0	0.000181812	0	0.000254536	0.000290899	0.000181812	0.000509072	0.000109087	0.000145449	0	k__Bacteria; p__Actinobacteria; c__Actinobacteria; o__Pseudonocardiales; f__Pseudonocardiaceae; g__Saccharopolyspora; s__unidentified
OTU_1508	3.63623e-05	0	0	0	0	0	0	0	0	0	7.27246e-05	0	0	3.63623e-05	0	3.63623e-05	0.00149085	0	3.63623e-05	0	0	0	0	0	0	0	0	0	0	0	0	0	0	0	0	0	0	0	0	0	0	0	0	0	0	0	0	k__Bacteria; p__Actinobacteria; c__Actinobacteria; o__Micrococcales; f__Bogoriellaceae; g__Georgenia; s__unidentified
OTU_1509	0	0	0	0	0	3.63623e-05	0	0	0	0	3.63623e-05	3.63623e-05	0	0	3.63623e-05	0	0.00047271	0	0	0	3.63623e-05	3.63623e-05	0.000545435	0	0	3.63623e-05	0	0	0	0	0	0	0.0022181	0	0.00170903	0	0	0	7.27246e-05	0.000799971	0.000436348	0.000581797	0	0.000581797	0.000145449	0	3.63623e-05	k__Bacteria; p__Actinobacteria; c__Actinobacteria; o__Bifidobacteriales; f__Bifidobacteriaceae; g__Bifidobacterium; s__unidentified
OTU_151	0	0	0	0	0	0	0	0	0	0	0	0	0	0	0	0	0	0	0.000109087	0	0	7.27246e-05	0	0	0	0	0	0	0	0	0	0	0	0	0	0	0	0	0	0	0	0	0	0	0	0	0	Unclassified
OTU_1510	0	0	0	0	0	0	0	0	0	0	0	0	0	0	0	0	0	0	0	0	0	0	0	0	0	0	0	0	0	0	0	0	0	3.63623e-05	0	0	0	0	0	0	0	0	0.000218174	0	0	0	0	k__Bacteria; p__Actinobacteria; c__Actinobacteria; o__Corynebacteriales; f__Corynebacteriaceae; g__Corynebacterium_1; s__unidentified
OTU_1511	0	0	0	0	0	0	0	0	0	0	0	0	0	0	0	0	7.27246e-05	0.00247264	3.63623e-05	0	0	0.00134541	0	7.27246e-05	0	0	0	0	0	0	0	0	0	0	0	0	0	0	0	0	0	0	0	7.27246e-05	0	0	0	k__Bacteria; p__Actinobacteria; c__Actinobacteria; o__Bifidobacteriales; f__Bifidobacteriaceae; g__Bifidobacterium
OTU_1512	0	0	0	0	0	0	0	0	0	0	0	0	0	0	0	0	0	0	0	0	0	0	0	0	0	0	0	0	0	0	0	0	0	0	0	0	0	0	0	0	0	3.63623e-05	0	7.27246e-05	0	0	0	k__Bacteria; p__Actinobacteria; c__Actinobacteria; o__Pseudonocardiales; f__Pseudonocardiaceae; g__Saccharopolyspora
OTU_1513	0	0	0	0	0	0	0	0	0	0	0	0	0	0	0	0	0	0	0	0	0	0	0	0	0	0.000109087	0	0	0	0	0	0	0	0	0	0	0	0	0	0	0	0	0	0	0	0	0	k__Bacteria
OTU_1515	3.63623e-05	0	0	0	0	0	3.63623e-05	0	0	0	0	0	0	0	0	0	0	3.63623e-05	0	0	0	0	0	0	0	0	0	0	0	0	0	0	0	0	0	0	0	0	0	0	0	0	3.63623e-05	0	0	0	0	k__Bacteria; p__Actinobacteria; c__Actinobacteria; o__Micrococcales; f__Microbacteriaceae; g__Agromyces; s__unidentified
OTU_1516	0	0	0	0	0	0	0	0	0	0	0	0	0	0	0	0	0	0	3.63623e-05	0.000109087	0	0	0.000181812	0	0	0	0	0	0	0	0	0	0	0	0	0	0	0	0	0	0	0.00399985	7.27246e-05	0	0	0	0	k__Bacteria; p__Actinobacteria; c__Actinobacteria; o__Corynebacteriales; f__Corynebacteriaceae; g__Corynebacterium_1; s__unidentified
OTU_1517	0	0.00258172	0	0	0	0	0	3.63623e-05	3.63623e-05	0	0	0	0	3.63623e-05	0.000545435	0.000872696	0	0.000145449	0	0	3.63623e-05	0.00581797	0.000363623	0.00225446	7.27246e-05	0	3.63623e-05	0	0	0	0	0.000872696	0.00116359	3.63623e-05	0	7.27246e-05	0	3.63623e-05	0.00199993	0	3.63623e-05	0.00232719	0	0.000109087	7.27246e-05	0	0	k__Bacteria; p__Actinobacteria; c__Actinobacteria; o__Corynebacteriales; f__Corynebacteriaceae; g__Corynebacterium_1; s__unidentified
OTU_1518	0	0	0	0	0	0	0	0	0	0	0	0	0	0	3.63623e-05	7.27246e-05	0	0	0.000109087	0	3.63623e-05	7.27246e-05	7.27246e-05	0	0.000981782	0	0	0	0	0	0	0	7.27246e-05	3.63623e-05	0	0	0	0	0.000436348	0	0	3.63623e-05	3.63623e-05	0.000254536	0.000145449	0.000363623	0	k__Bacteria
OTU_1519	3.63623e-05	0.000254536	0	0.000109087	0.000145449	0	0.000109087	3.63623e-05	0	0	3.63623e-05	0	3.63623e-05	0	0	0	0	0	0	0	0	0	0	0	0	0	0	0	3.63623e-05	0	3.63623e-05	0	0	0	0	0	0	0	0	0	0	0	0	0	0	0	0	k__Bacteria; p__Planctomycetes; c__Planctomycetacia; o__Planctomycetales; f__Planctomycetaceae; g__Singulisphaera; s__unidentified
OTU_152	0	0	0	0	0	0	0	0	0	0	0	0	0	0	0	0	0	0	0	0	0	0	0	0	0	0	0	0	0	0	0	0	0	0	0	0	0	0	0	0	0	0	0	7.27246e-05	0	0	0	k__Bacteria
OTU_1520	0	0	0	0	0	0	0	0	0	0	0	0	0	0	0	0.000181812	3.63623e-05	0	3.63623e-05	3.63623e-05	0	0	0	0	0	0	0	0	0	0	0	0	3.63623e-05	3.63623e-05	0	0	0	0	0.00330897	0	0.000290899	3.63623e-05	0	3.63623e-05	0	0	0	k__Bacteria; p__Actinobacteria; c__Actinobacteria; o__Bifidobacteriales; f__Bifidobacteriaceae; g__Gardnerella; s__unidentified
OTU_1521	0	0	3.63623e-05	0	0	3.63623e-05	7.27246e-05	3.63623e-05	0	3.63623e-05	3.63623e-05	0	0	0	0	0	0	0	0	0	0	0	0	0	0	0	0	0	0	0	3.63623e-05	0	0	0	0	0	0	0	0	0	0	0	0	0	0	0	0	k__Bacteria; p__Planctomycetes; c__OM190; o__unidentified; f__unidentified; g__unidentified; s__unidentified
OTU_1523	0	0	0	0	0	0	0	0	0	0	0	0	0	0	0	0	0	0	0	0	0	0	0	0	0	0	0	0	0	0	0	0	0	0	0	0	0	0	0	0	0	0	0	0	0.000145449	0	0	k__Bacteria
OTU_1524	0	0	0	0	0	0	0	0	0	0	0	0	0	0	0	0	0	3.63623e-05	3.63623e-05	0	7.27246e-05	3.63623e-05	0.000109087	3.63623e-05	0	0	0	0	0	0	0	0	0	0.000218174	0	0	0	0	0	0	0.000109087	0.000109087	3.63623e-05	0.000109087	3.63623e-05	3.63623e-05	0	k__Bacteria; p__Actinobacteria; c__Actinobacteria; o__Actinopolysporales; f__Actinopolysporaceae; g__unidentified; s__unidentified
OTU_1525	0	0.00203629	0	0	0	0	0.00265445	0	0	0	0	0	0	0	3.63623e-05	7.27246e-05	0	0	0	7.27246e-05	3.63623e-05	0	0	0.000109087	0	0	0	0	0	0	0	0	0	7.27246e-05	0	3.63623e-05	0	0	0	0.000836333	0	0.000909058	3.63623e-05	0	0	3.63623e-05	0	k__Bacteria; p__Actinobacteria; c__Actinobacteria; o__Corynebacteriales; f__Corynebacteriaceae
OTU_1526	0	0	0	0	0	0	0	0	0	0	0	0	0	0	0	0	0	0	0	0	0	0.000109087	0	0	0	0	0	0	0	0	0	0	0	0	0	0	0	0	0	0	0	0	0	0	0	0.00130904	0	k__Bacteria; p__Actinobacteria; c__Actinobacteria; o__Corynebacteriales; f__Corynebacteriaceae
OTU_1527	0	0	0	0	0	0	0	0	0	0	0	0	0	0	0	0	0	3.63623e-05	0	0	0	0	0	3.63623e-05	0	0	0	0	0	0	0	0	0	0	0	0	0	0	0	0	0	0	0	0	0	0.000618159	0	k__Bacteria; p__Planctomycetes; c__Planctomycetacia; o__Planctomycetales; f__Planctomycetaceae; g__unidentified; s__unidentified
OTU_1528	0	0	0	0	0	0	0	0	0	0	0	0	0	0	0	0	0	3.63623e-05	3.63623e-05	0	0	0	0	0	0	0	0	0	0	0	0	0	0	0	0	0	0	0	0	0	0	0	0	0	0	0.000581797	0	k__Bacteria; p__Planctomycetes; c__Planctomycetacia; o__Planctomycetales; f__Planctomycetaceae; g__Planctomyces; s__unidentified
OTU_1529	0	0	0	0	0	0	0	0	0	0	0	0	0	0	0	0	0	0	0	0.00116359	0	0	0	0	0	0	0	0	0	0	0	0	0	0	0	0	0	0	0	0	0	0	0	0	0	0	0	k__Bacteria; p__GAL15; c__unidentified; o__unidentified; f__unidentified; g__unidentified; s__unidentified
OTU_153	0	0	0	0	0	0	0	0	0	0	0	0	0	0	0	0	0	0	0.000618159	0	0.000581797	0.000109087	7.27246e-05	0.000727246	0	7.27246e-05	0	0	0	0	0	0	0	0.000109087	0	0	0	0	0	0	0	0	0.000254536	0	0	7.27246e-05	0	k__Bacteria
OTU_1530	0.000545435	0.000545435	0.0630159	0.00156358	0.00207265	0.000363623	0.00596342	0.00116359	7.27246e-05	0.00796335	0.000399985	0	0.00141813	7.27246e-05	3.63623e-05	0.000145449	0.00243628	0.00585433	0.00218174	0.00356351	0.00301807	0.00207265	0.0218901	0.00505436	0.000618159	0	0.000981782	0.00589069	0.00199993	0.00345442	0.00283626	0.000145449	0.000290899	0.000290899	0.00105451	0.000109087	0.000872696	3.63623e-05	0.000145449	0.00170903	0.00229083	0.012545	0.000799971	0.000618159	0.0402531	0.000436348	0.000218174	k__Bacteria; p__Actinobacteria; c__Actinobacteria; o__Micrococcales; f__Micrococcaceae; g__Rothia; s__unidentified
OTU_1531	7.27246e-05	7.27246e-05	3.63623e-05	0.000218174	7.27246e-05	0	0.000181812	7.27246e-05	0	3.63623e-05	0	0	0	0	0	0	0	0	0	0	0	0	0	0	0	0	0	0	0	3.63623e-05	0	0	0	0	0	0	3.63623e-05	0	0	0	0	0	0	0	0	0	0	k__Bacteria; p__Parcubacteria; c__unidentified; o__unidentified; f__unidentified; g__unidentified; s__unidentified
OTU_1532	0	0	0	0	0	0	0	0	0	0	0	0	0	0	0.000109087	0	0.000872696	3.63623e-05	0	0	0	0	0	0	0	7.27246e-05	0	0	0	0	0	0	0	0	0	0	0	0	0	0	0	0	0	0	0	0	0	k__Bacteria; p__Actinobacteria; c__Actinobacteria
OTU_1533	0	0	0	0	0	0	0	0	0	0	0	0	0	0	0	0	0	0	0.000145449	0	0.000327261	3.63623e-05	0	7.27246e-05	0	0	0	0	0	0	0	0	0	0	0	0	0	0	0	0	0	0	0	3.63623e-05	0	0	0	k__Bacteria
OTU_1534	0	0	0	0	0	0	0	0	0	0	0	0	0	0	0	0	0	0	0	0	0	0	0	0	3.63623e-05	0	0	0	0	7.27246e-05	0	0	0	0	0	0	0	0	0	0	0	0	0	0	0.000799971	0.000363623	0	k__Bacteria; p__Actinobacteria; c__Actinobacteria; o__Propionibacteriales; f__Propionibacteriaceae
OTU_1535	0	0	0	0	0	0	0	0	0	0	0	0	0	0.00130904	0.00207265	0.0030908	0.00214538	3.63623e-05	0.000109087	0	0.00112723	0.000290899	0.00210901	0.000509072	0.00196356	0.00116359	0	0	0	0	0	0	0.000218174	0	0	0	0	0	0.000290899	0	0.00116359	0.00196356	0.000399985	0.00047271	3.63623e-05	0.000145449	0	k__Bacteria; p__Actinobacteria; c__Actinobacteria; o__Micrococcales; f__Brevibacteriaceae; g__Brevibacterium; s__unidentified
OTU_1536	0	0	0	0	0	0	0	0	0	0	0	0	0	0	0	0	0	0	0.000109087	0	0	0.000145449	0	0	0	0	0	0	0	0	0	0	0	0	0	0	0	0	0	0	0	0	0	0	0	0	0	k__Bacteria
OTU_1537	0	0	0	0	0	0	0	0	0	0	0	0	0	0	0	7.27246e-05	0	0.000109087	0	0	0.00047271	0	3.63623e-05	0.0019272	0	3.63623e-05	0	0	0	0	0	0	0	3.63623e-05	0	0	0	0	0	0	0.000218174	0	0.00247264	0	0	3.63623e-05	0	k__Bacteria; p__Actinobacteria; c__Actinobacteria; o__Micrococcales; f__Micrococcaceae; g__Nesterenkonia; s__unidentified
OTU_1538	0	0	0	0	0	0	0	0	0	0	0	0	0	0	0	0	0	0	0	0	0	0	0	0	0	0	0	0	0	0	0	0	0	0	0	0	0	0	0	0	0	0	0	0	0	0.000436348	0	k__Bacteria; p__Planctomycetes; c__Planctomycetacia; o__Planctomycetales; f__Planctomycetaceae; g__unidentified; s__unidentified
OTU_1539	0	0	0	0	0	0	0	0	0	0	0	0	0	0.000109087	0.00105451	0.00236355	0.000399985	0.00116359	0.00872696	0	0.0019272	0.00301807	0.00134541	0.00149085	0.000909058	0.000836333	0	0	0	0	0	0	0.000290899	0.000363623	0	0	0	0	0.00094542	0	0.000399985	3.63623e-05	0.00105451	0.00301807	0.000218174	0.000436348	0	k__Bacteria
OTU_154	0	0	0	0	0	0	0	0	0	0	0	0	0	0	0	0	0	0	0	0.000109087	0	0	0	0	0	0	0	0	0	0	0	0	0	0	0	0	0	0	0	0	0	0	0	0	0	0	0	k__Bacteria; p__Gemmatimonadetes; c__Gemmatimonadetes; o__Gemmatimonadales; f__Gemmatimonadaceae; g__unidentified; s__unidentified
OTU_1540	0	0	0	0	0	0	0	0	0	0	0	0	0	0	0	0	0	0	0	0	0	0	0	0	0	0	0	0	0	0	0	0	0	0	0	0	0	0	0	0	0.000218174	0	0	0	0	0	0	k__Bacteria; p__Actinobacteria; c__Actinobacteria; o__Bifidobacteriales; f__Bifidobacteriaceae; g__Parascardovia; s__unidentified
OTU_1541	0	0	0	0	0	0	0	0	0	0	0	0	0	0	0.000145449	0	0	0	0	0	0	0	0.000181812	0	0	0	0	0	0	0	0	0	0	0	0	0	0	0	0	0	0	3.63623e-05	0	0	0	0	0	k__Bacteria; p__Actinobacteria; c__Actinobacteria; o__Bifidobacteriales; f__Bifidobacteriaceae; g__Bifidobacterium; s__unidentified
OTU_1542	0	0	0	0	3.63623e-05	0	7.27246e-05	3.63623e-05	0	0	3.63623e-05	0	0	0	0	0	0	0	0	0	0	0	0	0	0	0	0	3.63623e-05	0	0	0	0	0	0	3.63623e-05	0	0	0	0	0	0	0	0	0	0	0	0	k__Bacteria; p__Planctomycetes; c__Planctomycetacia; o__Planctomycetales; f__Planctomycetaceae; g__unidentified; s__unidentified
OTU_1543	0	0	0	0.000254536	0	0	0	0	0	0	0	0	0	0	0	0	0	0.00341806	3.63623e-05	0	3.63623e-05	0.00185448	0	0	0	0	0	0	0	0	0	0	0	0	0	0	0	0	0	0	0	0.000145449	0	3.63623e-05	0	0	0	k__Bacteria; p__Actinobacteria; c__Actinobacteria; o__Corynebacteriales; f__Corynebacteriaceae; g__Corynebacterium_1
OTU_1544	0	0	0	0	0	0	0	0	0	0	0	0	0	3.63623e-05	0.000145449	3.63623e-05	7.27246e-05	0.0055998	0	0	0	0.00199993	0.00105451	7.27246e-05	0.00912694	0	0	0	0	0	0	0	0	0	0	0	0	0	0	3.63623e-05	3.63623e-05	3.63623e-05	0	0.000109087	0.000218174	3.63623e-05	0	k__Bacteria; p__Actinobacteria; c__Coriobacteriia; o__Coriobacteriales; f__Coriobacteriaceae; g__Olsenella; s__unidentified
OTU_1545	0	0	0	0.000109087	0	0	0	0	0	0	0	0	0	0	0	0	0	0.000218174	0	0.00130904	0	0	0	0	0	0	0	0	0	0	0	0.00549071	0	0	0	0	0	0	0	7.27246e-05	0	0	0	0	0	0	0	k__Bacteria; p__Verrucomicrobia; c__Verrucomicrobiae; o__Verrucomicrobiales; f__Verrucomicrobiaceae; g__Akkermansia; s__unidentified
OTU_1546	0	0	0	0	0	0	0	0	0	0	0	0	0	3.63623e-05	0.000254536	3.63623e-05	0.00214538	0.00454529	3.63623e-05	0	3.63623e-05	0.00152722	3.63623e-05	7.27246e-05	0	0	0	0	0	0	0	0	0	0	0	0	0	0	0	7.27246e-05	0	0	0	0	0	0	0	k__Bacteria; p__Actinobacteria; c__Coriobacteriia; o__Coriobacteriales; f__Coriobacteriaceae; g__Olsenella; s__unidentified
OTU_1547	3.63623e-05	0	0.00549071	3.63623e-05	0	3.63623e-05	0	0	0	0	0	0	0	0	3.63623e-05	0.00199993	3.63623e-05	0	0	0	0.000254536	3.63623e-05	0.000399985	0.000290899	7.27246e-05	0	0	0	0	0	0	0	3.63623e-05	0	0	0	0	0	3.63623e-05	0	0.000145449	0	7.27246e-05	0	3.63623e-05	0	0	k__Bacteria; p__Actinobacteria; c__Actinobacteria; o__Micrococcales; f__Micrococcaceae; g__Kocuria; s__unidentified
OTU_1548	0	0	0	0	0	0	0	0	0	0	0	0	0	0.00210901	3.63623e-05	0.000181812	0.00552707	0.00116359	0	0	7.27246e-05	0.000581797	7.27246e-05	0	0.002509	7.27246e-05	0	0	0	0	0	0	0	0	0	0	0	0	0	0	7.27246e-05	0.000145449	0	3.63623e-05	0	0	0	k__Bacteria; p__Actinobacteria; c__Coriobacteriia; o__Coriobacteriales; f__Coriobacteriaceae; g__Olsenella; s__unidentified
OTU_1549	0	0	0	0	0	0	0	0	0	0	0	0	0	3.63623e-05	0.0022181	7.27246e-05	0	0.00254536	0	0	0	0.000799971	0	0	0	0.000654522	0	0	0	0	0	0	3.63623e-05	0.000109087	0	0	0	0	0	0.000399985	0	0	0	0	0	0.000109087	0	k__Bacteria; p__Actinobacteria; c__Coriobacteriia; o__Coriobacteriales; f__Coriobacteriaceae; g__Olsenella; s__unidentified
OTU_155	0	0	0	0	0	0	0	0	0	0	0	0	0	0	0	0	0	0	0	0.000109087	0	0	0	0	0	0	0	0	0	0	0	0	0	0	0	0	0	0	0	0	0	0	0	0	0	0	0	k__Bacteria; p__Gemmatimonadetes; c__Gemmatimonadetes; o__Gemmatimonadales; f__Gemmatimonadaceae; g__unidentified; s__unidentified
OTU_1550	7.27246e-05	0.000218174	0	0	0	0	0	0	0	0	0	0	0	0	0	0	0	0	0	0	0	0.000799971	0	0	0	0	0	0	0	0	0.00105451	3.63623e-05	0	0	0	0	0	0	0	0	0	0	0	0	0	3.63623e-05	0	k__Bacteria; p__Actinobacteria; c__Actinobacteria; o__Corynebacteriales; f__Corynebacteriaceae; g__Corynebacterium_1; s__unidentified
OTU_1551	0	0	0	0	0	0	0	0	0	0	0	0	0	0.00461801	0	3.63623e-05	3.63623e-05	0	0	0	0	0	0	0	0	0	0	0	0	0	0	0	0	0	0	0	0	0	0	0	0	0	0	0	0	0	0	k__Bacteria; p__Actinobacteria; c__Coriobacteriia; o__Coriobacteriales; f__Coriobacteriaceae; g__Olsenella; s__unidentified
OTU_1552	0	7.27246e-05	0	0.000290899	7.27246e-05	7.27246e-05	0	0	0	3.63623e-05	0.000436348	0	0	0	0	0	0	0	0	0	0	0	0	0	0	0	0.000218174	0	0	3.63623e-05	3.63623e-05	3.63623e-05	0	0	0.000109087	3.63623e-05	3.63623e-05	3.63623e-05	0	0	0	0	0	0	0	0	0	k__Bacteria; p__Parcubacteria; c__unidentified; o__unidentified; f__unidentified; g__unidentified; s__unidentified
OTU_1553	0	0	0	0	0	0	0	7.27246e-05	3.63623e-05	3.63623e-05	0	0	0	0	0	0	0	0	0	0	0	0	0	0	0	0	0	0	0	0	0	0	0	0	3.63623e-05	0	0	0	0	0	0	0	0	0	0	0	0.00207265	k__Bacteria; p__Actinobacteria; c__Coriobacteriia; o__Coriobacteriales; f__Coriobacteriaceae; g__Coriobacteriaceae_UCG-002; s__unidentified
OTU_1554	0	0.000218174	0	0	0	3.63623e-05	3.63623e-05	3.63623e-05	0	0	0	0	0	0.00247264	0.000654522	0.000363623	0.00156358	0.00232719	0.000145449	0	0.00232719	0.00829061	0.00047271	0.00349078	0.00614523	0.00167267	0	0	0	0	0	0	0.00269081	0.00207265	0	0	3.63623e-05	0	0.0022181	0	0.000109087	0.00116359	0.000654522	0.000109087	0.000618159	0.000690884	0	k__Bacteria; p__Actinobacteria; c__Actinobacteria; o__Propionibacteriales; f__Propionibacteriaceae; g__Propionibacterium; s__unidentified
OTU_1555	0	0	0	7.27246e-05	7.27246e-05	0	3.63623e-05	0	0	0	7.27246e-05	0	0	0	0	0	0	0	0	0	0	0	0	0	0	0	0.000145449	0	3.63623e-05	0	0	0	0	0	0	0	0	0	0	0	0	0	0	0	0	0	0	k__Bacteria; p__Parcubacteria; c__Candidatus_Magasanikbacteria; o__unidentified; f__unidentified; g__unidentified; s__unidentified
OTU_1556	0	0	0	0	0	0	0	0	0	0	0	0	0	0	0.000399985	0	0	0	0	0	0	0	0	0	0	0	0	0	0	0	0	0	0	0	0	0	0	0	0	0	0	0	3.63623e-05	0	0	0	0	k__Bacteria; p__Actinobacteria; c__Actinobacteria; o__Corynebacteriales; f__Corynebacteriaceae; g__Corynebacterium_1; s__unidentified
OTU_1557	0	0	0	0	0	0	0	0	0	0	0	0	0	0	0.000254536	0	0	0.000363623	7.27246e-05	0	0.000254536	0.000145449	0.000145449	0.000109087	0	0	0	0	0	0	0	0	0	0.000545435	0	0	0	0	0	0	0	0	0	0.000254536	0.000181812	0.0247264	0	k__Bacteria; p__Actinobacteria; c__Actinobacteria; o__Propionibacteriales; f__Propionibacteriaceae; g__Propionimicrobium; s__unidentified
OTU_1558	0	0	0	0	0	0	0	0	0	0	0	0	0	0	0	0	0	0	0	0	0	0	3.63623e-05	0	0	0	0	0	0	0.000145449	0	3.63623e-05	0	0	0	0	3.63623e-05	0	0	0	0.000327261	0	0	0	0	0	0	k__Bacteria; p__Actinobacteria; c__Coriobacteriia; o__Coriobacteriales; f__Coriobacteriaceae; g__Olsenella; s__unidentified
OTU_1559	0	0	0	0	0	0	0	0	0	0	0	0	0	0	0.000363623	0	0	0	0	0	0	0	0	0	0	0	0	0	0	0	0	0	0	0	0	0	0	0	0	0	0	0	0	0	0	3.63623e-05	0	k__Bacteria; p__Actinobacteria; c__Coriobacteriia; o__Coriobacteriales; f__Coriobacteriaceae; g__Atopobium; s__unidentified
OTU_156	0	0	0	0	0	0	0	0	0	0	0	0	0	0	0	0	0	0	0	0.000181812	0	0	0	0	0	0	0	0	0	0	0	0	0	0	0	0	0	0	0	0	0	0	0	0	0	0	0	k__Bacteria; p__Gemmatimonadetes; c__Gemmatimonadetes; o__Gemmatimonadales; f__Gemmatimonadaceae
OTU_1560	0	0	0	0	0	0	0	0	0	0	0	0	0	0	0.000254536	0	0	0	0	0	0	0	0	0	0	0	0	0	0	0	0	0	0	0	0	0	0	0	0	0	0	0	0	0	0	0	0	k__Bacteria; p__Actinobacteria; c__Coriobacteriia; o__Coriobacteriales; f__Coriobacteriaceae
OTU_1561	0	3.63623e-05	0	3.63623e-05	7.27246e-05	0	3.63623e-05	0	3.63623e-05	0	0	0	0	0	0	0	0	0	0	7.27246e-05	0	0	0	0	0	0	0	0	0	0	0	0	0	0	0	0	0	0	0	0	3.63623e-05	0	0	0	0	0	0	k__Bacteria; p__Actinobacteria; c__Actinobacteria; o__Pseudonocardiales; f__Pseudonocardiaceae; g__Pseudonocardia; s__unidentified
OTU_1562	0	0	0	0	0	0	0	0	0	0	0	0	0	0	0	0	0	3.63623e-05	0	0	0	7.27246e-05	0	7.27246e-05	0	0	0	0	0	0	0	0	0	0	0	0	0	0	0	0	0	7.27246e-05	0	0	0	3.63623e-05	0	k__Bacteria; p__Actinobacteria; c__Actinobacteria; o__Pseudonocardiales; f__Pseudonocardiaceae; g__Saccharomonospora; s__unidentified
OTU_1563	0	0	0	0	0	3.63623e-05	0	0	0	0	0	0	0	0	0	0	0	7.27246e-05	0.000109087	0	7.27246e-05	7.27246e-05	0.000145449	7.27246e-05	0	0	0	0	3.63623e-05	0	0	0	3.63623e-05	0	0	0	0	0	0	0	0	0	3.63623e-05	0.000181812	0.000109087	0	0	k__Bacteria; p__Actinobacteria; c__Actinobacteria; o__Micrococcales; f__Micrococcaceae; g__Rothia; s__unidentified
OTU_1564	0	0	0	0	0	0	0	0	0	0	0	0	0	0	0	0	0	3.63623e-05	0	0	0	0	0	0	0	0	0	0	0	0	0	0	0	0	0	0	0	0	0	0	0	0.000218174	0	0	0	0	0	k__Bacteria; p__Actinobacteria; c__Actinobacteria; o__Propionibacteriales; f__Propionibacteriaceae; g__Propionibacterium; s__unidentified
OTU_1565	0	0.000218174	0	0	0	0	0	0	0	0	0	0	0	0	0	0	0	0	0	0	0	0	0	0	0	0	0	0	0	0	0	0	0	0	0	0	0	0	0	0	0	3.63623e-05	7.27246e-05	0	0	0	0	k__Bacteria; p__Actinobacteria; c__Actinobacteria; o__Corynebacteriales; f__Corynebacteriaceae; g__Corynebacterium_1; s__unidentified
OTU_1566	0	0	0	0	0	0	0	0	0	0	0	0	0	0	0	0	0	0	0	0.000145449	0	0	0	0	0	0	0	0	0	0	0	0	0	0	0	0	0	0	0	0	0	0	0	0	0	0	0	k__Bacteria; p__Parcubacteria; c__Candidatus_Magasanikbacteria
OTU_1567	0.000181812	0.000399985	0.000145449	3.63623e-05	0.000436348	7.27246e-05	0.000436348	0	3.63623e-05	0	0.000218174	3.63623e-05	0	0	7.27246e-05	0.00447256	0.000981782	0.000290899	3.63623e-05	7.27246e-05	0	0.00741791	3.63623e-05	3.63623e-05	0.00385441	3.63623e-05	0.000109087	3.63623e-05	0.000109087	3.63623e-05	0.000181812	0	0	3.63623e-05	0.000145449	0.000109087	0	0	3.63623e-05	0	0	0.000145449	0	7.27246e-05	0.000181812	0.00101814	0	k__Bacteria; p__Actinobacteria; c__Actinobacteria; o__Micrococcales; f__Microbacteriaceae; g__Microbacterium; s__unidentified
OTU_1568	0	0	0	0	0	0	0	0	0	0	0	0	0	0	3.63623e-05	0	0	0	0	0	0	0	0	0	0	0	0	0	0	0	0	0	0	3.63623e-05	0	0	0	0	0	0	0	0	0	0	0	0	0	k__Bacteria; p__Actinobacteria; c__MB-A2-108; o__unidentified; f__unidentified; g__unidentified; s__unidentified
OTU_1569	7.27246e-05	0	0	7.27246e-05	0	0	0.000109087	0	0	0	0	0	0	0	0.00119996	0.00152722	0.000799971	0.0016363	0.000109087	0.000727246	0.000145449	7.27246e-05	3.63623e-05	0	0	0.000763609	0	0	3.63623e-05	0	0	0	0.00116359	0.00119996	0	0	0	0	0.00112723	3.63623e-05	0.000109087	3.63623e-05	3.63623e-05	0.000109087	3.63623e-05	0.00149085	0	k__Bacteria; p__Actinobacteria; c__Actinobacteria; o__Streptomycetales; f__Streptomycetaceae; g__Streptomyces; s__unidentified
OTU_157	0	0	0	0	0	0	0	3.63623e-05	0	0	0	0	0	0	0	0	0	0	0	0	0	0	0	0	0	0	0	0	0	0	0	0	0	0	0	0	0	0	0	0	0	0	0	0	0	0	0	k__Bacteria; p__Gemmatimonadetes; c__Gemmatimonadetes; o__Gemmatimonadales; f__Gemmatimonadaceae
OTU_1570	0.000109087	0	0	0	0	0	0.000109087	0	0	0	0	0	0	0	0	0	0	0	0	0	0	0	0	0	0	0	0	0	0	0	0	0	0	0	0	0	0	0	0	0	0	0	0	0	0	0	0	k__Bacteria; p__Actinobacteria
OTU_1571	0.00269081	0.0022181	0.00119996	0.00178175	0.00330897	0.00199993	0.00458165	0.000618159	0.000399985	0.00047271	0.0027999	0.000290899	0.000109087	0	0	0	0	0	0	0	0	0	0	0	0	0	3.63623e-05	0.000327261	0.000545435	0.00109087	0.000145449	0.000145449	0	0	0.000109087	0.000290899	0.000690884	0.000254536	0	0	0	0	0	0	0	0	0	k__Bacteria; p__Actinobacteria; c__Actinobacteria; o__PeM15; f__unidentified; g__unidentified; s__unidentified
OTU_1572	0.00254536	3.63623e-05	7.27246e-05	0.000254536	0	0	0	0	0	0	0.00094542	0	0	3.63623e-05	3.63623e-05	0.00381804	0	7.27246e-05	0	0	0	0.00334533	7.27246e-05	3.63623e-05	7.27246e-05	0.000363623	0.000509072	0.000399985	0.00109087	0.000145449	0	0	3.63623e-05	7.27246e-05	3.63623e-05	0	0	0	0.00825425	0	0.000145449	0.00141813	0.000109087	3.63623e-05	0	0.00159994	0.00174539	k__Bacteria; p__Actinobacteria; c__Actinobacteria; o__Micrococcales; f__Micrococcaceae; g__Micrococcus; s__Micrococcus_luteus
OTU_1573	0.000799971	0	0	3.63623e-05	3.63623e-05	0	0.000145449	0	0	0	3.63623e-05	0	3.63623e-05	3.63623e-05	0.000509072	0.000545435	0.000399985	0.000509072	0	0.000181812	0	0	0	3.63623e-05	0	0.000509072	0	0	0	0	0	0	0.00047271	0.000436348	0	0	0	0	0.000218174	0	3.63623e-05	0.00152722	7.27246e-05	0	0	0.000327261	0	k__Bacteria; p__Actinobacteria; c__Actinobacteria; o__Micromonosporales; f__Micromonosporaceae; g__Micromonospora; s__unidentified
OTU_1574	0	0	0	0	0	0	0	0	0	0	0	0	0	3.63623e-05	7.27246e-05	0.000581797	0.000290899	0.00127268	3.63623e-05	0	3.63623e-05	0	0	0	0	0.000109087	0	0	0	0	0	0	0.000363623	0.000181812	0	0	0	0	0.000290899	0	0	0	0	0	3.63623e-05	7.27246e-05	0	k__Bacteria; p__Actinobacteria; c__Actinobacteria; o__Micrococcales; f__Promicromonosporaceae; g__Promicromonospora; s__unidentified
OTU_1575	0	0	0	0	0	0	0	0	0	0	0	0	0	0	0.000109087	0	0	7.27246e-05	0	0	3.63623e-05	0	0.000109087	3.63623e-05	0	0	0	0	0	0	0	0	0	0.000109087	0	0	0	0	0	0	0	0	0	3.63623e-05	3.63623e-05	0.00374532	0	k__Bacteria; p__Actinobacteria; c__Actinobacteria; o__Micrococcales; f__Microbacteriaceae; g__Pseudoclavibacter; s__unidentified
OTU_1576	0	0	0	0.000145449	0	0	7.27246e-05	0	0	0	0	0	0	0	3.63623e-05	0.000109087	0	0	0	0	0	0	0	3.63623e-05	0	0	0	0	0	0	0	0	0.000145449	0.00509072	0	0	3.63623e-05	0	0.00396349	0	0	0	3.63623e-05	0	0	0.000145449	0	k__Bacteria; p__Actinobacteria; c__Actinobacteria; o__Propionibacteriales; f__Nocardioidaceae; g__Nocardioides; s__unidentified
OTU_1577	0	0	0	0	0	0	0	0	0	0	0	0	0	0	0	0	0	0	0	0	0	0	3.63623e-05	0	0	0	0	0	0	0	0	0	0	0	0	0	0	0	0	0	0	0.00247264	3.63623e-05	0	0	0	0	k__Bacteria; p__Actinobacteria; c__Actinobacteria; o__Corynebacteriales; f__Nocardiaceae; g__Williamsia; s__unidentified
OTU_1578	0	3.63623e-05	0	0	0	0	0	0	0	0	3.63623e-05	0	0	0	3.63623e-05	7.27246e-05	0.000109087	3.63623e-05	0	0	0	0	0	0	0	3.63623e-05	0	0	3.63623e-05	0	0	0	0	0.00232719	0	0	0	0	3.63623e-05	0	0	7.27246e-05	0	3.63623e-05	0	3.63623e-05	0	k__Bacteria; p__Actinobacteria; c__Actinobacteria; o__Propionibacteriales; f__Nocardioidaceae; g__Nocardioides; s__unidentified
OTU_1579	0.000181812	0.000109087	0.000145449	0.000145449	0.000145449	7.27246e-05	0.000509072	3.63623e-05	3.63623e-05	3.63623e-05	0.000181812	0	3.63623e-05	7.27246e-05	0	0.00258172	0.000363623	0.000109087	3.63623e-05	0.000218174	0	0.00214538	0	0	7.27246e-05	0	3.63623e-05	0	0.000290899	0	0	3.63623e-05	0	3.63623e-05	3.63623e-05	0	0.000109087	3.63623e-05	0.000145449	0	0	0	0	0	0	0	0	k__Bacteria; p__Actinobacteria; c__Actinobacteria; o__Micrococcales; f__Intrasporangiaceae; g__unidentified; s__unidentified
OTU_158	0	0	0	0	0	0	0	0	0	0	0	0	0	0	0	7.27246e-05	3.63623e-05	0	0	0	0	0	0	0	0.000363623	3.63623e-05	0	0	0	0	0	0	0	3.63623e-05	0	0	0	0	3.63623e-05	0	0	0	0	7.27246e-05	0	0	0	k__Bacteria; p__Proteobacteria; c__Alphaproteobacteria; o__Rickettsiales; f__Mitochondria
OTU_1580	0	0	0	0	0	0	0	0	0	0	0	0	0	0	0.000399985	3.63623e-05	0.00239991	0	0	0	0	0	0	0	0.00189084	0	0	0	0	0	0	0	0	0	0	0	0	0	0	0	0	0	0	0	3.63623e-05	0	0	k__Bacteria; p__Actinobacteria; c__Actinobacteria; o__Bifidobacteriales; f__Bifidobacteriaceae; g__Aeriscardovia; s__unidentified
OTU_1581	0	0	0	7.27246e-05	0	0	0.00105451	3.63623e-05	0	0.00276354	0	0	0	0	0	3.63623e-05	0	3.63623e-05	3.63623e-05	0	3.63623e-05	3.63623e-05	0.000327261	0	0	0	0.000363623	0.000363623	3.63623e-05	0.000327261	0	0	0	0	0	0	0	3.63623e-05	3.63623e-05	0	0.000727246	7.27246e-05	0.000799971	3.63623e-05	3.63623e-05	0.00047271	0	k__Bacteria; p__Actinobacteria; c__Actinobacteria; o__Micrococcales; f__Micrococcaceae; g__Rothia; s__unidentified
OTU_1582	0	0	0	0	0	0	0	0	0	0	0	0	0	0.00214538	0	3.63623e-05	3.63623e-05	0	0.000109087	0	0	0	0	0	0	0.000618159	0	0	0	0	0	0	3.63623e-05	0	0	0	0	0	0	0	0	0	0	0	0.000145449	0	0	k__Bacteria; p__Actinobacteria; c__Actinobacteria; o__Corynebacteriales; f__Nocardiaceae; g__Rhodococcus; s__Rhodococcus_erythropolis
OTU_1583	0	0	0	0	0	0	0	0	0	0	0	0	0	0	3.63623e-05	0	0	3.63623e-05	3.63623e-05	7.27246e-05	0	0	0	0	0	0	0	3.63623e-05	0	0	0	3.63623e-05	3.63623e-05	0.00185448	0	0	0	0	0	0	0	0	0	0	0	3.63623e-05	0	k__Bacteria; p__Actinobacteria; c__Actinobacteria; o__Frankiales; f__Geodermatophilaceae; g__Blastococcus; s__unidentified
OTU_1584	0	0	0	0	0	0	0	0	0	0	0	0	0.000218174	0	0	0	0	0	0	0	3.63623e-05	0.00116359	0	0	0	0	0	0	3.63623e-05	0	0	3.63623e-05	0	0	0	0	0	0	0	0	0	3.63623e-05	0	0	0	0	0	k__Bacteria; p__Actinobacteria; c__Actinobacteria; o__Corynebacteriales; f__Nocardiaceae; g__Gordonia; s__unidentified
OTU_1585	0	0	0	0	0	0	0	0	0	0	0	0	0	0.000218174	0	0.000218174	0	7.27246e-05	0.000290899	0	7.27246e-05	0	3.63623e-05	3.63623e-05	3.63623e-05	0	0	0	0	0	0	0	0	0	0	0	0	0	0.00319988	0	3.63623e-05	7.27246e-05	0	3.63623e-05	3.63623e-05	0	0	k__Bacteria; p__Actinobacteria; c__Actinobacteria; o__Micrococcales; f__Dermabacteraceae; g__Brachybacterium; s__unidentified
OTU_1586	0	0	0	0	0	0	3.63623e-05	0	0	0	0	0	0	0.002509	0	7.27246e-05	3.63623e-05	0	0	0.000109087	0	0	0	0	0	0	0	0	0	0	0	0	0	0	0	0	0	0	0	0	0	0	0	0	0	0	0	k__Bacteria; p__Actinobacteria; c__Actinobacteria; o__Propionibacteriales; f__Nocardioidaceae; g__Nocardioides; s__unidentified
OTU_1587	0.000509072	0.000218174	0.000109087	0.000436348	0.00047271	0.000145449	0.00101814	0.000436348	0	7.27246e-05	0.000763609	0	0	0	0	0	0	0	0	0	0	0	0	0	0	0	3.63623e-05	3.63623e-05	0.000145449	7.27246e-05	3.63623e-05	0	0	0	0	0	0.000254536	3.63623e-05	0	0	0	0	0	0	0	0	0	k__Bacteria; p__Actinobacteria; c__Actinobacteria; o__Kineosporiales; f__Kineosporiaceae
OTU_1588	3.63623e-05	0	3.63623e-05	0	3.63623e-05	0	3.63623e-05	0	0	0	0	0	0	0	3.63623e-05	0.000181812	0	7.27246e-05	0	0	0	0	0	3.63623e-05	3.63623e-05	0	0	0	0	0	0	0	3.63623e-05	0.000109087	0	0	0	0	0.000109087	0	0	0	0	0	3.63623e-05	0.00156358	0	k__Bacteria; p__Actinobacteria; c__Actinobacteria; o__Micrococcales
OTU_1589	0	0	0	0	0	0	0	0	0	0	0	0	0	0	0	0	0	0	0	0	0.000872696	0.000109087	0	0	3.63623e-05	0	0	0	0	0	0	0	0	3.63623e-05	0	0	0	0	0	0	0.000763609	0.000145449	0	0	7.27246e-05	0	0	k__Bacteria; p__Actinobacteria; c__Actinobacteria; o__Bifidobacteriales; f__Bifidobacteriaceae; g__Bifidobacterium
OTU_159	0	0	0	0	0	0	0	0	0	0	0	0	0	0	0	0	0	0	0.000399985	0	0	0	0	0	0	0	0	0	0	0	0	0	0	0	0	0	0	0	0	0	0	0	0	0	0	0	0	k__Bacteria
OTU_1590	0.000399985	7.27246e-05	3.63623e-05	0.000399985	0.000509072	0.000399985	0.000618159	7.27246e-05	7.27246e-05	0	0.000618159	3.63623e-05	0	0	0	0	0	0	0	0	0	0	0	0	0	0	7.27246e-05	0	0.000181812	3.63623e-05	0.000109087	3.63623e-05	0	0	7.27246e-05	0.000145449	0.000181812	7.27246e-05	0	0	0	0	0	0	0	0	0	k__Bacteria; p__Actinobacteria; c__Actinobacteria; o__Frankiales; f__Geodermatophilaceae; g__uncultured; s__Frankiales_bacterium_X5
OTU_1591	7.27246e-05	3.63623e-05	7.27246e-05	7.27246e-05	0.00047271	3.63623e-05	0.000181812	0.000145449	0	7.27246e-05	0.000145449	3.63623e-05	7.27246e-05	0.000145449	7.27246e-05	7.27246e-05	0.000109087	0	0	0.000290899	0	3.63623e-05	0	0	3.63623e-05	0	3.63623e-05	7.27246e-05	7.27246e-05	0.000145449	0.000181812	3.63623e-05	0	0	3.63623e-05	7.27246e-05	7.27246e-05	7.27246e-05	0	0	7.27246e-05	0	0	0	0	0	0	k__Bacteria; p__Actinobacteria; c__Actinobacteria; o__Corynebacteriales; f__Mycobacteriaceae; g__Mycobacterium; s__unidentified
OTU_1592	0	0	0	0	0	0	0	0	0	0	0	0	0	0.00196356	0	7.27246e-05	0	0	0	0	0	0	0	0	0	0	0	0	0	0	0	0	3.63623e-05	0.000836333	0	0	0	0	0	0	0	0	3.63623e-05	0	0	0	0	k__Bacteria; p__Actinobacteria; c__Actinobacteria; o__Propionibacteriales; f__Nocardioidaceae; g__Nocardioides; s__unidentified
OTU_1593	0	0	0	0	0	0	0	0	0	0	0	0	0	0.00145449	0	0	0	0	0	0	0	0	0	0	0	3.63623e-05	0	0	0	0	0	0	0	0	0	0	0	0	0	0	0	0	0	0	0	0	0	k__Bacteria; p__Actinobacteria; c__Nitriliruptoria; o__Nitriliruptorales; f__Nitriliruptoraceae; g__unidentified; s__unidentified
OTU_1594	0.000218174	7.27246e-05	7.27246e-05	7.27246e-05	0.000109087	0	0.000218174	0.000145449	0	0	0.000109087	0	0	0	0	0	0	0	0	0	0	0	0	0	0	0	3.63623e-05	0	7.27246e-05	0.000109087	3.63623e-05	0	0	0	3.63623e-05	0.000181812	0.000109087	0	0	0	0	0	0	0	0	0	0	k__Bacteria; p__Actinobacteria; c__Actinobacteria; o__Propionibacteriales; f__Propionibacteriaceae
OTU_1595	0.000218174	0.000181812	0	0.000145449	0.000218174	0.000109087	0.000181812	0.000145449	7.27246e-05	0.000109087	0.000145449	3.63623e-05	7.27246e-05	0	0	0	0	0	0	0	0	0	0	0	0	0	0	7.27246e-05	7.27246e-05	7.27246e-05	0.000109087	0	0	0	7.27246e-05	3.63623e-05	3.63623e-05	3.63623e-05	0	0	0	0	0	0	0	0	0	k__Bacteria; p__Actinobacteria; c__Actinobacteria; o__PeM15; f__unidentified; g__unidentified; s__unidentified
OTU_1596	3.63623e-05	0	0	0	0	0	3.63623e-05	0	0	0	3.63623e-05	0	0	0	7.27246e-05	0.000145449	0.000109087	0.000109087	0	7.27246e-05	0	0	0	0	0	0.000145449	0	0	0	0	0	0	0.000145449	0.000109087	0	0	0	0	0	0	0	0	0	0	0	3.63623e-05	0	k__Bacteria; p__Actinobacteria; c__Actinobacteria; o__Pseudonocardiales; f__Pseudonocardiaceae
OTU_1597	0.00312716	0.00247264	0.000509072	0.00316352	0.0019272	0.00378168	0.00312716	0.00138177	0.000181812	0.00047271	0.00359987	0.000145449	0.00116359	0	0	0	0	3.63623e-05	0	0	3.63623e-05	0	0	3.63623e-05	0	0	0.00123632	0.000763609	0.00112723	0.000654522	0.00167267	0.00141813	0	0	0.000981782	0.000545435	0.000690884	0.000327261	0	0	0	0	0	0	0	0	0	k__Bacteria; p__Actinobacteria; c__Actinobacteria; o__Micrococcales; f__Micrococcaceae
OTU_1598	0	0	0	0	0	0	0	0	0	0	0	0	0	0	0	0	0	0	0	0	0	0	0	0	0	0	0	0	0	0	0	0	0	0	0	0	0	0	0	0.000872696	0	0	0	0	0	0	0	k__Bacteria; p__Actinobacteria; c__Actinobacteria; o__Bifidobacteriales; f__Bifidobacteriaceae; g__Pseudoscardovia; s__unidentified
OTU_1599	0	0	0	0	0	0	0	0	0	0	0	0	0	0	3.63623e-05	0.000109087	0.000145449	0.000290899	0	0.000109087	3.63623e-05	3.63623e-05	0	0	0	0.000254536	0	0	0	0	0	0	7.27246e-05	0.000145449	0	0	0	0	0.000109087	0	3.63623e-05	3.63623e-05	0	0	0	0.000109087	0	k__Bacteria; p__Actinobacteria; c__Actinobacteria; o__Propionibacteriales; f__Nocardioidaceae; g__Kribbella; s__unidentified
OTU_16	0	0	0	0	0	0	0	0	0	0	0	0	0	0	7.27246e-05	0.000763609	0	0.000218174	0.00327261	0	0.000218174	0.00199993	0.000181812	0.000218174	0.000218174	0.000109087	0	0	0	0	0	0	0.000181812	0.000181812	0	0	0	0	0.000327261	0	0	0	0.000290899	0.00116359	0.000145449	0.00047271	0	k__Bacteria
OTU_160	0	0	0	0	0	0	0	0	0	0	0	0	0	0	0	0	0	0	0	0	0	0	0.000109087	0	0	0	0	0	0	0	0	0	0	0.00047271	0	0	0	0	0	0	0	0	0	0	0	0	0	Unclassified
OTU_1600	0	0	0	0	0	0	0	0	0	0	0	0	0	0	0	0	0	0	0	0	0	0	0	0	0	0	0	0	0	0	0	0	0	0.000581797	0	0	0	0	0.000290899	0	0	0	3.63623e-05	0	0	0	0	k__Bacteria; p__Actinobacteria; c__Actinobacteria; o__Propionibacteriales; f__Propionibacteriaceae; g__Friedmanniella; s__unidentified
OTU_1601	3.63623e-05	0	0	0	0	0	3.63623e-05	0	0	0	0	0	0	0.000654522	0	3.63623e-05	0.00141813	3.63623e-05	0	0.000145449	0	0	0	0	7.27246e-05	3.63623e-05	0	0	0	0	0.000509072	0	0	0.000799971	0	0	3.63623e-05	0	3.63623e-05	0	0	0	0	0	0	0	0	k__Bacteria; p__Actinobacteria; c__Actinobacteria; o__Propionibacteriales; f__Nocardioidaceae; g__Marmoricola; s__unidentified
OTU_1602	0	0	0	0	0	0	0	0	0	0	0	0	0	0	0	3.63623e-05	0	0	0	0	0	0	0	0	0	0	0	0	0	0	0	0	0	0	0	0	0	0	0.00101814	0	0	0	0	0	0	0	0	k__Bacteria; p__Proteobacteria
OTU_1603	0.000181812	7.27246e-05	3.63623e-05	3.63623e-05	7.27246e-05	0	0.000218174	0.000181812	0	0	3.63623e-05	0	0	0	3.63623e-05	0	0	0	0	0	0	0	0	0	0	0.00047271	0	0	7.27246e-05	7.27246e-05	0	0	0	0	0	3.63623e-05	7.27246e-05	0	0	0	0	0	0	0	0	0	0	k__Bacteria; p__Actinobacteria; c__Actinobacteria; o__Micrococcales; f__Demequinaceae; g__Demequina; s__unidentified
OTU_1604	0	0	0	0	0	0	0	0	0	0	0	0	0	0	0	0	0	0	0	0	0	0	0	0.000181812	0	0	0	0	0	0	0	0	0	3.63623e-05	0	0	0	0	0	0	3.63623e-05	0	0.000145449	0	0	0	0	k__Bacteria; p__Actinobacteria; c__Actinobacteria; o__Micrococcales; f__Micrococcaceae; g__Nesterenkonia; s__Nesterenkonia_sp._MY13
OTU_1605	3.63623e-05	3.63623e-05	3.63623e-05	0	0	0	0	0	0	0	0	0	0	0	3.63623e-05	0	3.63623e-05	0.000145449	0	0	3.63623e-05	0	0	0	0	7.27246e-05	0	0	0	0	0	0	3.63623e-05	0.00534526	0	0	0	0	0	0	3.63623e-05	3.63623e-05	0	0	0	0.000109087	0	k__Bacteria; p__Actinobacteria; c__Actinobacteria; o__Micrococcales; f__Micrococcaceae; g__Pseudarthrobacter; s__unidentified
OTU_1606	0	0	0	3.63623e-05	0	0	0	0	0	0	0	0	0	3.63623e-05	0.000109087	0.000109087	0	3.63623e-05	0	0	0	3.63623e-05	0	0	3.63623e-05	0.000181812	0	3.63623e-05	3.63623e-05	0	3.63623e-05	0	7.27246e-05	0	0	0	0	0	3.63623e-05	0	0	0	0	0	0	0	0	k__Bacteria; p__Actinobacteria; c__Actinobacteria; o__Micromonosporales; f__Micromonosporaceae; g__Actinoplanes; s__unidentified
OTU_1607	0	0	0	0	0	0	0	0	0	0	0	0	0	0	0	0	0	0	0	0.00218174	0	0	0	0	0	0	0	0	0	0	0	0	0	0	0	0	0	0	0	0	0	0	0	0	0	0	0	k__Bacteria; p__Actinobacteria; c__Actinobacteria; o__Frankiales; f__Acidothermaceae; g__Acidothermus; s__unidentified
OTU_1608	0	3.63623e-05	0	0	0	0	0	0	0	0	0	0	0	0	0	0	0	3.63623e-05	0	0.000436348	0	0	3.63623e-05	0	0	0	0	0	0	0	0	0	7.27246e-05	0	0	0	0	0	3.63623e-05	3.63623e-05	7.27246e-05	0	0	3.63623e-05	0	7.27246e-05	0	k__Bacteria; p__Actinobacteria; c__Actinobacteria; o__Streptomycetales; f__Streptomycetaceae; g__Streptomyces
OTU_1609	7.27246e-05	3.63623e-05	0	3.63623e-05	3.63623e-05	3.63623e-05	0.000145449	7.27246e-05	0	0	0.000145449	3.63623e-05	0	0	0	0	0.000109087	3.63623e-05	0	7.27246e-05	0	0	0	0	0	0	0	3.63623e-05	0	3.63623e-05	3.63623e-05	0	3.63623e-05	0	0	0	0.000109087	3.63623e-05	3.63623e-05	0	0	0	0	0	0	0	0	k__Bacteria; p__Actinobacteria; c__Actinobacteria; o__Micrococcales; f__Cellulomonadaceae; g__Cellulomonas; s__unidentified
OTU_161	0	0	0	0	0	0	0	0	0	0	0	0	0	0	7.27246e-05	0	0	0	0.00047271	0	0	0	0	0	0.000218174	7.27246e-05	0	0	0	0	0	0	0	7.27246e-05	0	0	0	0	0	0	0	0	0	0	0	0	0	Unclassified
OTU_1610	0.000109087	7.27246e-05	3.63623e-05	3.63623e-05	3.63623e-05	7.27246e-05	0.000109087	7.27246e-05	0	3.63623e-05	7.27246e-05	3.63623e-05	3.63623e-05	0	0	0	0	0	0	0.000109087	0	0	0	0	0	0	0	0	0	3.63623e-05	0	3.63623e-05	0	0	0	0	7.27246e-05	3.63623e-05	0	3.63623e-05	0	0	0	0	0	0	0	k__Bacteria; p__Actinobacteria; c__Actinobacteria; o__Frankiales; f__Cryptosporangiaceae; g__Fodinicola; s__unidentified
OTU_1611	0	0	0	0	0	0	0	0	0	7.27246e-05	0	0	0	0	0	0	0	0	0	0	0	0	7.27246e-05	0	0	0	0	0	0	0	0	0	0	0	0	0	0	0	0	0	0.000145449	0	0	0	0	0	0	k__Bacteria; p__Actinobacteria; c__Actinobacteria; o__Bifidobacteriales; f__Bifidobacteriaceae; g__unidentified; s__unidentified
OTU_1612	0	0	0	0	0	0	0	0	0	0	0	0	0	0	0	0	0	0	0	0	0	0	0	0	0	0.000290899	0	0	0	0	0	0	0	0	0	0	0	0	0	0	0	0	0	0	0	0	0	k__Bacteria; p__Cyanobacteria; c__Chloroplast; o__unidentified; f__unidentified; g__unidentified; s__unidentified
OTU_1613	0	0	0	3.63623e-05	0.000109087	0	0	0	0	3.63623e-05	0.000363623	0	0	0	0	0	0	0	0	0	0	0	0	0	0	7.27246e-05	0	0	3.63623e-05	0	0	3.63623e-05	0	0	3.63623e-05	7.27246e-05	0	0	0	0	0	0	0	0	0	0	0	k__Bacteria; p__Actinobacteria; c__Actinobacteria; o__Micrococcales; f__Microbacteriaceae; g__Alpinimonas; s__unidentified
OTU_1614	0	0	0	0	0	0	0	0	0	0	0	0	0	0	0	0	0	3.63623e-05	0	0.000218174	0	0	0	0	0	0	0	0	0	0	0	0	0	0	0	0	0	0	0	3.63623e-05	0	0	0	0	0	0	0	k__Bacteria; p__Actinobacteria; c__Actinobacteria; o__Pseudonocardiales; f__Pseudonocardiaceae; g__Amycolatopsis; s__unidentified
OTU_1615	0	0	0	0	0	0	0	0	0	0	0	0	0	0	0	7.27246e-05	7.27246e-05	0	0	0.000618159	0	0	0	0	0	0	0	0	0	0	0	0	3.63623e-05	7.27246e-05	0	0	0	0	0	0	0	0	0	0	0	0	0	k__Bacteria; p__Actinobacteria; c__Actinobacteria; o__Micromonosporales; f__Micromonosporaceae
OTU_1616	0	0	0	0	0	0	0	0	0	0	0	0	0	0	0	0	0	0	0	0.00145449	0	0	0	0	0	0	0	0	0	0	0	0	0	0	0	0	0	0	0	0	0	0	0	0	0	0	0	k__Bacteria; p__Actinobacteria; c__Actinobacteria; o__Frankiales; f__Acidothermaceae; g__Acidothermus; s__unidentified
OTU_1617	0	0	0	0	0	0	0	0	0	0	0	0	0	0	0	3.63623e-05	0	0	0	0	0	0.00134541	0	0	0	0	0	0	0	0	0	0	0	0	0	0	0	0	0	0	0	0	0	0	0	0	0	k__Bacteria; p__Actinobacteria; c__Actinobacteria; o__Corynebacteriales; f__Nocardiaceae; g__Rhodococcus; s__unidentified
OTU_1618	0	0	0	0	0	0	0	0	0	0	0	0	0	0	0	0	0	0	0	0	0	0	0	0.000181812	0	0	0	0	0	0	0	0	0	0	0	0	0	0	0	0	0	0	0.000290899	0	0	0	0	k__Bacteria; p__Actinobacteria; c__Actinobacteria; o__Propionibacteriales; f__Propionibacteriaceae
OTU_1619	0	0	0	3.63623e-05	0	7.27246e-05	7.27246e-05	0	0	0	0	0	0	0	0	0	0	0	0	0	0	0	0	0	3.63623e-05	0	0	0	3.63623e-05	0	0	0	0	0	0	3.63623e-05	0	0	0	0	0	0	3.63623e-05	0	0	0	0	k__Bacteria; p__Actinobacteria; c__Actinobacteria; o__Corynebacteriales; f__Nocardiaceae; g__Rhodococcus; s__unidentified
OTU_162	0	0	0	0	0	0	0	0	0	0	0	0	0	0	3.63623e-05	3.63623e-05	0	0	0.00116359	0	7.27246e-05	0.000509072	3.63623e-05	0	0.000509072	7.27246e-05	0	0	0	0	0	0	0	0.000363623	0	0	0	0	0	0	0	0	0.000181812	0	0	3.63623e-05	0	k__Bacteria
OTU_1620	0	0	0	0	0	0	0	0	0	0	0	0	0	0	3.63623e-05	0	0	3.63623e-05	0	0.000109087	0	0	0	0	0	3.63623e-05	0	0	0	0	0	0	0	0	0	0	0	0	0	0	0	0	0	0	0	0	0	k__Bacteria; p__Actinobacteria; c__Actinobacteria; o__Micromonosporales; f__Micromonosporaceae; g__Dactylosporangium; s__unidentified
OTU_1621	0	0	0	0	0	0	0	0	0	0	0	0	0	0	0	0	0	0	0	0.000363623	0	0	0	0	0	0	0	0	0	0	0	0	0	0	0	0	0	0	0	0	0	0	0	0	0	0	0	k__Bacteria; p__Actinobacteria; c__Actinobacteria; o__Micromonosporales; f__Micromonosporaceae
OTU_1622	0	3.63623e-05	0	0	0	0	0	0	0	0	0	0	0	0	0	0	3.63623e-05	0	0	0	0	0	0	0.000145449	0.000254536	0	0	0	0	0	0	0	0	0	0	0	0	0	7.27246e-05	0	0.000145449	0	0	0	0	0	0	k__Bacteria; p__Actinobacteria; c__Actinobacteria; o__Corynebacteriales; f__Corynebacteriaceae; g__Lawsonella; s__unidentified
OTU_1623	0	0	0	0	0	0	0	0	0	0	0	0	0	0	0	0	0	0	0	0	0	0	0	0	0	0	0	0	0	0	0	0	0.000109087	0	0	0	0	0	0	0	0	0	3.63623e-05	0	0	0	0	k__Bacteria; p__Actinobacteria; c__Actinobacteria; o__Pseudonocardiales; f__Pseudonocardiaceae; g__Saccharothrix; s__unidentified
OTU_1624	0	0	0	0	3.63623e-05	0	0	0	0	0	0	0	0	0	0	0	0	0	0	0	0	0	0	0	0	0	0	0	0	0	0	0	0	0	0	0	0	0	0	0	0	0	3.63623e-05	0	0	0	0	k__Bacteria; p__Actinobacteria; c__Actinobacteria; o__Corynebacteriales; f__Nocardiaceae; g__Rhodococcus; s__Rhodococcus_rhodochrous
OTU_1625	0	0	0	0	0	0	0.000145449	0	0	0	0	0	0	0	0	0	0	0	0	0	0	0	0	0	0	0	0	0	3.63623e-05	0	0	0	3.63623e-05	7.27246e-05	0	0	0	0	0	0	0	0.000181812	0	0	0	0	0	k__Bacteria; p__Actinobacteria; c__Actinobacteria; o__Propionibacteriales; f__Nocardioidaceae; g__Nocardioides; s__unidentified
OTU_1626	3.63623e-05	0	0	7.27246e-05	0	0	7.27246e-05	0	0	0	0	0	0	0	3.63623e-05	3.63623e-05	0	0	0	3.63623e-05	0	0	0	0	0	0	0	0	0	0	3.63623e-05	0	0	0.000218174	0	0	0	0	0	0	0	0	0	0	0	0	0	k__Bacteria; p__Actinobacteria; c__Actinobacteria; o__Micrococcales; f__Microbacteriaceae; g__Agrococcus; s__unidentified
OTU_1627	0	0	0	0	0	0	0	0	0	0	0	0	0	0	3.63623e-05	0	0	0	0	0	0	0	0	0	0	0	0	0	0	0	0	0	0	0.00134541	0	0	0	0	0	0	0	0	0	0	0	0	0	k__Bacteria; p__Actinobacteria; c__Actinobacteria; o__Micrococcales; f__Dermabacteraceae; g__Dermabacter; s__unidentified
OTU_1628	0	0	0	7.27246e-05	0.000109087	0	0	0	0	0	7.27246e-05	0	0	0	0	0	0	0	0	0	0	0	0	0	0	0	0	0	0	0	0	0	0	0	0	0	0	0	0	0	0	0	0	0	0	0	0	k__Bacteria; p__Actinobacteria; c__Actinobacteria; o__Kineosporiales; f__Kineosporiaceae
OTU_1629	0	0	0	0	0	0	0	0	0	0	0	0	0	3.63623e-05	0	0.00323625	0	0	0	0	0	0	0	0	3.63623e-05	0	0	0	0	0	0	0	0	0	0	0	0	0	7.27246e-05	0	0	0	0	0	0	0	0	k__Bacteria; p__Actinobacteria; c__Actinobacteria; o__Micrococcales; f__Dermacoccaceae; g__Kytococcus; s__unidentified
OTU_163	0	0	0	0	0	0	0	0	0	0	0	0	0	0	3.63623e-05	0.00047271	7.27246e-05	0.000109087	0.000727246	0	0.000145449	0.000181812	0	0.000181812	0	0	0	0	0	0	0	0	3.63623e-05	0.000109087	0	0	0	0	0	0	3.63623e-05	7.27246e-05	3.63623e-05	7.27246e-05	0	0	0	k__Bacteria; p__Proteobacteria; c__Alphaproteobacteria; o__Rickettsiales; f__Mitochondria
OTU_1630	0	0	0	0	0	0	0	0	0	0	0	0	0	0	3.63623e-05	0	3.63623e-05	7.27246e-05	0	0.00047271	0	0	0	0	0	3.63623e-05	0	0	0	0	0	0	3.63623e-05	3.63623e-05	0	0	0	0	0	0	0	0	0	0	0	0	0	k__Bacteria; p__Actinobacteria; c__Actinobacteria; o__Frankiales
OTU_1631	0	0	0	0	0	0	0	0	0	0	0	0	0	0	0	0	3.63623e-05	3.63623e-05	0	0	0	0	0	0	0	0	0	0	0	0	0	0	0	0	0	0	0	0	0	0	0	0	0	0	0	0	0	k__Bacteria; p__Actinobacteria; c__Actinobacteria; o__Propionibacteriales; f__Nocardioidaceae; g__Nocardioides; s__unidentified
OTU_1632	0	0	0	0	0	0	0	0	0	0	0	0	0	0	0	0	0	0	0	0.000181812	0	0	0	0	0	0	0	0	0	0	0	0	0	0	0	0	0	0	0	0	0	0	0	0	0	0	0	k__Bacteria; p__Chloroflexi; c__Ktedonobacteria; o__JG30-KF-AS9; f__unidentified; g__unidentified; s__unidentified
OTU_1633	0	0	0	0	0	0	0	0	0	0	0	0	0	0	0	0	0	0	0	0.000509072	0	0	0	0	0	0	0	0	0	0	0	0	0	0	0	0	0	0	0	0	0	0	0	0	0	0	0	k__Bacteria; p__Actinobacteria; c__Actinobacteria; o__Frankiales; f__Acidothermaceae; g__Acidothermus; s__unidentified
OTU_1634	0	0	0	0	0	0	0	0	0	0	0	0	0	0	0	0	0	0	0	0.000872696	0	0	0	0	0	0	0	0	0	0	0	0	0	0	0	0	0	0	0	0	0	0	0	0	0	0	0	k__Bacteria; p__Actinobacteria; c__Actinobacteria; o__Frankiales; f__Acidothermaceae; g__Acidothermus; s__unidentified
OTU_1635	0	0	0	0	0	0	0	0	0	0	0	0	0	0	0	0	0	0	0	0.000109087	0	0	0	0	0	0	0	0	0	0	0	0	0	0	0	0	0	0	0	0	0	0	0	0	0	0	0	k__Bacteria; p__Actinobacteria; c__Actinobacteria; o__Frankiales; f__unidentified; g__unidentified; s__unidentified
OTU_1636	0	0	0	0	0	0	0	3.63623e-05	0	0	0	0	0	0	3.63623e-05	0	3.63623e-05	3.63623e-05	0	0.000763609	0	0	0	0	0	0	0	0	0	0	0	0	7.27246e-05	0	0	0	0	0	3.63623e-05	0	0	0	0	0	0	0	0	k__Bacteria; p__Actinobacteria; c__Actinobacteria; o__Micromonosporales; f__Micromonosporaceae
OTU_1637	0	0	0	0	0	0	0	0	0	0	0	0	0	0	0	0	0	0	0	0.000581797	0	0	0	0	0	0	0	0	0	0	0	0	0	0	0	0	0	0	0	3.63623e-05	0	0	0	0	0	0	0	k__Bacteria; p__Actinobacteria; c__Actinobacteria; o__Frankiales; f__Acidothermaceae; g__Acidothermus; s__unidentified
OTU_1638	0	0	0	0	0	0	0	0	0	0	0	0	0	0	0	0	0	0	0	3.63623e-05	0	0	0	0	0	0	0	0	0	0	0	0	0	0	0	0	0	0	0	0	0	0	0	0	0	0	0	k__Bacteria; p__Actinobacteria; c__Actinobacteria; o__Propionibacteriales; f__Nocardioidaceae; g__Thermasporomyces; s__Thermasporomyces_composti
OTU_1639	0.000327261	0.0106542	3.63623e-05	0	0.000145449	0	0.00334533	0.000509072	7.27246e-05	0.00432712	0.000254536	0.000109087	0	0	3.63623e-05	0.000145449	3.63623e-05	0.000327261	0.000109087	0.000363623	0.0165812	3.63623e-05	0.0030908	0.000254536	0.0030908	3.63623e-05	0.000799971	0.000654522	0.000181812	0.0027999	0.0063634	7.27246e-05	3.63623e-05	0.000181812	0.00047271	0.000872696	0.000799971	0.000109087	0.000981782	0	0.00999964	3.63623e-05	0.000145449	0.00094542	0.000763609	0.000109087	0	k__Bacteria; p__Actinobacteria; c__Coriobacteriia; o__Coriobacteriales; f__Coriobacteriaceae; g__Atopobium; s__unidentified
OTU_164	0	0	0	0	0	0	0	0	0	0	0	0	0	0	0	0	0	7.27246e-05	7.27246e-05	0	0	0.000145449	0	0	0	0	0	0	0	0	0	0	0	0	0	0	0	0	0	0	0	0	0	0	0	0	0	k__Bacteria
OTU_1640	0	0	0	0	0	0	0	0	0	0	0	0	0	0.000218174	0.000290899	0.000581797	7.27246e-05	3.63623e-05	3.63623e-05	0	0	0	3.63623e-05	0	0.000799971	3.63623e-05	0	0	0	0	0	0	0	0	0	0	0	0	0	0	3.63623e-05	0	0	0	3.63623e-05	0	0	k__Bacteria; p__Actinobacteria; c__Actinobacteria; o__Micrococcales; f__Brevibacteriaceae; g__Brevibacterium; s__Brevibacterium_epidermidis
OTU_1641	0	0	0	0	0	0	0	0	0	0	0	0	0	0	0	3.63623e-05	0	7.27246e-05	0	0	0	0	0	0	0	3.63623e-05	0	0	0	0	0	0	3.63623e-05	0	0	0	0	0	3.63623e-05	0	0	0	0	0	0	0	0	k__Bacteria; p__Actinobacteria; c__Actinobacteria; o__Propionibacteriales; f__Nocardioidaceae; g__Nocardioides; s__unidentified
OTU_1642	3.63623e-05	3.63623e-05	0	0	3.63623e-05	0	0	0	0	3.63623e-05	3.63623e-05	0	0	0	0	0	0	0	0	0	0	0	0	0	0	0	0	0	0	0	0	0	0	0	3.63623e-05	0	3.63623e-05	0	0	0	0	0	0	0	0	0	0	k__Bacteria; p__Actinobacteria; c__Actinobacteria
OTU_1643	0	0	0	0	0	3.63623e-05	0	0	0	0	0	0	0	0	0	0	0	0	0	0	0	0	0	3.63623e-05	0	0	0	0	0	3.63623e-05	0	0	0	0	0	0	0	0	0	0.000145449	0	0	0	0	0	0	0	k__Bacteria; p__Actinobacteria; c__Actinobacteria; o__Micrococcales; f__Micrococcaceae; g__Rothia; s__unidentified
OTU_1644	3.63623e-05	0	0	3.63623e-05	7.27246e-05	3.63623e-05	3.63623e-05	0	0	0	0.000145449	0	0	0	0	0	0	0	0	0	0	0	0	0	0	0	0	0	0	3.63623e-05	0	0	0	0	0	0	0	0	0	0	0	0	0	0	0	0	0	k__Bacteria; p__Actinobacteria; c__Actinobacteria; o__PeM15; f__unidentified; g__unidentified; s__unidentified
OTU_1645	0	0	0	0	0	0	0	0	0	0	0	0	0	0	0	0	0.00047271	0	0	0	0	0	0	0	0	0	0	0	0	0	0	0	0	0	0	0	0	0	0	0	0	0	0	0	0	0	0	k__Bacteria; p__Actinobacteria; c__Nitriliruptoria; o__Nitriliruptorales; f__Nitriliruptoraceae; g__unidentified; s__unidentified
OTU_1646	0.00534526	0.034326	0	0.0125086	0.002509	0.0251991	0.02509	0.0117814	0.000727246	0.0364714	0.000872696	0.00978146	0.017563	0.000290899	0.0055998	0.00839969	0.0081088	0.00676339	0.0193084	0.076179	0.034326	0.00592706	0.0391258	0.0396349	0.00836333	0.00130904	0.00483619	0.109632	0.00796335	0.126832	0.00345442	0.000981782	0.00512709	0.0188357	0.007527	0.00123632	0.00421803	0.00109087	0.0167994	0.124359	0.021781	0.0270899	0.0108723	0.00141813	0.0501073	0.00796335	0.000399985	k__Bacteria; p__Fusobacteria; c__Fusobacteriia; o__Fusobacteriales; f__Fusobacteriaceae; g__Fusobacterium; s__unidentified
OTU_1647	0	0	0	0	0	0	0	0	0	0	0	0	0	0	0.000109087	0.000145449	0	3.63623e-05	3.63623e-05	0	0	0.000145449	0	0.000218174	0	3.63623e-05	0	0	0	0	0	0	0	0.000145449	0	0	0	0	0	0	0	0	0	0.000145449	0	0	0	k__Bacteria
OTU_1648	0	0	0	0	0	0	0	0	0	0	0	0	0	0	0	0.000290899	0	0	0.000181812	0	0	0	0	3.63623e-05	0	0	0	0	0	0	0	0	0	0	0	0	0	0	0	0	0	0	0	3.63623e-05	0	0	0	k__Bacteria; p__Proteobacteria
OTU_1649	0	0	0	0	0	0	0	0	0	0	0	0	0	0	0	0	0	0	0	0	0	0	0	0	0.00119996	0	0	0	0	0	0	0	0	7.27246e-05	0	0	0	0	0	0	0	0	0	0	0	0.000109087	0	k__Bacteria
OTU_165	0	0	0	0	0	0	0	0	0	0	0	0	0	0	0	0.000145449	3.63623e-05	0	0	0	0.000109087	0.000145449	7.27246e-05	0.00047271	3.63623e-05	0.000109087	0	0	0	0	0	0	0	0.000145449	0	0	0	0	0	0	0	0	0	0	0	0	0	k__Bacteria; p__Proteobacteria; c__Alphaproteobacteria; o__Rickettsiales; f__Mitochondria
OTU_1650	0	0	0	0.000145449	0.000218174	0	0	0	0	0.000145449	0.000290899	0	0	0	0	0	0	0	0	0	0	0	0	0	0	0	0.000290899	0	0	3.63623e-05	0	0.000254536	0	0	0.000109087	3.63623e-05	0	0	0	0	0	0	0	0	0	0	0	k__Bacteria; p__Microgenomates; c__Candidatus_Collierbacteria; o__unidentified; f__unidentified; g__unidentified; s__unidentified
OTU_1651	0	0	0	0	0	0	0	0	0	0.000218174	0	0	0	0	0	0	0	0	0	0	0	0	0	0	0	0	0	0	0	0.000254536	0	0	0	0	0	0	0	0	0	0	0	0	0	0	0	0	0	k__Bacteria; p__Parcubacteria
OTU_1652	0	0.0103996	3.63623e-05	0	0	0	0.00269081	0.000509072	7.27246e-05	0.000181812	0.000327261	0.0111996	7.27246e-05	0	0.000654522	0.000218174	0.00669067	0.0112723	0.00127268	0.00305443	0.00934511	0.00370896	0.000799971	0.0144358	0	0	0	0.000545435	0.000327261	0.00719974	0.000218174	0.000181812	0.00134541	0.000290899	0.00294535	0.000363623	0.00123632	0.000436348	0.000145449	0.000581797	0.0246173	0.000363623	0.000254536	0.011345	0.000145449	0.00581797	0	k__Bacteria; p__Fusobacteria; c__Fusobacteriia; o__Fusobacteriales; f__Leptotrichiaceae; g__Leptotrichia; s__unidentified
OTU_1653	7.27246e-05	0.00178175	0.00330897	0.00047271	0.0022181	7.27246e-05	3.63623e-05	0.000290899	0.00734519	0.00152722	0.00047271	0.0171994	0.00425439	0	0	0	0	0	0	0.000145449	0	0	0	0	0	0	0.000436348	0.000399985	0.00269081	0.000254536	0.000290899	0.0402531	0	0	0.00290899	0.000254536	0.00152722	0.000436348	0	0.00047271	0	0	0	0	0	0	0.00156358	k__Bacteria; p__Firmicutes; c__Clostridia; o__Clostridiales; f__Lachnospiraceae; g__Lachnospiraceae_NK4A136_group; s__unidentified
OTU_1654	0	0	0	0	7.27246e-05	0	0	0	0	3.63623e-05	0.000109087	3.63623e-05	0	0	0	0	0	0	0	0.000109087	0	0	0	0	0	0	3.63623e-05	0.000181812	7.27246e-05	0	0	0	0	0	7.27246e-05	3.63623e-05	0	0	0	0	0	0	0	0	0	0	0	k__Bacteria; p__Cyanobacteria; c__Chloroplast; o__Cylindrotheca_closterium; f__Cylindrotheca_closterium; g__Cylindrotheca_closterium; s__Cylindrotheca_closterium
OTU_1655	0.000109087	0.000436348	3.63623e-05	0	0.000181812	0	0	0.000581797	0	0.000109087	0	0	0.00239991	0	0	0	0	0	0	0	0	0	0	0	0	0	0.00123632	0	0.000109087	3.63623e-05	3.63623e-05	0.00243628	0	0	3.63623e-05	3.63623e-05	0.000218174	3.63623e-05	0	7.27246e-05	0	0	0	0	0	0	0.00389077	k__Bacteria; p__Firmicutes; c__Clostridia; o__Clostridiales; f__Lachnospiraceae; g__Lachnospiraceae_NK4A136_group; s__unidentified
OTU_1656	0	0	0	0	0	0	0	0	0	0	0	0	0	0	0	0	0	0	0.000218174	0	0	0	0	0	3.63623e-05	7.27246e-05	0	0	0	0	0	0	0	0	0	0	0	0	0	0	0	0	0	0	0	0	0	k__Bacteria
OTU_1657	0	0	0	0	0	0	0	0	0	0	0	0	0	0	0	0	0	0.000109087	0.00676339	0	0.000254536	0.000145449	0.000218174	0.000254536	0.000727246	0	0	0	0	0	0.00105451	0	0	0	0	0	0	0	0	0	0.000218174	0	0	7.27246e-05	0.0321806	0.000109087	0	k__Bacteria; p__Fusobacteria; c__Fusobacteriia; o__Fusobacteriales; f__Leptotrichiaceae
OTU_1658	7.27246e-05	0	0.00418167	3.63623e-05	0.000145449	0	0.00352714	0.000218174	0.00265445	0	0	0	0.00243628	0	0.000254536	3.63623e-05	0.00265445	0.000218174	0.000181812	0	0.0190902	0.000181812	0.000218174	0.0252718	0.000109087	0	3.63623e-05	7.27246e-05	0	0.00254536	0.000290899	3.63623e-05	7.27246e-05	0.00105451	0	3.63623e-05	3.63623e-05	3.63623e-05	7.27246e-05	0	0.00352714	3.63623e-05	0.00047271	0.000109087	0.000109087	0	3.63623e-05	k__Bacteria; p__Fusobacteria; c__Fusobacteriia; o__Fusobacteriales; f__Leptotrichiaceae; g__Leptotrichia; s__unidentified
OTU_1659	0	0	0	0	0	0	0	0	3.63623e-05	0	0.000109087	0	0	0	0.000109087	0.000145449	0.000436348	0.00101814	3.63623e-05	0	0.000218174	3.63623e-05	3.63623e-05	0.00112723	3.63623e-05	0	0.000545435	0.000545435	0	0.00112723	0.000254536	0.000145449	0.000145449	0.000436348	7.27246e-05	0	0.000399985	3.63623e-05	0.00432712	0.00145449	0.00261809	0.000109087	0.000109087	7.27246e-05	0.00218174	0.00930875	3.63623e-05	k__Bacteria; p__Firmicutes; c__Clostridia; o__Clostridiales; f__Ruminococcaceae; g__Ruminococcaceae_UCG-014; s__unidentified
OTU_166	0	0	0	0	0	0	0	0	0	0	0	0	0	0	0	0	0	0	0	0.000363623	0	0	0	0	0	0	0	0	0	0	0	0	0	0	0	0	0	0	0	0	0	0	0	0	0	0	0	k__Bacteria; p__Gemmatimonadetes; c__Gemmatimonadetes; o__Gemmatimonadales; f__Gemmatimonadaceae
OTU_1660	0	0	0	0	0	0	0	0	0	0	0	0	0	0	0.000727246	0	3.63623e-05	0.000763609	0.000218174	0	0.000581797	0.000109087	0.000763609	0.000290899	0	0	0	0	0	0	0	0	3.63623e-05	0.00105451	0	0	0	0	0	0	0	0	0	0.000436348	0.000363623	0.0530526	0	k__Bacteria; p__Actinobacteria; c__Actinobacteria; o__Corynebacteriales; f__Corynebacteriaceae; g__Corynebacterium
OTU_1661	0	0.000909058	0	0.000181812	0.000254536	0.00698156	0.000799971	7.27246e-05	0	3.63623e-05	0	0	0	3.63623e-05	0.000327261	3.63623e-05	0	7.27246e-05	0.0041453	0	0.0069452	3.63623e-05	0.00152722	0.000509072	0.000145449	0	3.63623e-05	0.00254536	3.63623e-05	0.00687248	0	0	0	3.63623e-05	0	3.63623e-05	0	3.63623e-05	0.000690884	0.00843606	0.000836333	0.00239991	0.000763609	0.000109087	0.00218174	0	3.63623e-05	k__Bacteria; p__Fusobacteria; c__Fusobacteriia; o__Fusobacteriales; f__Leptotrichiaceae; g__Leptotrichia; s__unidentified
OTU_1662	0	0	0	0	0	0	0	0	0	0	0	0	0	3.63623e-05	0	0.000109087	0	0	0	0	0	7.27246e-05	0	0	7.27246e-05	0	0	0	0	0	0	0	0	7.27246e-05	0	0	0	0	0	0	0	0	0	0	0	0	0	k__Bacteria
OTU_1663	0	0	0	0	0	3.63623e-05	0	0	0	0	0	0	0	0	0	0	0	0	0	0	0	0	0	0	0	0	0	0	0	0	0	0	0	0	0	0	0	0	0	0	0	0	0	0	0	3.63623e-05	0	k__Bacteria; p__Microgenomates; c__Candidatus_Pacebacteria
OTU_1664	0	0	0	0	0	0	0	0	3.63623e-05	0	0	0	0	0	0	0	0	0	0	0	0	0	0	0	0	0	0	0	0	0	0	0	0	0	0	0	0	0	0	0	0	0	0	0	0	0	0	k__Bacteria; p__Parcubacteria
OTU_1665	0	0	0	0.000109087	0	0	0	0	0	0	0	0	0	0	0	0	0	0	0	0	0	0	0	0	0	0	0	0	0	0	0	0	0	0	0	0	0	0	0	0	0	0	0	0	0	0	0	k__Bacteria; p__Parcubacteria; c__Candidatus_Azambacteria; o__unidentified; f__unidentified; g__unidentified; s__unidentified
OTU_1666	0	0	0	0	0	7.27246e-05	0.000109087	0	0	0	0	0	0	0	0	0	0	0	0	0	0	0	0	0	0	0	0	0	3.63623e-05	0	0	0	0	0	0	0	0	0	0	0	0	0	0	0	0	0	0	k__Bacteria; p__Peregrinibacteria; c__Candidatus_Peribacteria
OTU_1667	0	0	0	0	0	0	0	0	0	0	0	0	0	3.63623e-05	0.00112723	0.00261809	0.00661794	0.00461801	0	0	7.27246e-05	0.00236355	3.63623e-05	0.000109087	0.00123632	0.000327261	0	0	0	0	0	0	0	3.63623e-05	0	0	0	0	0	0.000545435	0	0	0	7.27246e-05	3.63623e-05	3.63623e-05	0	k__Bacteria; p__Firmicutes; c__Clostridia; o__Clostridiales; f__Ruminococcaceae; g__Eubacterium_coprostanoligenes_group; s__unidentified
OTU_1668	0	0	3.63623e-05	0	0	0	0.00101814	0	0	0	0.000109087	0	0	0	0.00112723	3.63623e-05	0.00436348	0.000290899	0	0	0	0	0	0	0	0	0	0	7.27246e-05	3.63623e-05	0.00185448	0.000109087	0	0.00210901	0.000109087	0	7.27246e-05	7.27246e-05	7.27246e-05	0	0.00112723	7.27246e-05	7.27246e-05	0	0	3.63623e-05	0	k__Bacteria; p__Fusobacteria; c__Fusobacteriia; o__Fusobacteriales; f__Leptotrichiaceae; g__Leptotrichia; s__unidentified
OTU_1669	0	0	0	0	0	0	0	0	0	0	0	0	0	0	0	0	3.63623e-05	0	0	0	3.63623e-05	0	0	0	0.00865423	0	0	0	0	0	0	0	0	0	0	0	0	0	3.63623e-05	0	0.00174539	0	0	0	0.000145449	0	0	k__Bacteria; p__Fusobacteria; c__Fusobacteriia; o__Fusobacteriales; f__Fusobacteriaceae; g__Fusobacterium; s__Fusobacterium_necrophorum_subsp._necrophorum
OTU_167	0	0	0	0	0	0	0	0	0	0	0	0	0	0	0	0	0	0	3.63623e-05	0	0	0	3.63623e-05	0	0	0	0	0	0	0	0	0	0	0	0	0	0	0	0	0	0	0	7.27246e-05	0	0	0	0	k__Bacteria
OTU_1670	3.63623e-05	0	0.00832697	3.63623e-05	0	0	3.63623e-05	0	0	0.00047271	3.63623e-05	0	0	0	3.63623e-05	0	0	0.000109087	0	0	0.00152722	0	0.000218174	0.00174539	0	0	0	0.000218174	0	0.000145449	0	0	3.63623e-05	0	0.000290899	0	0	0	0	0	0	0	7.27246e-05	0.000763609	0	0.00261809	7.27246e-05	k__Bacteria; p__Fusobacteria; c__Fusobacteriia; o__Fusobacteriales; f__Leptotrichiaceae; g__Leptotrichia; s__unidentified
OTU_1671	0	0.00101814	0	0	0	0	0	3.63623e-05	0.00410894	0	0	0	0	0	0	7.27246e-05	0.000181812	3.63623e-05	0	0	0.000254536	3.63623e-05	0.0114178	3.63623e-05	0	0	0	0	0	0	0	3.63623e-05	0	0	0	3.63623e-05	0	0	3.63623e-05	0	0.000436348	0.000254536	3.63623e-05	0.000109087	7.27246e-05	0.000181812	0	k__Bacteria; p__Firmicutes; c__Clostridia; o__Clostridiales; f__Lachnospiraceae; g__Shuttleworthia; s__unidentified
OTU_1672	0	3.63623e-05	0	0	0.000218174	0	3.63623e-05	7.27246e-05	0.00316352	3.63623e-05	0	0.00476346	0	0	0	0	0	3.63623e-05	0	0.000363623	0.000327261	0	0	0	0	0	3.63623e-05	0	3.63623e-05	0	0	0	0	0	3.63623e-05	0	0.000618159	7.27246e-05	0	0.000109087	0.000109087	0	0	0	0	0	0	k__Bacteria; p__Firmicutes; c__Clostridia; o__Clostridiales; f__Ruminococcaceae; g__Ruminiclostridium_9; s__unidentified
OTU_1673	0	0	0	0	0	0	0	0	0	0	0	0	0	0	0.000290899	0.00218174	0.00185448	0.00247264	0	0	0	0.00159994	3.63623e-05	0	0.000145449	0	0	0	0	0	0	0	0	7.27246e-05	0	0	0	0	0	3.63623e-05	0	0	0	0	0	7.27246e-05	0	k__Bacteria; p__Firmicutes; c__Clostridia; o__Clostridiales; f__Ruminococcaceae; g__Ruminococcaceae_UCG-014; s__unidentified
OTU_1674	0	0	0	0	0	0	0	0	0	3.63623e-05	0	0	0	0	0	0	0	0	0	0	0	0	0	0	0.00516345	0	3.63623e-05	0.000181812	0.00167267	0	0	0	0	0	0	3.63623e-05	0.000218174	0	0	0	0.000509072	0	0	0	0	0	0	k__Bacteria; p__Fusobacteria; c__Fusobacteriia; o__Fusobacteriales; f__Leptotrichiaceae; g__Streptobacillus; s__unidentified
OTU_1675	0	0	0	0	0	0	0	0	0	0	0	0	0	0	0.000254536	3.63623e-05	0	0.00199993	0	0	0	0.00159994	0	0	0	0	0	0	0	0	0	0	0	3.63623e-05	0	0	0	0	0	0	0	3.63623e-05	0	0	0	0	0	k__Bacteria; p__Firmicutes; c__Clostridia; o__Clostridiales; f__Ruminococcaceae; g__Ruminococcaceae_UCG-014; s__unidentified
OTU_1676	0	0	0	0	0	0	0	3.63623e-05	0	0.000109087	0	0	0.00174539	0	0	0	0	0	0	0	0.000109087	0	0	0	0	0	3.63623e-05	0.000109087	0.00436348	0	0	0	0	0	0	7.27246e-05	0.000327261	0	0	0	7.27246e-05	0	0	7.27246e-05	3.63623e-05	0	0	k__Bacteria; p__Firmicutes; c__Clostridia; o__Clostridiales; f__Ruminococcaceae; g__Butyricicoccus; s__unidentified
OTU_1677	0	0	0	0	0	0	0	0	0	3.63623e-05	0	0	0	0	0	0	0	0	0	0	0	0	0	0	0	0	0	0.00287262	0	0	0	0	0	0	0	3.63623e-05	0	0	0	0	0	0	0	0	0.000618159	0	0	k__Bacteria; p__Fusobacteria; c__Fusobacteriia; o__Fusobacteriales; f__Fusobacteriaceae; g__Fusobacterium; s__unidentified
OTU_1678	0	0	0	0	0	0	0	0	0	0	0	0	0	0.00778154	0.00156358	0.00170903	0.00181812	0.00690884	3.63623e-05	0	3.63623e-05	0.00276354	3.63623e-05	3.63623e-05	0.00450893	0.00094542	0	0	0	0	0	0	0	3.63623e-05	0	0	0	0	0	3.63623e-05	3.63623e-05	0	3.63623e-05	0	7.27246e-05	7.27246e-05	0	k__Bacteria; p__Firmicutes; c__Clostridia; o__Clostridiales; f__Ruminococcaceae; g__Eubacterium_coprostanoligenes_group; s__unidentified
OTU_1679	0	0.00199993	0	0	0	3.63623e-05	0	0	0	0	0	0	0.00287262	0	0	0	0	0	0	0.000109087	0	0	0	0	0	0	0	0	0	0	0	0	0	0	0	0	0	0	0	3.63623e-05	0	0	0	0	0	0	0	k__Bacteria; p__Firmicutes; c__Clostridia; o__Clostridiales; f__Ruminococcaceae; g__Ruminococcaceae_UCG-005; s__unidentified
OTU_1680	0	0	0	0	0	0	0	0	0	0	0	0	0	0	3.63623e-05	0	0	0.000145449	3.63623e-05	0	3.63623e-05	0	3.63623e-05	7.27246e-05	0	0	0	0	0	0	0	0	0	3.63623e-05	0	0	0	0	0	0	0	0	0	0	0	0.00396349	0	k__Bacteria; p__Firmicutes; c__Clostridia; o__Clostridiales; f__Ruminococcaceae; g__Ruminococcaceae_NK4A214_group; s__unidentified
OTU_1681	0	0.0022181	0	0.000109087	0	0	0	0	0.000290899	7.27246e-05	0	0	0.00239991	0	0	0	0	0	0	0	0	0	0	0	0	0	0	3.63623e-05	0	3.63623e-05	0	0.00432712	0	0	7.27246e-05	3.63623e-05	7.27246e-05	0.000254536	0	0	0	0	0	0	0	0	3.63623e-05	k__Bacteria; p__Firmicutes; c__Clostridia; o__Clostridiales; f__Ruminococcaceae; g__Eubacterium_coprostanoligenes_group; s__unidentified
OTU_1682	0.000327261	0.000436348	0.000109087	0.000399985	0.000218174	0.000109087	0.000218174	3.63623e-05	0	0	0.000399985	0	0.000109087	0	0	0	0	0	0	0	0	0	0	0	0	0	0	0	0	3.63623e-05	3.63623e-05	0	0	0	0	3.63623e-05	3.63623e-05	0	0	0	0	0	0	0	0	0	3.63623e-05	k__Bacteria; p__Proteobacteria; c__Deltaproteobacteria; o__Bdellovibrionales; f__Bdellovibrionaceae; g__Bdellovibrio; s__Bdellovibrio_bacteriovorus
OTU_1683	0	0	0	0	0	0	0	0	0	0	0	0	0	0	3.63623e-05	0	0	0	3.63623e-05	0	0	7.27246e-05	0	0	0	0	0	0	0	0	0	0	0	3.63623e-05	0	0	0	0	0	0	0	0	0	0	0	0.00323625	0	k__Bacteria; p__Firmicutes; c__Clostridia; o__Clostridiales; f__Ruminococcaceae; g__Papillibacter; s__unidentified
OTU_1684	0	3.63623e-05	0	0	0	0	0	3.63623e-05	3.63623e-05	0	0	0.00418167	0	0	0	0	0	0	0	0	0	0	0	0	0	0	3.63623e-05	3.63623e-05	0	3.63623e-05	0	3.63623e-05	0	0	3.63623e-05	0	7.27246e-05	7.27246e-05	0	0	0	0	0	0	0	0	0	k__Bacteria; p__Firmicutes; c__Clostridia; o__Clostridiales; f__Ruminococcaceae; g__Ruminococcaceae_UCG-013; s__unidentified
OTU_1685	0	0	0	0	0	0	0	0	0	0	0	0	0	0	0	0	0	7.27246e-05	3.63623e-05	0	0	0	3.63623e-05	0	0	0	0	0	0	0	0	0	0	3.63623e-05	0	0	0	0	0	0	0	0	0	0	0	0.00134541	0	k__Bacteria; p__Firmicutes; c__Clostridia; o__Clostridiales; f__Ruminococcaceae; g__Ruminococcaceae_UCG-014; s__unidentified
OTU_1686	0	7.27246e-05	3.63623e-05	0	0	0	0	0.000109087	0.000109087	0.00170903	3.63623e-05	0	0	0	0	0	0	0	3.63623e-05	0	0	0	0	0	0	0	0	7.27246e-05	7.27246e-05	0.000109087	0	0	0	0	0.000690884	3.63623e-05	0	0	0	0.000399985	0	0	0	0	0	0	0.00323625	k__Bacteria; p__Firmicutes; c__Clostridia; o__Clostridiales; f__Lachnospiraceae; g__Lachnospiraceae_NK4A136_group; s__unidentified
OTU_1687	0	0	0	0	0	0	0	0.000145449	3.63623e-05	0	3.63623e-05	0.00436348	0	3.63623e-05	0	0.000109087	0.00141813	0.000109087	0	0.00149085	3.63623e-05	0	3.63623e-05	0.000509072	3.63623e-05	0	0	0	3.63623e-05	0.00123632	0.000109087	0	0	0	0	0	0	0	0.00305443	0	0	0.00199993	0.000145449	0.00716338	0.000109087	3.63623e-05	0	k__Bacteria; p__Fusobacteria; c__Fusobacteriia; o__Fusobacteriales; f__Leptotrichiaceae; g__Leptotrichia; s__unidentified
OTU_1688	0	0	0	0	0	0	0	0	0	0	0	0	0	0	0	0	0	0	0	0	0	0	0	0	0	3.63623e-05	0	0	0	0	0	0	0.00178175	0	0	0	0	0	0	0	0	0	0	0	0	0	0	k__Bacteria; p__Cyanobacteria; c__Cyanobacteria; o__SubsectionII; f__FamilyII; g__Chroococcidiopsis; s__unidentified
OTU_1689	0	0	0	0	0	0	7.27246e-05	0	0	0	0	0	0	0	0	0	0	0	0	0	3.63623e-05	0	0.000981782	0	0	0	0	0	0	0	0	0	3.63623e-05	0	0	0	0	0	0	0	0	0.00145449	0.000581797	0	0	0	0	k__Bacteria; p__Fusobacteria; c__Fusobacteriia; o__Fusobacteriales; f__Leptotrichiaceae; g__Leptotrichia; s__unidentified
OTU_169	0	0	0	0	0	0	0	0	0	0	0	0	0	0	0	0	0	0	0	0.000109087	0	0	0	0	0	0	0	0	0	0	0	0	0	0	0	0	0	0	0	0	0	0	0	0	0	0	0	k__Bacteria; p__Gemmatimonadetes; c__Gemmatimonadetes; o__Gemmatimonadales; f__Gemmatimonadaceae; g__unidentified; s__unidentified
OTU_1690	0	0	0	0	7.27246e-05	3.63623e-05	0	0	0	0	0	0	0	0	0	0	0	0	0	0	7.27246e-05	0	0	0	0	0	0	0	0	3.63623e-05	0	0	0	0	0	0	0	0	0.00239991	0	0.00232719	0	0	0	0	0	0	k__Bacteria; p__Fusobacteria; c__Fusobacteriia; o__Fusobacteriales; f__Leptotrichiaceae; g__Sneathia; s__unidentified
OTU_1691	0	0	0	0	0	0	0	0	0	0	0	0	0	0.00290899	0.000109087	0.00305443	0	0	0	0	0	0	0	0	3.63623e-05	3.63623e-05	0	0	0	0	0	0	0	0	0	0	0	0	3.63623e-05	0	0	0	7.27246e-05	0	0	0	0	k__Bacteria; p__Firmicutes; c__Clostridia; o__Clostridiales; f__Ruminococcaceae; g__Caproiciproducens; s__unidentified
OTU_1692	0	3.63623e-05	0	0	0	0	0	3.63623e-05	0.00283626	0.00174539	0	0	0	0	0	0	0	0	0	3.63623e-05	0	0	0	0	0	0	0	0	3.63623e-05	0	0	0	0	0	0	0	0	0	0	3.63623e-05	0	0	0	0	0	0	0	k__Bacteria; p__Firmicutes; c__Clostridia; o__Clostridiales; f__Ruminococcaceae; g__Ruminococcaceae_NK4A214_group; s__unidentified
OTU_1693	0	0	0	0	0	0	0	0	0	0	0	0	0	0	0	0.00203629	0	0	0	0	0	0	0	0	0	0	0	0	0	0	0	0	0	0	0	0	0	0	7.27246e-05	0	0	0	0	0	0	0	0	k__Bacteria; p__Firmicutes; c__Clostridia; o__Clostridiales; f__Christensenellaceae
OTU_1694	0	0	7.27246e-05	0	0	3.63623e-05	0	7.27246e-05	7.27246e-05	0.000836333	0	3.63623e-05	3.63623e-05	0	0	0	0	0	0	0.000654522	0	0	0	0	0	0	3.63623e-05	0.000545435	0.00167267	0.000109087	0.00112723	0.0091633	0	0	0	0.000327261	3.63623e-05	3.63623e-05	0	0.000290899	0	0	0	0	0	0	0.00374532	k__Bacteria; p__Firmicutes; c__Clostridia; o__Clostridiales; f__Ruminococcaceae; g__Intestinimonas; s__unidentified
OTU_1695	0	7.27246e-05	7.27246e-05	0	0	0	0	3.63623e-05	3.63623e-05	3.63623e-05	0	0	0	0	0	0	0	0	0	0	0	0	0	0	0	0	0	3.63623e-05	0	0	0	0	0	0	0	3.63623e-05	0	0	0	0	0	0	0	0	0	0	0.0030908	k__Bacteria; p__Firmicutes; c__Clostridia; o__Clostridiales; f__Ruminococcaceae; g__Ruminococcaceae_NK4A214_group; s__unidentified
OTU_1696	0	0	0	0	0	0	0	0	0	0	0	0	0	0	0	0.00218174	0	0	0	0	0	0	0	0	0	0	0	0	0	0	0	0	0	0	0	0	0	0	0	0	0	0	0	0	0	0	0	k__Bacteria; p__Firmicutes; c__Clostridia; o__Clostridiales; f__Ruminococcaceae
OTU_1697	0	0	0	0	0	0	0	0	0	0	0	0	0	3.63623e-05	7.27246e-05	0.00298171	0.00109087	3.63623e-05	0	0	0	0	0	0	0.0022181	0	0	0	0	0	0	0	0	0	0	0	0	0	0	0	0	0	0	3.63623e-05	0	0	0	k__Bacteria; p__Firmicutes; c__Clostridia; o__Clostridiales; f__Caldicoprobacteraceae; g__Caldicoprobacter; s__unidentified
OTU_1698	0	3.63623e-05	0	0.000181812	0.000654522	0	3.63623e-05	0	0	0.000109087	0.000181812	0	0	0	0	0	0	0	0	0.000181812	0	0	0	0	0	0	0.000181812	0.000109087	0	0.000218174	0	3.63623e-05	0	0	7.27246e-05	0.000145449	3.63623e-05	0	0	0	0	0	0	0	0	0	3.63623e-05	k__Bacteria; p__Cyanobacteria; c__Chloroplast
OTU_1699	0	0	0	0	0	0	0	0	0	0	0	0	0	0	0	0	0	0	0	0.00239991	0	0	0	0	0	0	0	0	0	0	0	0	0	0	0	0	0	0	0	0.00047271	0	0	0	0	0	0	0	k__Bacteria; p__Firmicutes; c__Clostridia; o__Clostridiales; f__Lachnospiraceae; g__Lachnospiraceae_NK4A136_group; s__unidentified
OTU_17	0	0	0	0	0	0	0	0	0	0	0	0	0	0	0	0	0	0.000109087	0	0	0	0.000654522	0	0	0	0	0	0	0	0	0	0	7.27246e-05	0	0	0	0	0	0	0	0	0	0	0	0	0	0	k__Bacteria
OTU_170	0	0	0	0	0	0	0	0	0	0	0	0	0	0	0	0.000145449	0	0	0	0	0	3.63623e-05	0	0	0	0.000254536	0	0	0	0	0	0	0	0	0	0	0	0	0	0	0	0	0	0	0	0	0	k__Bacteria
OTU_1700	0	3.63623e-05	0	0	0	0	3.63623e-05	3.63623e-05	0	0	0	3.63623e-05	0	0	0	0	0	7.27246e-05	0	0.000436348	0	0	0	0	0	0	0	0	0.00229083	3.63623e-05	0	0	0	0	3.63623e-05	0	3.63623e-05	0	0	0.000109087	0	0	0	0	0	0	0	k__Bacteria; p__Firmicutes; c__Clostridia; o__Clostridiales; f__Lachnospiraceae; g__Lachnospiraceae_NK4A136_group; s__unidentified
OTU_1701	0	0	0	0	0	0	0	0	0	0	0	0	0	0	0	0	0	0	0	7.27246e-05	0	0	0	0	0	0	0	0	0	7.27246e-05	0	0.00229083	0	0	0	0	0	0	0	3.63623e-05	0	0	0	0	0	0	0	k__Bacteria; p__Firmicutes; c__Clostridia; o__Clostridiales; f__Ruminococcaceae; g__Ruminococcaceae_UCG-013; s__unidentified
OTU_1702	0	3.63623e-05	0	0	0	0	7.27246e-05	3.63623e-05	0	0.00116359	0	0	0	0	0	0	0	0	0	0	0	0	0	0	0	0	7.27246e-05	0	0.00210901	3.63623e-05	0	0	0	0	3.63623e-05	0.000181812	0	0	0	0	0	0	0	0	0	0	0.00159994	k__Bacteria; p__Firmicutes; c__Clostridia; o__Clostridiales; f__Lachnospiraceae; g__Lachnospiraceae_NK4A136_group; s__unidentified
OTU_1703	0	3.63623e-05	0.000109087	0	0	0	0	3.63623e-05	0	3.63623e-05	0	0	0	0	0	0	0	0	0	0	0	0	0	0	0	0	0	0	3.63623e-05	0	0	0	0	0	0.000109087	0	0	0	0	0	0	0	0	0	0	0	0.00516345	k__Bacteria; p__Firmicutes; c__Clostridia; o__Clostridiales; f__Ruminococcaceae; g__Ruminococcaceae_UCG-010; s__unidentified
OTU_1704	0	3.63623e-05	0	0	0	0	0	0	0	3.63623e-05	0	0	0	0	0	0	0	0	0	0	0	0	0	0	0	0	0	7.27246e-05	0.00159994	0	0	0	0	0	3.63623e-05	0	0	0	0	0	0	0	0	0	0	0	0	k__Bacteria; p__Firmicutes; c__Clostridia; o__Clostridiales; f__Ruminococcaceae; g__Ruminococcaceae_NK4A214_group; s__unidentified
OTU_1705	0	0	0	0	0	0	0	0	0	0	0	0	0	0	3.63623e-05	0	0	0	0	0	0	0	0	3.63623e-05	0	0	0	0	0	0	0	0	0	0	0	0	0	0	0	0	0	0	0	0	3.63623e-05	0.000872696	0	k__Bacteria; p__Firmicutes; c__Clostridia; o__Clostridiales; f__Ruminococcaceae
OTU_1706	0	0	0.000145449	0	0	0	0	3.63623e-05	0	0	0	0	3.63623e-05	0	0	0	0	0	0	0.000145449	0	0	0	0	0	0	3.63623e-05	0	0	0	0	0	0	0	0	0	0	0	0	0.000181812	0	0	0	0	0	0	0.00378168	k__Bacteria; p__Firmicutes; c__Clostridia; o__Clostridiales; f__Ruminococcaceae
OTU_1707	0	0	0	0	0	0	0	0	0	0	0	0	0	0	0	0	0.00119996	0	0	0	0	0	0	0	0	0	0	0	0	0	0	0	0	0	0	0	0	0	0	0	0	0	0	0	0	0	0	k__Bacteria; p__Firmicutes; c__Clostridia; o__Thermoanaerobacterales; f__Thermoanaerobacteraceae; g__Syntrophaceticus; s__unidentified
OTU_1708	0	0	0	0	0	0	0	0	0	0	0	0	0	0	0	0	0	0	0	0	7.27246e-05	0	7.27246e-05	0	0	0	0	0	0	0	0	0	0	0	0	0	0	0	0	0	0	0	0	0	0	0.000436348	0	k__Bacteria; p__Armatimonadetes; c__unidentified; o__unidentified; f__unidentified; g__unidentified; s__unidentified
OTU_1709	0	0	0	0	0	0	0	0	0	3.63623e-05	0	0	0	0	0	0	0	0	0	0	0	0	0	0	0	0	3.63623e-05	0	0.00199993	0	0	0	0	0	0	0	0	0	0	0	0	0	0	0	0	0	0.000290899	k__Bacteria; p__Firmicutes; c__Clostridia; o__Clostridiales; f__Clostridiales_vadinBB60_group; g__unidentified; s__unidentified
OTU_171	0	0	0	0	0	0	0	0	0	0	0	0	0	0	3.63623e-05	0	0	0	0	0	0	0	0	0.00119996	0	0	0	0	0	0	0	0	0	0	0	0	0	0	0	0	0	0	0.000327261	0	0	0	0	k__Bacteria; p__Proteobacteria
OTU_1710	3.63623e-05	0	0.00261809	0	0	0	0.000872696	0	0	0	0	0	0	0	0	0	0	0	0	0	0	3.63623e-05	0.00047271	0	0	0	0	0	0	3.63623e-05	0.000690884	0	0	0	0	0	0	0	0	0	0	0	0	0	0	0	0	k__Bacteria; p__Fusobacteria; c__Fusobacteriia; o__Fusobacteriales; f__Leptotrichiaceae; g__Leptotrichia; s__unidentified
OTU_1711	7.27246e-05	0	0	0.000145449	0.000218174	3.63623e-05	0.000327261	0.000181812	0	7.27246e-05	0.000290899	0	0	0	0	0	0	0	0	0	0	0	0	0	0	0	0	7.27246e-05	3.63623e-05	3.63623e-05	0	0.000181812	0	0	3.63623e-05	0	3.63623e-05	0	0	0	0	0	0	0	0	0	0	k__Bacteria; p__Verrucomicrobia; c__Spartobacteria; o__Chthoniobacterales; f__Chthoniobacterales_Incertae_Sedis; g__Terrimicrobium; s__unidentified
OTU_1712	0	3.63623e-05	0	7.27246e-05	3.63623e-05	0	7.27246e-05	0	0	0.000145449	0	0	0	0	0	0	0	0	0	0	0	0	0	0	0	0	7.27246e-05	7.27246e-05	3.63623e-05	3.63623e-05	0	0.000109087	0	0	3.63623e-05	7.27246e-05	0	0	0	0	0	0	0	0	0	0	0	k__Bacteria
OTU_1713	0	0	0	0	0	0	0	0	0	0	0	0	0	0	0	0	0	0	0	0	0	0	0	0	3.63623e-05	0.000727246	0	0	0	0	0	0	0	0	0	0	0	0	0	0	0	0	0	0	0	0	0	k__Bacteria; p__Firmicutes; c__Clostridia; o__Clostridiales; f__Christensenellaceae
OTU_1714	0	0	0	0	0	0	0	0	0	0	0	0	0	0	0	0	0	0	0	0	0	0	0	0	0	0	0	0	0	0	0	0	0	0	0	0	0	0	0	0	0	0	0	0	0	0.000690884	0	k__Bacteria; p__Synergistetes; c__Synergistia; o__Synergistales; f__Synergistaceae; g__unidentified; s__unidentified
OTU_1715	0	0	0	0	0	0	0	0	0	3.63623e-05	0	0	0	0	0	0	0	0	0	0	0	0	0	0	0	0	0	0	0.00156358	0	0	0	0	0	3.63623e-05	0	0	0	0	0	0	0	0	0	0	0	0	k__Bacteria; p__Firmicutes; c__Clostridia; o__Clostridiales; f__Christensenellaceae; g__Christensenellaceae_R-7_group; s__unidentified
OTU_1716	0	0	0	7.27246e-05	0	0	0	0	0	0	0	0	0	0	0	0	0	0	0	3.63623e-05	0	0	0	0	0	0	3.63623e-05	0	0	0	0	0.000727246	0	0	0	0	0	7.27246e-05	0	3.63623e-05	0	0	0	0	0	0	0.000181812	k__Bacteria; p__Firmicutes; c__Clostridia; o__Clostridiales; f__Ruminococcaceae; g__Intestinimonas; s__unidentified
OTU_1717	0.000327261	0.000145449	0	0	0	0	0	0	0	0	3.63623e-05	0	0.000290899	0	0	0	0	0	0	0	0	0	0	0	0	0	0	3.63623e-05	0	0	7.27246e-05	0	0	0	0	0	0	0	0	0	0	0	0	0	0	0	0	k__Bacteria; p__Proteobacteria; c__Deltaproteobacteria; o__SAR324_cladeMarine_group_B; f__unidentified; g__unidentified; s__unidentified
OTU_1718	0	0	0	0	0	7.27246e-05	0	0	0	0	0	0	0	0	0	0	0	0.000436348	0	0.000545435	0	0	0	0	0	0	0	0	0	0	0	0	0	0	0	0	0	0	0	3.63623e-05	0	0	0	0	0	0	0	k__Bacteria; p__Firmicutes; c__Clostridia; o__Clostridiales; f__Lachnospiraceae
OTU_1719	0	0	0	0	0	7.27246e-05	0	0	0	0	0	0	0	0	0	0	0	0.000109087	0	0.000145449	0	0	0	0	0	0	0	0	0	0	0	0	0	0	0	3.63623e-05	0	0	0	0.000254536	0	0	0	0	0	0	0	k__Bacteria; p__Firmicutes; c__Clostridia; o__Clostridiales; f__Ruminococcaceae; g__Ruminiclostridium_9; s__unidentified
OTU_172	0	0	0	0	0	0	0	0	0	0	0	0	0	0	0	3.63623e-05	0	0	0	0	0	0	0	0	0	0	0	0	0	0	0	0	0	0	0	0	0	0	0.000218174	0	0	0	0	0	0	0	0	k__Bacteria
OTU_1720	0	0.000218174	0	0	0	7.27246e-05	0.000254536	0	0	3.63623e-05	0.000181812	7.27246e-05	0	0	0	0	0	0	0	0	0	0	0	0	0	0	0	0.000218174	0.000254536	0	0	0	0	0	3.63623e-05	0	0	0	0	0	0	0	0	0	0	0	0	k__Bacteria; p__Cyanobacteria; c__Chloroplast; o__unidentified; f__unidentified; g__unidentified; s__unidentified
OTU_1721	7.27246e-05	0	0	3.63623e-05	0.000181812	0	0.000109087	3.63623e-05	3.63623e-05	7.27246e-05	0.000109087	3.63623e-05	0	0	0	0	0	0	0	0	0	0	0	0	0	0	0	0	3.63623e-05	7.27246e-05	0	3.63623e-05	0	0	0	0	0	0	0	0	0	0	0	0	0	0	0	k__Bacteria; p__Candidatus_Berkelbacteria
OTU_1722	0	0	0	0	0	0	0	0	0	0	0	0	0	0	0	0	0	0	0	0	0	0	0	0	0	0	0	0	0	0	0	0	0	3.63623e-05	0	0	0	0	0	0	0	0	0	0	0	0.000690884	0	k__Bacteria; p__WS6; c__unidentified; o__unidentified; f__unidentified; g__unidentified; s__unidentified
OTU_1723	0	0	0	0	3.63623e-05	0	0.000145449	0	0	0	3.63623e-05	0	0	0	0	0	0	0	0	0	0	0	0	0	0	0	0	3.63623e-05	3.63623e-05	0	3.63623e-05	0	0	0	3.63623e-05	0	0	0	0	0	0	0	0	0	0	0	0	k__Bacteria; p__Cyanobacteria; c__Chloroplast; o__unidentified; f__unidentified; g__unidentified; s__unidentified
OTU_1724	0	0	0	0	0	0	0	0	0	0	0	0	0	0	0	0	0	0	0	0	0	0	0	0	0	0	0	0	0	0	0	0	0	3.63623e-05	0	0	0	0	0	0	0	0	0	0.000399985	0	0	0	k__Bacteria; p__Firmicutes; c__Clostridia; o__Clostridiales; f__Ruminococcaceae; g__Eubacterium_coprostanoligenes_group; s__unidentified
OTU_1725	0	0	0	0	0	0	0	0	0	0	0	0	0	0	0	0	0	0	0	0	0	0	0	0	0	0	0	0	0	0	0	0	0	0	0	0	0	0	0	0	0	0	0	0	0	0.000181812	0	k__Bacteria; p__Parcubacteria; c__Candidatus_Falkowbacteria; o__unidentified; f__unidentified; g__unidentified; s__unidentified
OTU_1726	0	0	0	7.27246e-05	0.000145449	0	0	0	0	0	0.000145449	0	0	0	0	0	0	0	0	0	0	0	0	0	0	0	3.63623e-05	0	3.63623e-05	0	0	3.63623e-05	0	0	7.27246e-05	0.000109087	0	0	0	0	0	0	0	0	0	0	0	k__Bacteria; p__Cyanobacteria; c__Chloroplast; o__Monoraphidium_neglectum; f__Monoraphidium_neglectum; g__Monoraphidium_neglectum; s__Monoraphidium_neglectum
OTU_1727	3.63623e-05	0	0	7.27246e-05	0	7.27246e-05	7.27246e-05	0	0	0.000399985	3.63623e-05	0	0	0	0	0	0	0	0	0	0	0	0	0	0	0	3.63623e-05	0	7.27246e-05	0.000109087	0	3.63623e-05	0	0	7.27246e-05	3.63623e-05	0	0	0	0	0	0	0	0	0	0	0	k__Bacteria; p__Proteobacteria; c__Deltaproteobacteria; o__Bdellovibrionales; f__Bdellovibrionaceae; g__Bdellovibrio; s__unidentified
OTU_1728	0	0	0	0	0	0	0	0	0	0	0	0	0	0	0	0	0.00109087	0	0	0	0	0	0	0	0	0	0	0	0	0	0	0	0	0	0	0	0	0	0	0	0	0	0	0	0	0	0	k__Bacteria; p__Firmicutes; c__Clostridia; o__Clostridiales; f__Lachnospiraceae
OTU_1729	0	0	0	0.000509072	0	0	0	0	0	0	0	0	0	0	0	0	0	0	0	0	0	0	0	0	0	0	0	0	0	0	0	0	0	0	0	0	0	0	0	0	0	0	0	0	0	0	0	k__Bacteria; p__Cyanobacteria; c__Cyanobacteria; o__SubsectionII; f__FamilyII; g__Chroococcidiopsis; s__unidentified
OTU_173	0	0	0	0	0	0	0	0	0	0	0	0	0	0	0	0	0	0	0.000399985	0	0	0	0	0	0	0	0	0	0	0	0	0	0	0	0	0	0	0	0	0	0	0	0	0	0	0	0	Unclassified
OTU_1730	0	0	0	3.63623e-05	0	0	3.63623e-05	0	0	3.63623e-05	0	0	0	3.63623e-05	0.00145449	0.00199993	0.00170903	0.00352714	0	0	7.27246e-05	7.27246e-05	7.27246e-05	0.00181812	0	0.000909058	0	0	0	0	0	0	0.00174539	0.0019272	0.000218174	0	0	0	0.00181812	0.000363623	3.63623e-05	7.27246e-05	0	0	7.27246e-05	0.00185448	0	k__Bacteria; p__Proteobacteria; c__Alphaproteobacteria; o__Rickettsiales; f__Mitochondria
OTU_1731	0	0	0	0	0	0	0	0	0	0	0	0	0	0	0	0	0	0.000109087	0	0.000290899	0	0	0	0	0	0	0	0	0	0	0	0.000109087	0	0	0	0	0	0	0	3.63623e-05	0	0	0	0	0	0	0	k__Bacteria; p__Firmicutes; c__Clostridia; o__Clostridiales; f__Ruminococcaceae; g__Intestinimonas; s__unidentified
OTU_1732	0	0	0	0	0	0	0	0	0	0	0	0	0	0	0	0	0	0	0	0.000181812	0	0	0	0	0	0	0	0	0	0	0	0	0	0	0	0	0	0	0	0.000109087	0	0	0	0	0	0	0	k__Bacteria; p__Firmicutes; c__Clostridia; o__Clostridiales; f__Ruminococcaceae; g__Ruminococcaceae_UCG-009; s__unidentified
OTU_1733	0	0	0	0	0	0	0	0	0	0	0	0	0	0	0	0	0	0	0	0	0.00047271	0	0	0	0	0	0	0	0	0	0	0	0	0	0	0	0	0	0	0	0	0	0	0	0	0	0	k__Bacteria
OTU_1734	0	0	0	0	0	0	0	0	0	0	0	0	0	0	0	0	0	0	0	0	3.63623e-05	0	0	0	0	0	0	0	0	0.000254536	0	0	0	0	0	0	0	0	0	0	0.000254536	0	0	0	0	0	0	k__Bacteria; p__Firmicutes; c__Clostridia; o__Clostridiales; f__Clostridiales_vadinBB60_group; g__unidentified; s__unidentified
OTU_1735	0	0	0	0	0	0	0	0	0	0	0	0	0	0	0	0	0	0	0	0	0	0	0	0	0.00047271	0	0	0	0	0	0	0	0	0	0	0	0	0	0	0	0	0	0	0	0	0	0	k__Bacteria; p__Firmicutes; c__Clostridia; o__Clostridiales; f__Lachnospiraceae
OTU_1736	0	0	0	3.63623e-05	0	0	0	0	0	0	0.000109087	0.000181812	0	0	0	0	0	0	0	0	0	0	0	0	0	0	0	0	0	0	0	0	0	0	0	0	0	0.000109087	0	0	0	0	0	0	0	0	0	k__Bacteria; p__Proteobacteria; c__Deltaproteobacteria; o__Bdellovibrionales; f__Bdellovibrionaceae; g__Bdellovibrio; s__unidentified
OTU_1737	0	0	0	0	0	0	0	0	0	0	0	0	0	0	0.000327261	0	3.63623e-05	0	0	0	3.63623e-05	0	0	0	0	0	0	0	0	0	0	0	0	0	0	0	0	0	0	0	0	0	0	0	0	0	0	k__Bacteria; p__Firmicutes; c__Clostridia; o__Thermoanaerobacterales; f__Thermoanaerobacteraceae; g__Syntrophaceticus; s__unidentified
OTU_1738	0.000145449	0.0124359	0	0.000872696	0	0	0.00785426	0.000109087	7.27246e-05	0.00119996	0.000109087	3.63623e-05	0.00658158	0.000254536	0.00189084	0.00738155	0.0159994	0.00225446	0.000145449	0.00265445	0.000254536	0	0.00149085	0.0103269	0.000218174	7.27246e-05	0.000399985	0.00127268	0.000145449	0.00512709	0.000145449	7.27246e-05	0.000436348	0.00312716	0.00119996	0.000145449	0.00203629	7.27246e-05	0.00858151	0.0101451	0.00927239	0.000363623	0.00341806	3.63623e-05	0.00392713	0.000145449	3.63623e-05	k__Bacteria; p__Saccharibacteria; c__unidentified; o__unidentified; f__unidentified; g__unidentified; s__unidentified
OTU_1739	0	0	0	0	0	0	0	0	0	0	0	0	0	0	0	0	0	0	0	0.000290899	0	0	0	0	0	0	0	0	0	0	0	0	0	0	0	0	0	0	0	0	0	0	0	0	0	0	0	k__Bacteria; p__Chloroflexi; c__Ktedonobacteria; o__JG30-KF-AS9; f__unidentified; g__unidentified; s__unidentified
OTU_174	0	0	0	0	0	0	0	0	0	0	0	0	0	0	0	0	0	0	0.000727246	0	0	0	0	0	0	0	0	0	0	0	0	0	0	0	0	0	0	0	0	0	0	0	0	0	0	3.63623e-05	0	k__Bacteria
OTU_1740	0	0	0.000218174	0	0	0	0	0	0	0	0	0	0	3.63623e-05	0.00243628	0.00254536	0.00290899	0.00516345	0	0	7.27246e-05	0	0	0.000109087	7.27246e-05	0.00156358	0	0	0	0	0	0	0.00349078	0.00287262	0	3.63623e-05	0	0	0.00276354	0.000509072	0	7.27246e-05	3.63623e-05	0.000363623	3.63623e-05	0.00301807	0	k__Bacteria; p__Cyanobacteria; c__Chloroplast; o__Bromus_tectorum; f__Bromus_tectorum; g__Bromus_tectorum; s__Bromus_tectorum
OTU_1741	3.63623e-05	0	0	0	7.27246e-05	3.63623e-05	0	0	0	0	3.63623e-05	0	0	0	0	0	0	0	0	0	0	0	0	0	0	0	0	0	0	0	0	0	0	0	0	0	3.63623e-05	0	0	0	0	0	0	0	0	0	0	k__Bacteria; p__Proteobacteria; c__Deltaproteobacteria; o__Bdellovibrionales; f__Bdellovibrionaceae; g__Bdellovibrio; s__unidentified
OTU_1742	0	0.000399985	0	0	0	0	0	0	0	0	0	0	0	0	0	0	0	0	0	0	0	0	0	0	0	0	0	0	3.63623e-05	0	0	0	0	0	0	0.000109087	0	0	0	0	0	0	0	0	0	0	0	k__Bacteria; p__Elusimicrobia; c__Elusimicrobia; o__Elusimicrobiales; f__Elusimicrobiaceae; g__Elusimicrobium; s__unidentified
OTU_1743	0	0	0	0	0	0	7.27246e-05	0	7.27246e-05	0	0	0	0	0	0	0	0	0	0	0	0	0	0	0	0	0	0	0	0	0	0	0	0	0	0	0	0	0	0	0	0	0	0	0	0	0	0	k__Bacteria; p__Proteobacteria; c__Deltaproteobacteria; o__Bdellovibrionales; f__Bdellovibrionaceae; g__Bdellovibrio; s__unidentified
OTU_1744	0	7.27246e-05	0	0	0	0	0	3.63623e-05	0	7.27246e-05	0.000109087	0	0	0	0	0	0	0	0	0	0	0	0	0	0	0	0	0	0	0.000181812	0	0	0	0	0	0	0	0	0	0	0	0	0	0	0	0	0	k__Bacteria; p__Proteobacteria; c__Deltaproteobacteria; o__Bdellovibrionales; f__Bdellovibrionaceae; g__Bdellovibrio; s__unidentified
OTU_1745	0	0	0	0	0	0	0	0	0	0	0	0.000327261	0	0	0	0	0	0	0	0	0	0	0	0	0	0	0	0	0	0	0	0	0	0	0	0	0	0	0	0	0	0	0	0	0	0	0	k__Bacteria; p__Firmicutes; c__Clostridia; o__Clostridiales; f__Ruminococcaceae
OTU_1746	0.000545435	0	0	0	0	0	0	0	0	0	0	0	3.63623e-05	0	0	0	0	0	0	0	0	0	0	0	0	0	0	0	0	0	7.27246e-05	0	0	0	0	0	0	0	0	0	0	0	0	0	0	0	0	k__Bacteria; p__Firmicutes; c__Clostridia; o__Clostridiales; f__Ruminococcaceae; g__Ruminococcaceae_UCG-005; s__unidentified
OTU_1747	0	0	0	0	0.000181812	3.63623e-05	3.63623e-05	0	0	0	0.000109087	0	0	0	0	0	0	0	0	0	0	0	0	0	0	0	0	0	0	3.63623e-05	0	0	0	0	0	0	3.63623e-05	0	0	0	0	0	0	0	0	0	0	k__Bacteria; p__WS6; c__unidentified; o__unidentified; f__unidentified; g__unidentified; s__unidentified
OTU_1748	0	0	0	0	0	0	0	0	0.000290899	0	0	0	0	0	0	0	0	0	0	0	0	0	0	0	0	0	0	7.27246e-05	0	0	0	0	0	0	0	0	0	0	0	0	0	0	0	0	0	0	0	k__Bacteria; p__Firmicutes; c__Clostridia; o__Clostridiales; f__Christensenellaceae; g__Christensenellaceae_R-7_group; s__unidentified
OTU_1749	0	0	0	0	0	0	0	0	0	0	0	0	0	0	0	7.27246e-05	0	0	0.000145449	0	0	0	0	0	0	0	0	0	0	0	0	0	0	0	0	0	0	0	0	0	0	0	0	0	0	0	0	k__Bacteria; p__Proteobacteria
OTU_175	0	0	0	0	0	0	0	0	0	0	0	0	0	0	0	0	0	0	0	0	0	3.63623e-05	0	0	0	0	0	0	0	0	0	0	0	0	0	0	0	0	0	0	0	0	0	0	0	0	0	k__Bacteria
OTU_1750	0	0	0	0	0.000254536	3.63623e-05	0	0	0	0	0	0	0	0	0	0	0	0	0	0.000181812	0	0	0	0	0	0	0	0	0	0	0	0	0	0	0	0	0.000181812	0	0	0.000109087	0	0	0	0	0	0	0	k__Bacteria; p__Firmicutes; c__Clostridia; o__Clostridiales; f__Ruminococcaceae
OTU_1751	0	7.27246e-05	0	0	0	0	0	3.63623e-05	0	0	3.63623e-05	0.00323625	0	0	0	0	0	0	0	0.000218174	0	0	0	0	0	0	0	3.63623e-05	0	0	0	0	0	0	0.000254536	7.27246e-05	0	3.63623e-05	0	0.000181812	0	0	0	0	0	0	0	k__Bacteria; p__Firmicutes; c__Clostridia; o__Clostridiales; f__Ruminococcaceae; g__Intestinimonas; s__unidentified
OTU_1752	0	0	0	0	0	0	0	0	0	0	0	0	0	0	0	0	0	0	0	0.000290899	0	0	0	0	0	0	0	0	0	0	0	0	0	0	0	0	0	0	0	0.000109087	0	0	0	0	0	0	0	k__Bacteria; p__Firmicutes; c__Clostridia; o__Clostridiales; f__Lachnospiraceae; g__unidentified; s__unidentified
OTU_1753	0	0	0	0	0	0	0	0	0	0	0	0	0	0	0	0	0	0	3.63623e-05	0	0	0	0.000872696	0	0	0	0	0.000109087	0	0	0	0	0	0	3.63623e-05	0	0	0	0	0	0	0	0	0	0	0	0	k__Bacteria; p__Fusobacteria; c__Fusobacteriia; o__Fusobacteriales; f__Fusobacteriaceae; g__Fusobacterium; s__unidentified
OTU_1754	0	0	0	0	0	0	0	0	0	0	0	0	0	0	0	0	0	0	0	0	0	0	0.000363623	0	0	0	0	0	0	0	0.000218174	0	0	0	0	0	0	0	0	0	3.63623e-05	0	0	0	0	0	0	k__Bacteria; p__Fusobacteria; c__Fusobacteriia; o__Fusobacteriales; f__Leptotrichiaceae; g__Streptobacillus; s__unidentified
OTU_1755	0	0	0	0	0	0	0	0	0	0	0	0	0	0	3.63623e-05	0	0	0	0	0	0	0	0	0	0	0	0	0	0	0	0	0	0	0	0	0	0	0	0	0	0	0	0	0	0	0.000363623	0	k__Bacteria; p__Firmicutes; c__Clostridia; o__Clostridiales; f__Ruminococcaceae; g__Ruminiclostridium_1
OTU_1756	0	0	0	0	0	0	0	0	0	0	0	0	0	0	0	0	0	0	0	0	0	0	0	0	0	0	0	0	0	0	0	0	0	0	0	0	0	0	0	0	0	0	0	3.63623e-05	0	0.000290899	0	k__Bacteria; p__Firmicutes; c__Clostridia; o__Clostridiales; f__Ruminococcaceae; g__Eubacterium_coprostanoligenes_group; s__unidentified
OTU_1757	7.27246e-05	0	0	0.000109087	3.63623e-05	0	0	0	0	3.63623e-05	7.27246e-05	0	0	0	0	0	0	0	0	3.63623e-05	0	0	0	0	0	0	0	0	0	0	0	3.63623e-05	0	0	0	0	0	0	0	0	0	0	0	0	0	0	0	k__Bacteria; p__WS6; c__unidentified; o__unidentified; f__unidentified; g__unidentified; s__unidentified
OTU_1758	0.000109087	0	3.63623e-05	3.63623e-05	3.63623e-05	0	7.27246e-05	0	0	0	3.63623e-05	0	0	0	0	0	0	0	0	0	0	0	0	0	0	0	0	0	3.63623e-05	0	3.63623e-05	0	0	3.63623e-05	0	0	3.63623e-05	0	0	0	0	0	0	0	0	0	0	k__Bacteria; p__Chloroflexi; c__Anaerolineae; o__Anaerolineales; f__Anaerolineaceae; g__unidentified; s__unidentified
OTU_1759	0	0	0	0	0	0	0	0	0	0	0	0	0	0	0	0	0	0	0	3.63623e-05	0	3.63623e-05	0	0	0	0	0	0	0	0	0	0	0	0	0	7.27246e-05	0.000218174	0	0	0	0	0	0	0	0	0	0	k__Bacteria; p__Firmicutes; c__Clostridia; o__Clostridiales; f__Ruminococcaceae; g__Ruminococcaceae_UCG-013; s__unidentified
OTU_176	0	0	0	0	0	0	0	0	0	0	0	0	0	0	3.63623e-05	0	0	0	0	0	0	0	3.63623e-05	0	0	0	0	0	0	0	0	0	0	7.27246e-05	0	0	0	0	0	0	0	0	0	0	0	0	0	k__Bacteria
OTU_1760	0	3.63623e-05	0	0	0	0	0	0	0	0	3.63623e-05	0	0	0	0	0	0	0	0	0	0	0	0	0	0	0	0	0	0	0	3.63623e-05	0	0	0	0	0	0	0	0	0	0	0	0	0	0	0	0	k__Bacteria; p__Parcubacteria
OTU_1761	0	0	0	7.27246e-05	0	3.63623e-05	3.63623e-05	0	3.63623e-05	0	7.27246e-05	3.63623e-05	0	0	0	0	0	0	0	0	0	0	0	0	0	0	3.63623e-05	0	0	0	0	0	0	0	3.63623e-05	0	0	0	0	0	0	0	0	0	0	0	0	k__Bacteria; p__Proteobacteria; c__Deltaproteobacteria; o__SAR324_cladeMarine_group_B; f__unidentified; g__unidentified; s__unidentified
OTU_1762	0	0	0	0	0	0	0	0	0	0	0	0.00683612	0	0	0	0	0	0	0	0	0	0	0	0	0	0	3.63623e-05	3.63623e-05	0	0	0	0	0	0	7.27246e-05	3.63623e-05	0	3.63623e-05	0	0	0	0	0	0	0	0	0	k__Bacteria; p__Saccharibacteria; c__Candidatus_Saccharibacteria_bacterium_RAAC3_TM7_1; o__Candidatus_Saccharibacteria_bacterium_RAAC3_TM7_1; f__Candidatus_Saccharibacteria_bacterium_RAAC3_TM7_1; g__Candidatus_Saccharibacteria_bacterium_RAAC3_TM7_1; s__Candidatus_Saccharibacteria_bacterium_RAAC3_TM7_1
OTU_1763	0	0	0	0	0	0	0	0	0	0	0	0	0	0	0.000218174	0	0	0	0	0	0	0	0	0	0	0	0	0	0	0	0	0	0	3.63623e-05	0	0	0	0	0	0	0	0	0	0	0	3.63623e-05	0	k__Bacteria; p__Firmicutes; c__Clostridia; o__Clostridiales; f__Christensenellaceae; g__Christensenellaceae_R-7_group; s__unidentified
OTU_1764	0.000181812	3.63623e-05	0	0.00152722	3.63623e-05	0	0.00207265	0.000581797	3.63623e-05	0.000836333	7.27246e-05	3.63623e-05	0.00407258	0	0	0	3.63623e-05	0	0	0.00207265	0	7.27246e-05	0.00141813	0.000581797	0.00479983	3.63623e-05	0.000799971	0.0116359	7.27246e-05	0.0072361	0.000109087	3.63623e-05	0.00210901	3.63623e-05	7.27246e-05	3.63623e-05	0	0.000145449	0	0.00243628	0.000509072	0.00116359	0.000145449	3.63623e-05	0.00109087	0	3.63623e-05	k__Bacteria; p__Firmicutes; c__Clostridia; o__Clostridiales; f__Peptostreptococcaceae; g__Filifactor; s__unidentified
OTU_1765	0	0	0	0	0	0	0	0	0	0	0	0	0	7.27246e-05	0	0	0	0	0	0	0	0	0	0	0	0	0	0	0	0	0	0	0	0	0	0	0	0	0	0	0	0	0	0	0	0	0	k__Bacteria; p__Cyanobacteria; c__Cyanobacteria; o__SubsectionIII; f__FamilyI; g__unidentified; s__unidentified
OTU_1766	0	0	0	0	0	0	0	0	0	0	0	0	0	0	0	0	0	0	0.000109087	0	0	0	0	0	0	0	0	0	0	0	0	0	0	0	0	0	0	0	0	0	0	0	0	0	0	0	0	k__Bacteria
OTU_1767	0	0	0	0	0	0	0	0	0	0	0	0	0	0	0	0	0	0	0	7.27246e-05	0	0	0	0	0	0	0	0	0	0	0	0	0	0	0	0	0	0	0	0	0	0	0	0	0	0	0	k__Bacteria; p__Firmicutes; c__Clostridia; o__Clostridiales; f__Ruminococcaceae; g__Butyricicoccus; s__unidentified
OTU_1768	0	0	0	0	0	0	0	0	0	0	0	0	0	0	0	0	0	0	0	0.000254536	0	0	0	0	0	0	0	0	0	0	0	0	0	0	0	0	0	0	0	0	0	0	0	0	0	0	0	k__Bacteria; p__Chloroflexi; c__Thermomicrobia; o__Sphaerobacterales; f__Sphaerobacteraceae; g__Sphaerobacter; s__unidentified
OTU_1769	0	0	0	0	0	0	0	0	0	0	0	0	0	0	0	0	0	0	0	7.27246e-05	0	0	0	0	0	0	0	0	0	0	0	0	0	0	0	0	0	0	0	0	0	0	0	0	0	0	0	k__Bacteria; p__Cyanobacteria; c__Cyanobacteria; o__SubsectionIII; f__FamilyI; g__Microcoleus; s__unidentified
OTU_177	0	0	0	0	0	0	0	0	0	0	0	0	0	0	0	0	0	0.000109087	0	0	0	7.27246e-05	0	0	0	0	0	0	0	0	0	0	0	0	0	0	0	0	0	0	0	0	0	0	0	0	0	k__Bacteria
OTU_1770	0	0	0	0	0	0	0	0	3.63623e-05	0	0	0	0	0	0	0	0	0	0	0.000145449	0	0	0	0	0	0	0	0	0	0	0	0	0	0	0	0	0	0	0	0	0	0	0	0	0	0	0	k__Bacteria; p__Firmicutes; c__Clostridia; o__Clostridiales; f__Ruminococcaceae
OTU_1771	0	0	0	0	0	0	0	0	0	0	0	0	0	0	0	0	0	0	0	3.63623e-05	0	0	0	0	0	0	0	0	0	0	0	0	0	0	0	0	0	0	0	3.63623e-05	0	0	0	0	0	0	0	k__Bacteria; p__Firmicutes; c__Clostridia; o__Clostridiales; f__Clostridiales_vadinBB60_group; g__unidentified; s__unidentified
OTU_1772	0	0	0	0	3.63623e-05	0	0	0	0	0	0	0	3.63623e-05	0	0	0	0	0	0	0.000181812	0	0	0	0	0	0	0	0	0	3.63623e-05	0	0	0	0	0	0	0	0	0	0	0	0	0	0	0	0	0	k__Bacteria; p__Gemmatimonadetes; c__Gemmatimonadetes; o__Gemmatimonadales; f__Gemmatimonadaceae; g__unidentified; s__unidentified
OTU_1773	0	0	0	0	0	0	0	0	0	0	0	0	0	0	0	0	0	0	0	3.63623e-05	0	0	0	0	0	0	0	0	0	0	0	0	0	0	0	0	0	0	0	7.27246e-05	0	0	0	0	0	0	0	k__Bacteria; p__Firmicutes; c__Clostridia; o__Clostridiales; f__Lachnospiraceae; g__Tyzzerella_3; s__unidentified
OTU_1774	0	0	0	0	0	0	0	0	0	0	0	0	0	0	0	0	0	0	0	0.00047271	0	0	0	0	0	0	0	0	0	0	0	0	0	0	0	0	0	0	0	0.000181812	0	0	0	0	0	0	0	k__Bacteria; p__Firmicutes; c__Clostridia; o__Clostridiales; f__Lachnospiraceae
OTU_1775	0	0	0	0	0	0	0	0	0	0	0	0	0	0	0	0	0	0	0	0.000109087	0	0	0	0	0	0	0	0	0	0	0	0	0	0	0	0	0	0	0	0	0	0	0	0	0	0	0	k__Bacteria; p__Firmicutes; c__Clostridia; o__Clostridiales; f__Caldicoprobacteraceae; g__Caldicoprobacter; s__unidentified
OTU_1776	0	0.0145449	0	0.000509072	0	3.63623e-05	3.63623e-05	0.000909058	0.000254536	0.0135631	7.27246e-05	0.00272717	0.000109087	7.27246e-05	7.27246e-05	7.27246e-05	0.00174539	0.000327261	7.27246e-05	0	0.0136359	0.000109087	0.00134541	0.000327261	3.63623e-05	3.63623e-05	0.000145449	0.00127268	0.000109087	0.00599978	0.000109087	3.63623e-05	0.00167267	7.27246e-05	0.00047271	0.000109087	0.000290899	0.000290899	0.00167267	0.00265445	0.00527254	0.00156358	0.000109087	0.000145449	0.00156358	0.00389077	7.27246e-05	k__Bacteria; p__Firmicutes; c__Clostridia; o__Clostridiales; f__Family_XIII; g__Eubacterium_nodatum_group; s__Eubacterium_infirmum
OTU_1777	0	0	0	0	0	0	0	0	0	0	0	0	0	0	0	0	0	0	0	0	0	0	0	0	0	0	0	0	0	0	0	0	0	0	0	0	0	0	0	0	3.63623e-05	0	0	3.63623e-05	3.63623e-05	0	0	k__Bacteria; p__Firmicutes; c__Clostridia; o__Clostridiales; f__Ruminococcaceae; g__Ruminococcaceae_UCG-014; s__unidentified
OTU_1778	0	0	0	0	0	0	0	0	0	0	0	0	0	0	0	0	0.00178175	3.63623e-05	0	0	0	0	0.00123632	0	0	0	0	0	0	0	0	0	0	3.63623e-05	0	0.000218174	0	0	3.63623e-05	0	0.00159994	0	0	3.63623e-05	0	0	0	k__Bacteria; p__Actinobacteria; c__Coriobacteriia; o__Coriobacteriales; f__Coriobacteriaceae; g__Cryptobacterium; s__unidentified
OTU_1779	0	0	0	0	0	0	0.00047271	0	0	0	0	0	0	0	0	0	0	0.000181812	0	0	0.000145449	7.27246e-05	0.00359987	0.00545435	0	0	0	0.000290899	0	3.63623e-05	0	0	0	0	3.63623e-05	0	0.000763609	0	0	0.00236355	0	3.63623e-05	7.27246e-05	7.27246e-05	0.000618159	3.63623e-05	0	k__Bacteria; p__Saccharibacteria; c__unidentified; o__unidentified; f__unidentified; g__unidentified; s__unidentified
OTU_178	0	0	0	0	0	0	0	0	0	0	0	0	0	0	0	0	0	0.000181812	0	0	0	0	0	0	0	0	0	0	0	0	0	0	0	3.63623e-05	0	0	0	0	0	0	0	0	0	0	0	0	0	k__Bacteria; p__Proteobacteria
OTU_1780	0	0	0	0	0	0	0	0	0	0	0	0	0	3.63623e-05	3.63623e-05	0	3.63623e-05	0	0	0	0	0	0	0	3.63623e-05	0	0	0	0	0	0	0	0	0	0	0	0	0	0	3.63623e-05	0	0	0	0	0	0	0	k__Bacteria; p__Firmicutes; c__Clostridia; o__Clostridiales; f__Ruminococcaceae
OTU_1781	0	0	0	0	0	0	0	0	0	0	0	0	0	0	0	0	0	0	3.63623e-05	0	0	3.63623e-05	0	3.63623e-05	0	0	0	0	0	0	0	0	0	0	0	0	0	0	0	0	0	0	0	0	0.000218174	0	0	k__Bacteria
OTU_1782	0	0	0	0	0	0	0	0	0	0	0	0	0	0	0	0	0	0	0	0	0	0	0	0	0.000436348	0	0	0	0	0	0	0	0	0	0	0	0	0	0	0	0	0	0	0	0	0	0	k__Bacteria; p__Firmicutes; c__Clostridia; o__Clostridiales; f__Caldicoprobacteraceae; g__Caldicoprobacter; s__unidentified
OTU_1783	0	0.000109087	0	0	0	0	0	0.000109087	3.63623e-05	7.27246e-05	0.000145449	0	3.63623e-05	0	0	0	0.000181812	0.00334533	3.63623e-05	0	3.63623e-05	0.00189084	0.000509072	0.00236355	3.63623e-05	0	3.63623e-05	0.000181812	0.000109087	0.00145449	0	0	7.27246e-05	0	0.0123632	0	0.000218174	0	3.63623e-05	0	0.000218174	0.000109087	0.00247264	3.63623e-05	0.00290899	0	0	k__Bacteria; p__Saccharibacteria; c__unidentified; o__unidentified; f__unidentified; g__unidentified; s__unidentified
OTU_1784	0	0	0	0	0	0	0	0	0	0	0	0	0	0	0	0	0	0	0	0	0	0	0	0	0	0	0	0	3.63623e-05	0	0	0	0	0	0	0	0	0	0	0	0	0	0	0	3.63623e-05	0	0.000690884	k__Bacteria; p__Firmicutes; c__Clostridia; o__Clostridiales; f__Clostridiales_vadinBB60_group; g__unidentified; s__unidentified
OTU_1785	0	0	0	0	0	0	0	0	0	0	0	0	0	0	0	0	0	0	0	0	0	0	0	0	0	0	0	0	0	0	0	0	0	0	0	7.27246e-05	3.63623e-05	0	0	0	0	0	0	0	0	0	0	k__Bacteria; p__Proteobacteria; c__Deltaproteobacteria; o__SAR324_cladeMarine_group_B; f__unidentified; g__unidentified; s__unidentified
OTU_1786	7.27246e-05	0	0	0	0.000145449	0	0	0	0	0	3.63623e-05	0	0	0	0	0	0	0	0	0	0	0	0	0	0	0	3.63623e-05	0	0	3.63623e-05	0	3.63623e-05	0	0	0	0.000109087	0	0	0	0	0	0	0	0	0	0	0	k__Bacteria; p__Proteobacteria; c__Deltaproteobacteria; o__Bdellovibrionales; f__Bdellovibrionaceae; g__Bdellovibrio; s__unidentified
OTU_1787	0	0	0	3.63623e-05	0	0	3.63623e-05	0	0	0	3.63623e-05	0	0	0	0	0	0	0	0	0	0	0	0	0	0	0	0	0	7.27246e-05	0	0	0	0	0	0	0	3.63623e-05	0	0	0	0	0	0	0	0	0	0	k__Bacteria; p__Verrucomicrobia; c__Spartobacteria; o__Chthoniobacterales; f__Chthoniobacterales_Incertae_Sedis; g__Terrimicrobium; s__unidentified
OTU_1788	0	0	0	0	0	7.27246e-05	3.63623e-05	0	0	0	0	0	0	0	0	0	0	0	0	0	0	0	0	0	0	0	0	0	0	0	0	3.63623e-05	0	0	0	0	0	0	0	0	0	0	0	0	0	0	0	k__Bacteria
OTU_1789	0	0	0	0	0	0	0	3.63623e-05	3.63623e-05	0.000109087	0	0	0	0	0	0	0	0	0	0	0	0	0	0	0	0	0	0	0	0	0	0	0	0	0	0	0	0	0	0	0	0	0	0	0	0	0	k__Bacteria; p__WS6; c__unidentified; o__unidentified; f__unidentified; g__unidentified; s__unidentified
OTU_179	0.57627	0.0223628	0.0242173	0.778481	0.725792	0.00792698	0.0152722	0.76619	0.0233446	0.0138904	0.755536	0.0224355	0.0228355	0.0279263	0.750336	0.00745427	0.0106178	0.0053089	0.0107996	0.00385441	0.163194	0.00189084	0.194284	0.002509	0.00763609	0.646958	0.717683	0.00836333	0.0160358	0.0123995	0.0251264	0.0644704	0.551434	0.341588	0.0749427	0.899749	0.774045	0.917239	0.0055998	0.000545435	0.0094542	0.013745	0.0674521	0.00523617	0.0462165	0.0159267	0.063125	k__Bacteria; p__Proteobacteria; c__Epsilonproteobacteria; o__Campylobacterales; f__Helicobacteraceae; g__Helicobacter; s__unidentified
OTU_1790	0	3.63623e-05	0	7.27246e-05	0	0	0	0	0	0	7.27246e-05	3.63623e-05	0	0	0	3.63623e-05	0	0	0	0	0	0	0	0	0	0	0	0	0	0	3.63623e-05	0	0	0	0	0	0	0	0	0	0	0	0	0	0	0	0	k__Bacteria; p__Proteobacteria; c__Deltaproteobacteria; o__Bdellovibrionales; f__Bdellovibrionaceae; g__Bdellovibrio; s__unidentified
OTU_1791	0	0	0	3.63623e-05	0	0	7.27246e-05	0	0	3.63623e-05	7.27246e-05	0	0	0	0	0	0	0	0	0	0	0	0	0	0	0	0	0	3.63623e-05	0	0	3.63623e-05	0	0	0	0	0	0	0	0	0	0	0	0	0	0	0	k__Bacteria; p__Proteobacteria; c__Deltaproteobacteria
OTU_1792	0	0	0	0	0	0	0	0	0	0	0	0	0	0	0.000218174	0	0	0	0	0	0	0	0	0	0	0	0	0	0	0	0	0	0	0	0	0	0	0	0	0	0	0	0	0	0	0	0	k__Bacteria; p__Firmicutes; c__Clostridia; o__Clostridiales
OTU_1793	3.63623e-05	0	0	3.63623e-05	0	3.63623e-05	0	0	0	0	3.63623e-05	0	0	0	0	0	0	0	0	0	0	0	0	0	0	0	7.27246e-05	0	0	0	0	0	0	0	0	0	0	3.63623e-05	0	0	0	0	0	0	0	0	0	k__Bacteria; p__Proteobacteria; c__Deltaproteobacteria; o__Bdellovibrionales; f__Bdellovibrionaceae; g__Bdellovibrio; s__unidentified
OTU_1794	0	0	0	0	7.27246e-05	0	3.63623e-05	0	0	0	0	0	0	0	0	0	0	0	0	0	0	0	0	0	0	0	0	0	3.63623e-05	0	0	0	0	0	0	0	0	0	0	0	0	0	0	0	0	0	0	k__Bacteria; p__Cyanobacteria; c__Melainabacteria; o__Obscuribacterales; f__unidentified; g__unidentified; s__unidentified
OTU_1795	3.63623e-05	0	0	0	0	3.63623e-05	0	0	0	3.63623e-05	3.63623e-05	0	0	0	0	0	0	0	0	0	0	0	0	0	0	0	0	0	0	0	0	0	0	0	0	0	0	0	0	0	0	0	0	0	0	0	0	k__Bacteria; p__Parcubacteria
OTU_1796	0	0	0.00116359	0	0	0	0.000981782	0	0	0	0	3.63623e-05	0.000509072	0	0	0	0	0	0	0.00243628	7.27246e-05	0.00101814	0	0.00116359	0	0	0	7.27246e-05	0	0.000181812	0	0	0	0	3.63623e-05	0	0	0	0	0	0	0	0	0	0.000327261	0	0	k__Bacteria; p__Fusobacteria; c__Fusobacteriia; o__Fusobacteriales; f__Leptotrichiaceae; g__Leptotrichia; s__unidentified
OTU_1797	0	0	0	0	0	0	0	0	0	0	0	0	0	0	0	0	0	0	0	0	0	0	0	0	0	0	0	0	0	0	0	0	0	0	0	0	0	0	0	0.0229446	0	0	0	0	0	0	0	k__Bacteria; p__Proteobacteria; c__Alphaproteobacteria; o__Rickettsiales; f__Rickettsiaceae; g__Rickettsia; s__unidentified
OTU_1798	0	0.000581797	0	3.63623e-05	0.000218174	0.00210901	0	0.000290899	0	0	7.27246e-05	0	0.000109087	0	3.63623e-05	3.63623e-05	0.000581797	3.63623e-05	0	0.0027999	0.0047271	3.63623e-05	0.00130904	3.63623e-05	0	0	3.63623e-05	0.000799971	0	0.000799971	3.63623e-05	3.63623e-05	7.27246e-05	0.00239991	0.000218174	0	0.000254536	0	7.27246e-05	0	0.000690884	0	0.000254536	3.63623e-05	0.000545435	3.63623e-05	0	k__Bacteria; p__Firmicutes; c__Clostridia; o__Clostridiales; f__Family_XIII; g__Mogibacterium; s__unidentified
OTU_1799	7.27246e-05	0.000836333	0	7.27246e-05	7.27246e-05	0	0	0	0	0	0	0	0.00218174	7.27246e-05	0	0	0.00498164	0.000545435	7.27246e-05	0	7.27246e-05	0.00159994	0	0.00269081	0.00141813	7.27246e-05	0	0.000218174	0	0.000109087	3.63623e-05	0	0	0.000145449	0.000109087	0	0	0	0.0019272	0.00116359	0.00258172	0.000218174	0.000727246	0	3.63623e-05	0	0	k__Bacteria; p__Saccharibacteria; c__Unknown_Class; o__Unknown_Order; f__Unknown_Family; g__Candidatus_Saccharimonas; s__unidentified
OTU_18	0	0	0	0	0	0	0	0	0	0	0	0	0	0	0	0.000690884	0	0	0	0	0	0	0	0	0	0	0	0	0	0	0	0	0	0	0	0	0	0	3.63623e-05	0	0	0	0	0	0	0	0	k__Bacteria
OTU_180	0	0	0	0	0	0	0	0	0	0	0	0	0	0	0	0.000145449	7.27246e-05	0.000218174	0.000145449	0	7.27246e-05	0.000145449	0.000181812	3.63623e-05	3.63623e-05	3.63623e-05	0	0	0	0	0	0	3.63623e-05	0.000181812	0	0	0	0	0.000145449	0	0	7.27246e-05	3.63623e-05	0	0	0	0	k__Bacteria; p__Proteobacteria; c__Alphaproteobacteria; o__Rickettsiales; f__Mitochondria
OTU_1800	0	0	0	0.000290899	0.000836333	0	0.00181812	0.000327261	3.63623e-05	7.27246e-05	3.63623e-05	0	0	0.000109087	3.63623e-05	0	3.63623e-05	0.000109087	0.00385441	0	7.27246e-05	0.000145449	0.000290899	0	3.63623e-05	0	0	0.00349078	3.63623e-05	0.00123632	0	0	0	0	0	0	7.27246e-05	0	0	0.00465438	0	0	3.63623e-05	7.27246e-05	0.00170903	0.000799971	0	k__Bacteria; p__Firmicutes; c__Clostridia; o__Clostridiales; f__Lachnospiraceae; g__Johnsonella; s__unidentified
OTU_1801	0	0	0	0	0	0	0	0	0	0	0	0	0	0	0	0.00330897	0.000109087	0.00225446	3.63623e-05	0	0	0.000981782	3.63623e-05	0	0.00487255	0	0	0	0	0	0	0	0	0	0	0	0	0	0	3.63623e-05	0	0	0	0	7.27246e-05	0	0	k__Bacteria; p__Firmicutes; c__Clostridia; o__Clostridiales; f__Eubacteriaceae; g__Pseudoramibacter; s__unidentified
OTU_1802	7.27246e-05	0	0	3.63623e-05	0	0.00410894	3.63623e-05	3.63623e-05	0	3.63623e-05	0.000109087	0	0	0	7.27246e-05	3.63623e-05	3.63623e-05	7.27246e-05	3.63623e-05	0	0	0.000109087	0.000181812	3.63623e-05	0	7.27246e-05	0	0	7.27246e-05	7.27246e-05	0	0	0	0.000254536	0	0	3.63623e-05	0	0	0	0	0	0	0	0	0.00647249	0	k__Bacteria; p__Chloroflexi; c__Thermomicrobia; o__JG30-KF-CM45; f__unidentified; g__unidentified; s__unidentified
OTU_1803	0	0	0	0	3.63623e-05	0	0	0	0	0	0	0	0	0	0	7.27246e-05	0	0	0	0	0	0	0	0	0	0	0	0	0	0.00119996	0	0	0	0	0	0	0	0	0.00599978	0	0	0	0	3.63623e-05	0.000545435	0	3.63623e-05	k__Bacteria; p__Firmicutes; c__Clostridia; o__Clostridiales; f__Family_XIII; g__Eubacterium_saphenum_group; s__unidentified
OTU_1804	3.63623e-05	0.000145449	3.63623e-05	0	7.27246e-05	0.000109087	0.000109087	3.63623e-05	0.00392713	0.00196356	0	0	0.00538162	0	0	0	0	3.63623e-05	0	0.000327261	0	0	0	0	0	0	3.63623e-05	0	0.00214538	0	3.63623e-05	0	0	0	3.63623e-05	0	0.000654522	3.63623e-05	0	0.000145449	0	0	0	0	0	0	0.00218174	k__Bacteria; p__Firmicutes; c__Clostridia; o__Clostridiales; f__Ruminococcaceae; g__Oscillospira; s__unidentified
OTU_1805	0	7.27246e-05	0	3.63623e-05	0.000181812	0.000181812	0.00203629	7.27246e-05	3.63623e-05	3.63623e-05	0.000109087	0	0	0	0	0	0	0	0	0	0	0	0	0	0	0	0	0	0.00167267	0.000109087	0	0	0	0	7.27246e-05	0.000145449	3.63623e-05	0	0	0	0	0	0	0	0	0	0	k__Bacteria; p__Saccharibacteria
OTU_1806	0	0	0	0	0	0	0	0.000399985	0	0	0	0	0	0	0	0	0	7.27246e-05	0	0.002509	3.63623e-05	0	0	0.00101814	0	0	0	0	0	0.000290899	3.63623e-05	0	0	0	3.63623e-05	0	0	3.63623e-05	0	0	0	0	0.000109087	0	0	0	0	k__Bacteria; p__Firmicutes; c__Clostridia; o__Clostridiales; f__Peptostreptococcaceae; g__Eubacterium_yurii_group; s__unidentified
OTU_1807	0	0	0	0	0.000181812	0	0	0	0	0	0	0	0	0	0	0	0	3.63623e-05	0	0	0	3.63623e-05	0.000727246	0.00199993	0	0	0	0.000981782	0	0.00127268	0	0	0	0	3.63623e-05	0	0	0	0	0.00174539	0	0	7.27246e-05	0	3.63623e-05	0	0	k__Bacteria; p__Firmicutes; c__Clostridia; o__Clostridiales; f__Family_XIII; g__unidentified; s__unidentified
OTU_1808	0	0	0	0	0	0	0	7.27246e-05	0.00705429	0	0	0	3.63623e-05	0	0	0	0	0	0	0	0	0	0	0	0	0	0	0	0.000109087	0	0	0	0	0	3.63623e-05	3.63623e-05	0	0	0	3.63623e-05	0	0	0	0	0	0	0	k__Bacteria; p__Firmicutes; c__Clostridia; o__Clostridiales; f__Family_XIII; g__Family_XIII_UCG-001; s__unidentified
OTU_1809	0	0	0	0	0	3.63623e-05	0	0	0	0	0	0	0	0	0	0	7.27246e-05	0.000254536	0	0	0.00392713	3.63623e-05	0.000218174	0	0	0	0	0.00116359	0	0.000654522	0	0	3.63623e-05	0	7.27246e-05	0	3.63623e-05	0	7.27246e-05	0	0.000290899	3.63623e-05	0	7.27246e-05	0	3.63623e-05	0	k__Bacteria; p__Firmicutes; c__Clostridia; o__Clostridiales; f__Family_XIII; g__Family_XIII_UCG-001; s__unidentified
OTU_181	0	0	0	0	0	0	0	0	0	0	0	0	0	0	7.27246e-05	0	0	0.000254536	0.000327261	0	0.000145449	0.000218174	0	0	0	0	0	0	0	0	0	0	0	3.63623e-05	0	0	0	0	0	0	0	0	0	0.000218174	0	0	0	k__Bacteria
OTU_1810	0.000109087	0	0	0	0	0	0	0	3.63623e-05	0	0	0	0.00389077	0	0	0	0	0	0	0	0	7.27246e-05	0	0	0	0	0	0	0	0	0.000109087	0	0	0	7.27246e-05	0	0	0	0	0	0	0	0	0	0	0	0	k__Bacteria; p__Firmicutes; c__Clostridia; o__Clostridiales; f__Ruminococcaceae; g__Ruminococcaceae_UCG-002; s__unidentified
OTU_1811	0	7.27246e-05	0	0.000109087	0.000290899	0.000109087	0	0.000327261	0	0	0	0.00356351	3.63623e-05	0	0	0	0	0	0	0.000181812	0	0	0	0	0	0	7.27246e-05	0	0.000109087	3.63623e-05	7.27246e-05	0.00625432	0	0	0.00101814	3.63623e-05	0.00112723	3.63623e-05	0	0.000181812	0	0	0	0	0	0	0	k__Bacteria; p__Firmicutes; c__Clostridia; o__Clostridiales; f__Ruminococcaceae; g__Ruminiclostridium; s__unidentified
OTU_1812	0.000181812	0.000218174	0	0.000690884	0.000618159	0.000109087	0.000327261	0.000181812	7.27246e-05	0	0.000654522	3.63623e-05	0	0	0	0	0	0	0	0	0	0	0	0	0	0	0.000509072	3.63623e-05	3.63623e-05	0.000145449	3.63623e-05	0.000436348	0	0	0.000254536	0.000109087	0.000181812	3.63623e-05	0	0	0	0	0	0	0	0	0	k__Bacteria; p__Armatimonadetes; c__Fimbriimonadia; o__Fimbriimonadales; f__Fimbriimonadaceae; g__unidentified; s__unidentified
OTU_1813	0	0	0	3.63623e-05	3.63623e-05	0	0	0	0	0	0	0	0	0	7.27246e-05	0	0	3.63623e-05	0	0	3.63623e-05	0	0	0	0	0	0	0	0	0	0	0	0	7.27246e-05	3.63623e-05	0	0	0	0	0	0	0	0	3.63623e-05	3.63623e-05	0.00399985	0	k__Bacteria; p__Saccharibacteria; c__unidentified; o__unidentified; f__unidentified; g__unidentified; s__unidentified
OTU_1814	7.27246e-05	7.27246e-05	0	0.000290899	0.000145449	0.000109087	0.00156358	0.000145449	3.63623e-05	3.63623e-05	0.000363623	0	0	0	0	0	0	0	0	0	0	0	0	0	0	0	0.000109087	0	0.00047271	3.63623e-05	3.63623e-05	0.000181812	0	0	0.000399985	0.000109087	0.000145449	3.63623e-05	0	0	0	0	0	0	0	0	0	k__Bacteria; p__Saccharibacteria
OTU_1815	0	0	0	0	3.63623e-05	0	0	0	0	0	0	0	0	3.63623e-05	0	0	0	0	3.63623e-05	0	0	0	3.63623e-05	0	0	0	0	0	0	0	0	0	0	3.63623e-05	0	0.000145449	3.63623e-05	0	0	0	0	0.00287262	0	0	0	0	0	k__Bacteria; p__Saccharibacteria; c__unidentified; o__unidentified; f__unidentified; g__unidentified; s__unidentified
OTU_1816	0	7.27246e-05	0	0	0	7.27246e-05	0	0	3.63623e-05	3.63623e-05	0	0.00352714	0.00239991	0	0	0	0	0	0	0.000109087	0	0	0	0	0	0	0	0	3.63623e-05	0	7.27246e-05	0	0	0	7.27246e-05	0	0	7.27246e-05	0	3.63623e-05	0	0	0	0	0	0	0	k__Bacteria; p__Firmicutes; c__Clostridia; o__Clostridiales; f__Ruminococcaceae; g__Ruminiclostridium; s__unidentified
OTU_1817	0	0	0	0	0	0	0	0	0	0	0	0	0	0	0.00047271	0	0	0.00436348	0	0	3.63623e-05	0.00236355	0.000109087	3.63623e-05	3.63623e-05	0	0	0	0	0	0	0	0	0	0	0	0	0	0	0.000145449	0	0	0	0	0	3.63623e-05	0	k__Bacteria; p__Firmicutes; c__Clostridia; o__Clostridiales; f__Family_XIII; g__Eubacterium_nodatum_group; s__unidentified
OTU_1818	0	7.27246e-05	0	0	0	0	0	3.63623e-05	0.000109087	0	0	3.63623e-05	3.63623e-05	0	0	0	0	3.63623e-05	0	0	0	0	0	0	0	0	3.63623e-05	3.63623e-05	3.63623e-05	0	0	0	0	0	3.63623e-05	0	0	0	0	0	0	0	0	0	0	0	0.00581797	k__Bacteria; p__Firmicutes; c__Clostridia; o__Clostridiales; f__Lachnospiraceae
OTU_1819	0	0	0	0	0	0	0	0	0	0	0	0	0	0	3.63623e-05	0	0	3.63623e-05	0	0	0	7.27246e-05	3.63623e-05	3.63623e-05	0	0	0	0	0	0	0	0	0	0	0	0	0	0	0	0	0	0	0	0	3.63623e-05	0.00239991	0	k__Bacteria; p__Firmicutes; c__Clostridia; o__Clostridiales; f__Christensenellaceae; g__Christensenellaceae_R-7_group; s__unidentified
OTU_182	0	0	0	0	0	0	0	0	0	0	0	0	0	0	0	0	0	0.000109087	0	0	0	0.000109087	0	0	0	0	0	0	0	0	0	0	0	0	0	0	0	0	0	0	0	0	0	0	0	0	0	k__Bacteria; p__Proteobacteria; c__Alphaproteobacteria; o__Rickettsiales; f__Mitochondria
OTU_1820	0	0	0	0	0	0	0	0	0	0	0	0	0	0	0	0	0	0	0	0	7.27246e-05	0	0	0	0	0	0	0	0	0	0	0	0	0	0	0	0	0	0	0	0	0	0	3.63623e-05	0	0.000981782	0	k__Bacteria; p__Armatimonadetes; c__Fimbriimonadia; o__Fimbriimonadales; f__Fimbriimonadaceae
OTU_1821	0	0	0	0	0	0	0	0	0	0	0	0	0	0.00312716	0.000436348	0	0	0	3.63623e-05	0	0	0	0	3.63623e-05	7.27246e-05	0.00047271	0	0	0	0	0	0	0	3.63623e-05	0	0	0	0	0	7.27246e-05	0	0	0	0	0	0	0	k__Bacteria; p__Firmicutes; c__Clostridia; o__Clostridiales; f__Family_XIII; g__Eubacterium_nodatum_group; s__unidentified
OTU_1822	0	7.27246e-05	0.000181812	0	0	0	0	3.63623e-05	3.63623e-05	0	0	0	0	0	0.00047271	0	0	0	0	0.000581797	0	0	0	0	0	0	0	0	0	0	0	0	0	0	3.63623e-05	0	0	0	0	0	3.63623e-05	0.000218174	0	0	0	3.63623e-05	0.00356351	k__Bacteria; p__Synergistetes; c__Synergistia; o__Synergistales; f__Synergistaceae; g__Fretibacterium; s__unidentified
OTU_1823	0	3.63623e-05	0	0	0	0	0	7.27246e-05	0	0.000836333	0	3.63623e-05	0	0	0	0	0	0	0	0	0	7.27246e-05	0	0	0	0	0	3.63623e-05	0.00243628	3.63623e-05	0	0	0	0	3.63623e-05	0	0	0	0	0	0	0	0	0	0	0	3.63623e-05	k__Bacteria; p__Firmicutes; c__Clostridia; o__Clostridiales; f__Ruminococcaceae; g__Ruminococcaceae_UCG-002; s__unidentified
OTU_1824	0	0	0	0	0	0	0	0	3.63623e-05	3.63623e-05	0	0	0	0	0	0	0	0	0	3.63623e-05	0	0	0	0	0	0	0	0	0.00298171	0	0	0	0	0	3.63623e-05	0	0	0	0	0	0	0	0	0	0	0	0	k__Bacteria; p__Firmicutes; c__Clostridia; o__Clostridiales; f__Ruminococcaceae; g__Ruminococcaceae_UCG-010; s__unidentified
OTU_1825	0	0	0	0	0	0	0	0	0	0	0	0	0	0	0	0	0	0	0	0	0	0	0	0	0.00170903	0	0	0	0	0	0	0	0	0	0	0	0	0	0	0	0	0	0	0	0	0	0	k__Bacteria; p__Firmicutes; c__Clostridia; o__Clostridiales; f__Eubacteriaceae; g__Garciella; s__unidentified
OTU_1826	0	0	3.63623e-05	0	0	3.63623e-05	0	3.63623e-05	0	0	7.27246e-05	0	0	3.63623e-05	0.000145449	0.000109087	0.000145449	0.000109087	0	0.000145449	0	0	0	0.000436348	3.63623e-05	0.000399985	0	0.000181812	0	0	0	0	7.27246e-05	7.27246e-05	0.00334533	3.63623e-05	0	0.000254536	0.00152722	0.000145449	0	0.00130904	0.00134541	0	0	0	0	k__Bacteria; p__Cyanobacteria; c__Chloroplast
OTU_1827	0	0	0	3.63623e-05	0	0	0	0	0	0	0	0	0	0	0	0	0	0	0	0	0	0	0	0	0	0	0	0	0	0	0	0	0	0	0	0	0	0	0	0.00109087	0	0	0	0	0	0	0	k__Bacteria; p__Firmicutes; c__Clostridia; o__Clostridiales; f__Christensenellaceae; g__Christensenellaceae_R-7_group; s__Clostridiales_bacterium_canine_oral_taxon_027
OTU_1828	0	0	0	0	0	0	0	0	0	0	0	0	0	0.00261809	0	0	3.63623e-05	0	0	0	3.63623e-05	0	0	0	0.000290899	0.000581797	0	0	0	0	0	0	0	0	0	0	0	0	0	0	0	0	0	0	0	0	0	k__Bacteria; p__Firmicutes; c__Clostridia; o__Clostridiales; f__Family_XI; g__Sedimentibacter; s__unidentified
OTU_1829	0	0	0	3.63623e-05	0	0	0	0	0	0	0	0	0	0	0	0	0	3.63623e-05	0	3.63623e-05	0	0	0	0	0	0	0	0	0	3.63623e-05	3.63623e-05	0.0033817	0	0	0	0	0	0	0	0	0	0	0	0	0	0	0	k__Bacteria; p__Firmicutes; c__Clostridia; o__Clostridiales; f__Ruminococcaceae; g__Ruminiclostridium; s__unidentified
OTU_183	0	0	0	0	0	0	0	0	0	0	0	0	0	0	0	0	0	0	0	0	0	0	0	0	0	0	0	0	0	0	0	0	0.000145449	0	0	0	0	0	0	0	0	0	0	0	0	0	0	Unclassified
OTU_1830	7.27246e-05	0	0	0	3.63623e-05	7.27246e-05	0.000436348	0	0	0	3.63623e-05	0	0	0	0	0	0	0	0	0	0	0	0	0	0	0	0	0	0.000290899	3.63623e-05	0	3.63623e-05	0	0	0	0	3.63623e-05	0	0	0	0	0	0	0	0	0	0	k__Bacteria; p__Parcubacteria; c__Candidatus_Falkowbacteria; o__unidentified; f__unidentified; g__unidentified; s__unidentified
OTU_1831	0	0	0	0	0	0	0	0	0	0	0	0	0	0.00210901	0	0	0.000399985	0	0	3.63623e-05	0	0	0	0	3.63623e-05	0	0	0	0	0	0	0	0	0	0	0	0	0	0	0	0	0	0	0	0	0	0	k__Bacteria; p__Firmicutes; c__Clostridia; o__Clostridiales; f__Christensenellaceae; g__Christensenellaceae_R-7_group; s__unidentified
OTU_1832	0	0	0	0	0	0	0	0	0	0	0	0	0	0	0	3.63623e-05	3.63623e-05	0	0	0	0.000145449	0.000654522	3.63623e-05	0	0	3.63623e-05	0	3.63623e-05	0	3.63623e-05	0	3.63623e-05	0	3.63623e-05	0	0	0	0	0	0	3.63623e-05	0	0	0	0	0	0	k__Bacteria; p__Firmicutes; c__Clostridia; o__Clostridiales; f__Lachnospiraceae; g__Roseburia; s__unidentified
OTU_1833	3.63623e-05	3.63623e-05	0	0	0	0	0	0	0	0	0	0	0	0	0	0	0	0	0	0	0	0	0	0	0	0	0	0	3.63623e-05	0	0	0	0	0	0	3.63623e-05	0	0	0	0	0	0	0	3.63623e-05	0	0.000763609	0	k__Bacteria; p__Actinobacteria; c__Acidimicrobiia; o__Acidimicrobiales; f__Acidimicrobiales_Incertae_Sedis; g__Candidatus_Microthrix; s__unidentified
OTU_1834	0	0	0	0	0	0	0	0	0	0	0	0	0	0	0	0	0	0	0	0	0	0	0	0	0	0	0	0	0	0	0.00330897	0	0	0	0	0	0	0	0	0	0	0	0	0	0	0	0	k__Bacteria; p__Firmicutes; c__Clostridia; o__Clostridiales; f__Ruminococcaceae; g__Anaerotruncus; s__unidentified
OTU_1835	0	3.63623e-05	0	0	0	7.27246e-05	3.63623e-05	7.27246e-05	3.63623e-05	0	0	0	0.00298171	0	0	0	0	3.63623e-05	0	0.000181812	0	0	0	0	0	0	0	0	0.00261809	0	3.63623e-05	0	0	0	3.63623e-05	3.63623e-05	0	0	0	3.63623e-05	0	0	0	0	0	0	0	k__Bacteria; p__Firmicutes; c__Clostridia; o__Clostridiales; f__Ruminococcaceae
OTU_1836	0	0	0	0	0	0	0	0	0	0	0	0	0	3.63623e-05	0.000727246	0.00490891	0.00407258	0.000145449	0	0	0	0	7.27246e-05	3.63623e-05	0.000545435	0.000109087	0	0	0	0	0	0	0	0	0	0	0	0	0.000109087	0	0	0	3.63623e-05	0	0	0	0	k__Bacteria; p__Firmicutes; c__Clostridia; o__Clostridiales; f__Family_XIII; g__Mogibacterium; s__unidentified
OTU_1837	0	3.63623e-05	0	0	0	0	0	0	3.63623e-05	7.27246e-05	0	3.63623e-05	0	0	0	0	0	0	0	0	0	0	0	0	0	0	3.63623e-05	0	0.00363623	0	0	0	0	0	0	0	0	0	0	0	0	0	0	0	0	0	0	k__Bacteria; p__Firmicutes; c__Clostridia; o__Clostridiales; f__Ruminococcaceae; g__Oscillibacter; s__unidentified
OTU_1838	0	0	0	7.27246e-05	0	3.63623e-05	0	3.63623e-05	0	0	0	0	0	0	0	0	0	3.63623e-05	0	0.000363623	0	0	0	0	0	0	0	0	0	0	0	0.0055998	0	0	0	0	0.000145449	0	0	0.000145449	0	0	0	0	0	0	0	k__Bacteria; p__Firmicutes; c__Clostridia; o__Clostridiales; f__Ruminococcaceae; g__Ruminiclostridium_9; s__unidentified
OTU_1839	0.000109087	0.000109087	3.63623e-05	0.00047271	0.000290899	7.27246e-05	0.000290899	7.27246e-05	0.000145449	0.000109087	0.00047271	3.63623e-05	3.63623e-05	0	0	0	0	0	0	0	0	0	0	0	0	0	7.27246e-05	7.27246e-05	0.000145449	0	3.63623e-05	0.000181812	0	0	0.000145449	0.000145449	3.63623e-05	0	0	0	0	0	0	0	0	0	0	k__Bacteria; p__Parcubacteria; c__Candidatus_Magasanikbacteria; o__unidentified; f__unidentified; g__unidentified; s__unidentified
OTU_184	0	0	0	0	0	0	0	0	0	0	0	0	0	0	0	0	0.000109087	0	0	0	0	0	0	0	0	0	0	0	0	0	0	0	0	0	0	0	0	0	0	0	0	0	0	0	0	0	0	k__Bacteria; p__Proteobacteria; c__Alphaproteobacteria; o__Rickettsiales; f__Mitochondria
OTU_1840	0	0	0	0	0	0	0	0	0	0	0	0	0	0	0	0	0	0	0	0	0	0	0	0	0	0.000909058	0	0	0	0	0	0	0	0	0	0	0	0	0	0	0	0	0	0	0	0	0	k__Bacteria; p__Synergistetes; c__Synergistia; o__Synergistales; f__Synergistaceae; g__Aminobacterium; s__unidentified
OTU_1841	0	3.63623e-05	0	0	0	0	0	0	3.63623e-05	0	0	0	0	0	0	0	0	0	0	0	0	0	0	0	0	0	0	0	0.00254536	0	0	0	0	0	0	0	0	0	0	0	0	0	0	0	0	0	0	k__Bacteria; p__Firmicutes; c__Clostridia; o__Clostridiales; f__Lachnospiraceae; g__Lachnospiraceae_NK4A136_group; s__unidentified
OTU_1842	0	0	0	0	0	0	0	0	0	0	0	0	0	3.63623e-05	0	3.63623e-05	0.00123632	0	0	0	0	0	0	0	0	0	0	0	0	0	0	0	0	0	0	0	0	0	0	0	0	0	0	0	0	0	0	k__Bacteria; p__Firmicutes; c__Clostridia; o__Clostridiales; f__Christensenellaceae; g__Christensenellaceae_R-7_group; s__iron-reducing_bacterium_enrichment_culture_clone_HN70
OTU_1843	0	0	0	0	0	3.63623e-05	0	0	0	0	0	0	0	0	0	0	0	0	0	0.000909058	0	0	0	0	0	0	0	0	0	0	0	0	0	0	0	0	0	0	0	0	0	0	0	0	0	0	0	k__Bacteria; p__Firmicutes; c__Clostridia; o__Clostridiales; f__Lachnospiraceae
OTU_1844	0	0	0	0	0	0	0	0	0	0	0	0	0	0	0	0	0	0	0	0.00214538	0	0	0	0	0	0	0	0	0	0	0	0	0	0	0	0	0	0	0	0	0	0	0	0	0	0	0	k__Bacteria; p__Chloroflexi; c__JG37-AG-4; o__unidentified; f__unidentified; g__unidentified; s__unidentified
OTU_1845	0	0	0	0	0	0	0	0	0	0	0	0	0	0	0	0	0	0	0	0	0	0	0	0	0	0	0	0	0	3.63623e-05	0	0.00130904	0	0	0	0	0.000218174	0	0	0	0	0	0	0	0	0	0	k__Bacteria; p__Firmicutes; c__Clostridia; o__Clostridiales; f__Ruminococcaceae; g__Oscillibacter; s__unidentified
OTU_1846	0.000109087	0.000290899	3.63623e-05	7.27246e-05	0.000181812	0	0.000218174	7.27246e-05	0	0	0.000218174	3.63623e-05	7.27246e-05	0	0	0	0	0	0	0	0	0	0	0	0	0	0	7.27246e-05	0	0	3.63623e-05	0	0	0	3.63623e-05	3.63623e-05	0.000145449	3.63623e-05	0	0	0	0	0	0	0	0	0	k__Bacteria; p__Saccharibacteria; c__unidentified; o__unidentified; f__unidentified; g__unidentified; s__unidentified
OTU_1847	0	0	0	0	0	0	0	0	0	0	0	0	0	0	0	0.00141813	0	0	0	0	0	0	0	0	0	0	0	0	0	0	0	0	0	0	0	0	0	0	3.63623e-05	0	0	0	0	0	0	0	0	k__Bacteria; p__Firmicutes; c__Clostridia; o__Clostridiales; f__Ruminococcaceae; g__Oscillibacter; s__unidentified
OTU_1848	3.63623e-05	0	0	7.27246e-05	3.63623e-05	0.000145449	7.27246e-05	3.63623e-05	0	0.000109087	7.27246e-05	0	0	0	0	0	0	0	0	0	0	0	0	0	0	0	3.63623e-05	0	3.63623e-05	7.27246e-05	0	0	0	0	0	0	3.63623e-05	0	0	0	0	0	0	0	0	0	0	k__Bacteria; p__Parcubacteria
OTU_1849	0	0	0	0	0	0	0	0	0	0	0	0	0	0	0	0	0	0	0	0.0016363	0	0	0	0	0	0	0	0	0	0	0	0	0	0	0	0	0	0	0	3.63623e-05	0	0	0	0	0	0	0	k__Bacteria; p__Acidobacteria; c__Acidobacteria; o__Acidobacteriales; f__Acidobacteriaceae_Subgroup_1; g__unidentified; s__unidentified
OTU_185	0	0	0	0	0	0	0	0	0	0	0	0	0	0	0	0	0	0	0	0.00127268	0	0	0	0	0	0	0	0	0	0	0	0	0	0	0	0	0	0	0	0	0	0	0	0	0	0	0	k__Bacteria; p__Proteobacteria; c__Deltaproteobacteria; o__Desulfurellales; f__Desulfurellaceae; g__H16; s__unidentified
OTU_1850	0	0	0	0	0	0	0	0	0	0	0	0	0	0	0	0	0.00109087	3.63623e-05	0	0	0	0	0	0	0	0	0	0	0	0	0	0	0	0	0	0	0	0	0	0	0	0	0	0	0	0	0	k__Bacteria; p__Saccharibacteria; c__Unknown_Class; o__Unknown_Order; f__Unknown_Family; g__Candidatus_Saccharimonas; s__unidentified
OTU_1851	0	0.00116359	0	0	0	0	7.27246e-05	3.63623e-05	0	3.63623e-05	0	0	0	0	0	0	0	0	0	0.00145449	3.63623e-05	0	0	0	0	0	0	0.000436348	0.00189084	0	0	0	0	0	0	0	0	0	0	0.000654522	0	0	0	0	0	0	0	k__Bacteria; p__Firmicutes; c__Clostridia; o__Clostridiales; f__Lachnospiraceae; g__Lachnospiraceae_NK4A136_group; s__unidentified
OTU_1852	7.27246e-05	7.27246e-05	7.27246e-05	7.27246e-05	0.000109087	7.27246e-05	0.000218174	0	3.63623e-05	3.63623e-05	0.000218174	3.63623e-05	0	0	0	0	0	0	0	0	0	0	0	0	0	0	0	7.27246e-05	0.000145449	0.000109087	3.63623e-05	0	0	0	3.63623e-05	3.63623e-05	0.000145449	3.63623e-05	0	0	0	0	0	0	0	0	3.63623e-05	k__Bacteria; p__Chloroflexi; c__TK10; o__unidentified; f__unidentified; g__unidentified; s__unidentified
OTU_1853	0	0	0	0	0	0	0	0	3.63623e-05	0	0	0	0	0	0	0	3.63623e-05	3.63623e-05	0	3.63623e-05	0	0	0	0	3.63623e-05	0	7.27246e-05	0	0	0.000109087	0	0.002509	3.63623e-05	3.63623e-05	0	0	7.27246e-05	0	0	0.000109087	0.000436348	0	0	0	0.000436348	0	0	k__Bacteria; p__Saccharibacteria; c__Unknown_Class; o__Unknown_Order; f__Unknown_Family; g__Candidatus_Saccharimonas; s__unidentified
OTU_1854	0	0	0	0	0	0	0	0	0	0	0	0	0	0	3.63623e-05	0	7.27246e-05	0.000145449	0	0	0	0	0	0	0	0	0	0	0	0	0	0	3.63623e-05	0.000145449	0	0	0	0	0.000145449	0	0	0	3.63623e-05	0	0	7.27246e-05	0	k__Bacteria; p__Saccharibacteria; c__unidentified; o__unidentified; f__unidentified; g__unidentified; s__unidentified
OTU_1855	0	0	0	0.000109087	0	0.000109087	0	0	0	0	0	0	0	0	0	0	0	3.63623e-05	0	0.000363623	0	0	0	0	0	0	0	0	0	0	0	0	0	0	0.000436348	0	0	0	0	0	0	0	0	0	0	0	0	k__Bacteria; p__Firmicutes; c__Clostridia; o__Clostridiales; f__Ruminococcaceae; g__Oscillibacter; s__unidentified
OTU_1856	0	0	0	0	0	0	0	0	0	0	0	0	0	0	0	0	0	3.63623e-05	0	0	0	0	0.000218174	0	0	0	0	0	0	0.00047271	0	0	0	0	0	0	0	0	0	0	3.63623e-05	0	0.000145449	0	0	0	0	k__Bacteria; p__Firmicutes; c__Clostridia; o__Clostridiales; f__Family_XIII; g__unidentified; s__unidentified
OTU_1857	0	0	0	0	0	0	0	0	0	0	0	0	0	0	0	0	0	0	0	0	0	0	0	0	0	0	0	0	0	0	0	0	0	0	0	0	0	0	0	0	0.000254536	0	0	0	0.000581797	0	0	k__Bacteria; p__Saccharibacteria; c__Unknown_Class; o__Unknown_Order; f__Unknown_Family; g__Candidatus_Saccharimonas; s__TM7_phylum_sp._canine_oral_taxon_363
OTU_1858	0	0	0	0	0	0	0	0	0	0	0	0	0	0	0	0	0	0	0	0	0	0	0	0	0	0	0	0	0	0	0	0	0	0	0	0	0	0	0	0	0	0	0	0	0	0.000181812	0	k__Bacteria; p__Actinobacteria; c__Acidimicrobiia; o__Acidimicrobiales; f__unidentified; g__unidentified; s__unidentified
OTU_1859	0	0	0	0	0	0	0	0	0	0	0	0	0	0	0.000581797	3.63623e-05	0	0	0	0	0	0	0	0	0	0	0	0	0	0	0	0	0	0	0	0	0	0	0	0	0	0	0	0	0	0	0	k__Bacteria; p__Firmicutes; c__Clostridia; o__Clostridiales; f__Lachnospiraceae
OTU_186	0	0	0	0	0	0	0	0	0	0	0	0	0	0	0	0	0	0	0	0.000363623	0	0	0	0	0	0	0	0	0	0	0	0	0	0	0	0	0	0	0	0	0	0	0	0	0	0	0	k__Bacteria; p__Proteobacteria; c__Deltaproteobacteria; o__Desulfurellales; f__Desulfurellaceae; g__H16; s__unidentified
OTU_1860	0	0	0	0	3.63623e-05	0	0.000218174	3.63623e-05	0.00047271	0	0	0	0	0	0	0	0	0	0	0	0	0	0	0	0	0	0	0.000109087	0	0	0	0	0	0	0	0	0	0	0	0	0	0	0	0	0	0	0	k__Bacteria
OTU_1861	0	0	0	0	0	0	0	0	0	0	0	0	0	3.63623e-05	0.000254536	0.00109087	0	0	0	0	0	0	0	0	3.63623e-05	0.00094542	0	0	0	0	0	0	3.63623e-05	0	0	0	0	0	0	0	0	0	0	0	0	0	0	k__Bacteria; p__Firmicutes; c__Clostridia; o__Clostridiales; f__Family_XI; g__Sedimentibacter; s__unidentified
OTU_1862	0	0	0	0	0	0	0	0	0	0	0	0	0	0	0	0	0.000727246	0	0	0	0	0	0	0	0	0	0	0	0	0	0	0	0	0	0	0	0	0	0	0	0	0	0	0	0	0	0	k__Bacteria; p__Firmicutes; c__Clostridia; o__Clostridiales; f__Ruminococcaceae; g__Ruminococcaceae_NK4A214_group; s__unidentified
OTU_1863	0	0	0	0	0	0	0	0	0	0	0	0	0	0	0	0	0	0	0	0.00214538	0	0	0	0	0	0	0	0	0	0	0	0	0	0	0	0	0	0	0	0	0	0	0	0	0	0	0	k__Bacteria; p__Chloroflexi; c__JG37-AG-4; o__unidentified; f__unidentified; g__unidentified; s__unidentified
OTU_1864	0	0	0	0	0	0	0	0	0	0	0	0	0	0	0.000218174	0.00170903	7.27246e-05	0	0	0	0	0	0	0	0	0	0	0	0	0	0	0	0	0	0	0	0	0	3.63623e-05	0	0	0	0	0	0	0	0	k__Bacteria; p__Firmicutes; c__Clostridia; o__Clostridiales; f__Eubacteriaceae; g__Garciella; s__unidentified
OTU_1865	0	0	0	0	0	0	0	0	0	0	0	0	0	0	0	0	0.000836333	0	0	0	0	0	0	0	0	0	0	0	0	0	0	0	0	0	0	0	0	0	0	0	0	0	0	0	0	0	0	k__Bacteria; p__Actinobacteria; c__Acidimicrobiia; o__Acidimicrobiales; f__OM1_clade; g__unidentified; s__unidentified
OTU_1866	0	0	0	0	0	0	0	0	0	0	0	0	0	0	0	0	0.000727246	0	0	0	0	0	0	0	0	0	0	0	0	0	0	0	0	0	0	0	0	0	0	0	0	0	0	0	0	0	0	k__Bacteria; p__Firmicutes; c__Clostridia; o__Clostridiales; f__Christensenellaceae; g__Christensenellaceae_R-7_group; s__unidentified
OTU_1867	0	0.000436348	3.63623e-05	0	3.63623e-05	0	0	0	0	0	0	0	0	0	0	0	0	0	0	0	0	0	0	0	0	0	0	3.63623e-05	0	0	0	0	7.27246e-05	0	0	0	0	0	0.000109087	0	0	0	3.63623e-05	0	0	0	0	k__Bacteria; p__Saccharibacteria; c__unidentified; o__unidentified; f__unidentified; g__unidentified; s__unidentified
OTU_1868	0.000145449	3.63623e-05	0.0146177	0.000763609	0.000290899	0.000109087	0.00429075	0.000145449	0.000109087	0.0016363	0.000872696	0	0	7.27246e-05	3.63623e-05	7.27246e-05	0.00327261	0.000218174	0.000109087	0	0.00661794	0	0.000690884	0.0124359	0	3.63623e-05	0	0.00207265	0.0033817	0.00949056	0.000181812	0.000254536	0.00243628	7.27246e-05	0.00152722	7.27246e-05	0.000690884	0.000436348	0	0.00149085	0.00516345	7.27246e-05	0.000654522	0.000145449	0.000181812	0.00156358	0.000218174	k__Bacteria; p__Proteobacteria; c__Epsilonproteobacteria; o__Campylobacterales; f__Campylobacteraceae; g__Campylobacter; s__unidentified
OTU_1869	0	0	0	0	0	0	0	0	0	0	0	0	0	0	0	0	0	0	0	0	0	0	0	0	0	0	0	0	0	0	0	0	0	0	0	0	0	0	0	0	0	0	0	0	0.000145449	0	0	k__Bacteria; p__Firmicutes; c__Clostridia; o__Clostridiales; f__Christensenellaceae; g__Christensenellaceae_R-7_group; s__Clostridiales_bacterium_canine_oral_taxon_038
OTU_187	0.0260354	0.0361078	0.0498164	0.00323625	0.0091633	0.0661067	0.0230173	0.0110178	0.0561071	0.032217	0.00879968	0.0318897	0.0382168	0.0453074	0.0047271	0.0374895	0.0164358	0.0253082	0.0217083	0.000181812	0.00963601	0.0249445	0.00487255	0.0165085	0.0172357	0.00792698	0.0163267	0.00654522	0.042653	0.00185448	0.0347624	0.019672	0.0173812	0.021781	0.00734519	0.00290899	0.00432712	0.00330897	0.0345442	0	0.0019272	0.0128723	0.00305443	0.00923603	0.00261809	0.0151267	0.0848333	k__Bacteria; p__Firmicutes; c__Bacilli; o__Bacillales; f__Bacillaceae; g__Bacillus
OTU_1870	3.63623e-05	0	0	0.000145449	0	0	7.27246e-05	0	0	0	7.27246e-05	0	0	0	0	0	0	0	0	0	0	0	0	0	0	0	3.63623e-05	0	0	0	0	0.000109087	0	0	0.000109087	0	0	0	0	0	0	0	0	0	0	0	0	k__Bacteria; p__Proteobacteria; c__Deltaproteobacteria; o__SAR324_cladeMarine_group_B; f__unidentified; g__unidentified; s__unidentified
OTU_1871	0	0	0	0	0	0	0	0	0	0	0	0	0	0	0.000581797	0	0	0	0	0	0	0	0	0	0	0	0	0	0	0	0	0	0	0	0	0	0	0	0	0	0	0	0	0	0	0	0	k__Bacteria; p__Saccharibacteria; c__Unknown_Class; o__Unknown_Order; f__Unknown_Family; g__Candidatus_Saccharimonas; s__unidentified
OTU_1872	0	0	0	0	0	0	0	0	0	0	0	0	0	0	0	0	0	0	0	0.000327261	0	0	0	0	0	0	0	0	0	0	0	0	0	0	0	0	0	0	0	0	0	0	0	0	0	0	0	k__Bacteria; p__Chloroflexi; c__Ktedonobacteria
OTU_1873	0	0	0	0	0	0	0	0	0	0	0	0	0	0	0	0	0	0	0	0	0	0	0	0	0	0	0	0	0	0	0	0	0	0	0	0	0	0	0	0	0	0	0	0	0.000509072	0	0	k__Bacteria; p__Saccharibacteria; c__unidentified; o__unidentified; f__unidentified; g__unidentified; s__unidentified
OTU_1874	0	0	0	0	0	0	0	0	0	0	0	0	0	0	0	0	0	0	0	0	0	0	0	0	0	0	0	0	0	0	0	0	0	0	0.000509072	7.27246e-05	0	0	0	0	0	0	0	0	0	0	0	k__Bacteria; p__Firmicutes; c__Clostridia; o__Clostridiales; f__Ruminococcaceae; g__Anaerotruncus; s__unidentified
OTU_1875	0	0	0	0	0	0	0	0	0	0	0	0	0	0	0	0	0	0	0	0	0	0	0	0	0	0	0	0	0	0	0	0	0	0	0	0	0	0	0	0.000690884	0	0	0	0	0	0	0	k__Bacteria; p__Fusobacteria; c__Fusobacteriia; o__Fusobacteriales; f__Hados.Sed.Eubac.3; g__unidentified; s__unidentified
OTU_1876	3.63623e-05	0	0	0	0	0	7.27246e-05	3.63623e-05	3.63623e-05	0	0	0	0	0	0	0	0	0	0	0	0	0	0	0	0	0	0	3.63623e-05	0.000109087	3.63623e-05	0	0	0	0	3.63623e-05	0	3.63623e-05	0	0	0	0	0	0	0	0	0	0	k__Bacteria; p__Chloroflexi; c__TK10; o__unidentified; f__unidentified; g__unidentified; s__unidentified
OTU_1877	0	0.000909058	0	0	0	0	0	7.27246e-05	0	0	0	0	0	0	0	0	0	0	0	0	0	0	0	0	0	0	0	0.000218174	3.63623e-05	0.00170903	7.27246e-05	0.000181812	0	0	0	0	0.0072361	3.63623e-05	0	0	0	0	0	0	0	0	0	k__Bacteria; p__Firmicutes; c__Clostridia; o__Clostridiales; f__Peptostreptococcaceae; g__Eubacterium_yurii_group; s__unidentified
OTU_1878	0	0	0	0	0	0	0	0	0	0	0	0	0	0	0.000581797	0	0.000109087	0	0	0	3.63623e-05	0	0	0	0	0	0	0	0	0	3.63623e-05	0	0	0	0	0	0	0	0	0	0	0	0	0	0	0	0	k__Bacteria; p__Firmicutes; c__Clostridia; o__Clostridiales; f__Ruminococcaceae; g__Ruminococcaceae_NK4A214_group; s__unidentified
OTU_1879	0	0	0	0	0	0	0	0	0	0	0	0	0	0	0	0	0	0	0	0.000545435	0	0	0	0	0	0	0	0	0	0	0	0	0	0	0	0	0	0	0	0	0	0	0	0	0	0	0	k__Bacteria; p__Actinobacteria; c__Acidimicrobiia; o__Acidimicrobiales; f__unidentified; g__unidentified; s__unidentified
OTU_188	0	0	0	0	0	0	0	0	0	0	0	0	0	3.63623e-05	3.63623e-05	7.27246e-05	0.000799971	0.0106178	0	0	3.63623e-05	0.00298171	3.63623e-05	7.27246e-05	3.63623e-05	0	0	0	0	0	0	0	0	0	0	0	0	0	3.63623e-05	0	0	0	0	3.63623e-05	0	0	0	k__Bacteria; p__Spirochaetae; c__Spirochaetes; o__Spirochaetales; f__Spirochaetaceae; g__unidentified; s__unidentified
OTU_1880	0	0	0	0	0	0	0	0	0	0	0	0	0	0	0	0	0	0	0	0.000327261	0	0	0	0	0	0	0	0	0	0	0	0	0	0	0	0	0	0	0	0	0	0	0	0	0	0	0	k__Bacteria; p__Chloroflexi; c__SBR2076; o__unidentified; f__unidentified; g__unidentified; s__unidentified
OTU_1881	0	0	0	0	0	0	0.0022181	0	0	0	3.63623e-05	0	0	0	0	0	3.63623e-05	3.63623e-05	0	0	3.63623e-05	0	0.0161085	7.27246e-05	0	0	0	0	0	0.000254536	0	0	0	0	0	0	0	0	0	0	3.63623e-05	0.000218174	0	0.000109087	0.000363623	0	0	k__Bacteria; p__Saccharibacteria; c__Candidatus_Saccharibacteria_bacterium_UB2523; o__Candidatus_Saccharibacteria_bacterium_UB2523; f__Candidatus_Saccharibacteria_bacterium_UB2523; g__Candidatus_Saccharibacteria_bacterium_UB2523; s__Candidatus_Saccharibacteria_bacterium_UB2523
OTU_1882	0	0	0	0	0	0	0	0	0	0	0	0	0	3.63623e-05	3.63623e-05	0	0	0	0	0	0	0	3.63623e-05	0	0	3.63623e-05	0	0	0	0	0	0	0	0	0	0	0	0	0	0	0	0	0	0	0	0	0	k__Bacteria; p__Actinobacteria; c__Acidimicrobiia; o__Acidimicrobiales; f__Iamiaceae; g__Iamia; s__unidentified
OTU_1883	0	3.63623e-05	0	0	3.63623e-05	0	0	0	0	7.27246e-05	0	0	0	0	0	0	0	0	0	0	0	0	0	0	0	0	0	0	0	0	0	0	0	0	0	0	3.63623e-05	0	0	0	0	0	0	0	0	0	0	k__Bacteria; p__Proteobacteria; c__Deltaproteobacteria; o__Bdellovibrionales; f__Bdellovibrionaceae; g__Bdellovibrio; s__unidentified
OTU_1884	0	0	0	3.63623e-05	3.63623e-05	3.63623e-05	0.000145449	3.63623e-05	0	0	3.63623e-05	0	0	0	0	0	0	0	0	0.000399985	0	0	0	0	0	0	0	0	0	0	0	0	0	0	0	0	0	0	0	0	0	0	0	0	0	0	0	k__Bacteria; p__Gemmatimonadetes; c__Gemmatimonadetes; o__Gemmatimonadales; f__Gemmatimonadaceae; g__unidentified; s__unidentified
OTU_1885	3.63623e-05	3.63623e-05	0	3.63623e-05	0	3.63623e-05	7.27246e-05	3.63623e-05	0	0	7.27246e-05	0	0	0	0	0	0	0	0	7.27246e-05	0	0	0	0	0	0	0	0	0	0	3.63623e-05	0	0	0	0	3.63623e-05	0	0	0	0	0	0	0	0	0	0	0	k__Bacteria; p__Actinobacteria; c__Acidimicrobiia; o__Acidimicrobiales
OTU_1886	0	0	0	0	0	0.000145449	3.63623e-05	0	0	0	0	0	0	0	0	0	0	0	0	0	0	0	0	0	0	0	0	0	0	0	0	0	0	0	0	3.63623e-05	0	0	0	0	0	0	0	0	0	0	0	k__Bacteria; p__Microgenomates; c__Candidatus_Collierbacteria
OTU_1887	0	0	0	3.63623e-05	7.27246e-05	7.27246e-05	0	0	0	0	7.27246e-05	0	0	0	0	0	0	0	0	0	0	0	0	0	0	0	3.63623e-05	0	0	0	0	0	0	0	0	0	0	0	0	0	0	0	0	0	0	0	0	k__Bacteria; p__Parcubacteria; c__unidentified; o__unidentified; f__unidentified; g__unidentified; s__unidentified
OTU_1888	0	0	0	0	0	0	0	0	0	0	0	0	0	0	0	7.27246e-05	3.63623e-05	0	7.27246e-05	0	0	0	3.63623e-05	3.63623e-05	0	0	0	0	0	0	0	0	0	0	0	0	0	0	0	0	3.63623e-05	0	0	0	0	0	0	k__Bacteria; p__Cyanobacteria; c__Chloroplast; o__Phytophthora_lateralis_MPF4; f__Phytophthora_lateralis_MPF4; g__Phytophthora_lateralis_MPF4; s__Phytophthora_lateralis_MPF4
OTU_1889	0	0.00323625	0	0	0	0.000436348	0.000327261	0	0	0	0	0	0.000145449	0.000109087	0	0	0.00225446	3.63623e-05	0	0.00418167	0.000109087	0	0.00134541	0.00865423	3.63623e-05	7.27246e-05	0.000363623	0.000327261	0	0.000363623	0	0	3.63623e-05	0	0	3.63623e-05	0.000290899	0	0	0.00359987	0.00512709	0.000799971	0.000618159	0	0.00112723	0	3.63623e-05	k__Bacteria; p__SR1_Absconditabacteria; c__unidentified; o__unidentified; f__unidentified; g__unidentified; s__unidentified
OTU_189	0	0	0	0	0	0	0	0	0	0	0	0	0	0	0	0	0	0	0	0.000509072	0	0	0	0	0	0	0	0	0	0	0	0	0	0	0	0	0	0	0	0	0	0	0	0	0	0	0	k__Bacteria; p__Proteobacteria; c__Deltaproteobacteria; o__Desulfurellales; f__Desulfurellaceae; g__H16; s__unidentified
OTU_1890	0	0	0	0	0	0	0	0	0	0	0	0	0	0	0	0	0	0	0	0.000109087	0	0	0	0	0	0	0	0	0	0	0	0	0	0	0	0	0	0	0	0	0	0	0	0	0	0	0	k__Bacteria; p__Synergistetes; c__Synergistia; o__Synergistales; f__Synergistaceae; g__unidentified; s__unidentified
OTU_1891	0	0	0	0	0	0	7.27246e-05	3.63623e-05	0	0	0	0	0	0	0	0	0	0	0	0.000436348	0	0	0	0	0	0	0	0	0	0	0	0	0	0	0	0	0	0	0	0	0	0	0	0	0	0	0	k__Bacteria; p__Gemmatimonadetes; c__Gemmatimonadetes; o__Gemmatimonadales; f__Gemmatimonadaceae; g__unidentified; s__unidentified
OTU_1892	0	0	0	0	0	0	0	0	0	0	0	0	0	0	0	0	0	0	0	0.000327261	0	0	0	0	0	0	0	0	0	0	0	0	0	0	0	0	0	0	0	3.63623e-05	0	0	0	0	0	0	0	k__Bacteria; p__Actinobacteria; c__Acidimicrobiia; o__Acidimicrobiales; f__Acidimicrobiales_Incertae_Sedis; g__Aciditerrimonas; s__unidentified
OTU_1893	0	0	0	0	0	0	0	0	0	0	0	0	0	0	0	0	0	0	0	0	0	0.000145449	0	0	0	0	0	0	0	0	0	0	0	0	0	0	0	0	0	0	0	0	0	0	0	0	0	k__Bacteria; p__Proteobacteria
OTU_1894	0	0	0	0	0	0	0	0	0	0	0	0	0	0	0	0	0	0	0	0	0	7.27246e-05	0	0	0	3.63623e-05	0	0	0	0	0	0	0	0.000109087	0	0	0	0	0	0	0	0	0	3.63623e-05	0	0	0	k__Bacteria
OTU_1895	0	0	0	0	0	0	0	0	0	0	0	0	0	0	0	0	0	0	0	0	0	0	0	0	0	0	0	0	0	0	0	0	0	0	0	0	0	0	0	0	0	0	0.000145449	0	0	0	0	k__Bacteria; p__Firmicutes; c__Clostridia; o__Clostridiales; f__Peptostreptococcaceae; g__Eubacterium_yurii_group; s__unidentified
OTU_1896	0	0	0	0	0	0	0	0	0	0	0	0	0	0	0	0	0	0	0	0	0	0	0	0	0	0	0	0	0	0	0	0	0	0.000145449	0	0	0	0	0	0	0	0	0	0	0	0	0	k__Bacteria; p__Chloroflexi; c__Thermomicrobia; o__JG30-KF-CM45; f__unidentified; g__unidentified; s__unidentified
OTU_1897	0	0	0	3.63623e-05	0	0	0	0	0	0	3.63623e-05	0	0	0	0	0	0	0	0	0	0	0	0	0	0	0	0	3.63623e-05	0	0	0	0	0	0	7.27246e-05	0	0	0	0	0	0	0	0	0	0	0	0	k__Bacteria
OTU_1898	0	0	0	0	3.63623e-05	0	0	3.63623e-05	0	0	0	0	0	0	0	0	0	0	0	0	0	0	0	0	0	0	0	0	0	0	0	0	0	0	0	0	3.63623e-05	0	0	0	0	0	0	0	0	0	0	k__Bacteria; p__Parcubacteria; c__unidentified; o__unidentified; f__unidentified; g__unidentified; s__unidentified
OTU_1899	0	0	0	0	0	0	0	0	0	0	0	0	0	0	0	0	0	0	0	0	0	0	0	0	0	0	0	0	0	0	0	0	0	0	0	0	0.000436348	0	0	0	0	0	0	0	0	0	0	k__Bacteria; p__Firmicutes; c__Clostridia; o__Clostridiales; f__Ruminococcaceae
OTU_19	0	0	0	0	0	0	0	0	0	0	0	0	0	0	0	0	0	0	7.27246e-05	0	7.27246e-05	0	0	0	0	0	0	0	0	0	0	0	0	0	0	0	0	0	0	0	0	0	0	0	0	0	0	k__Bacteria; p__Proteobacteria
OTU_190	0	0	0	0	0	0	0	0	0	0	0	0	0	0	0	0	0	0	0	0.000218174	0	0	0	0	0	0	0	0	0	0	0	0	0	0	0	0	0	0	0	0	0	0	0	0	0	0	0	k__Bacteria; p__Proteobacteria; c__Deltaproteobacteria; o__Desulfurellales; f__Desulfurellaceae; g__H16; s__unidentified
OTU_1900	0	0	0	0	0	0	0	0	0	0	0	0	0	0	0	3.63623e-05	0	0	0	0	3.63623e-05	0	0	0	0	0	0	0	0	0	0	0	0	0	0	0	0	0	0.000145449	0	0	0	0	3.63623e-05	0	0	0	k__Bacteria; p__Saccharibacteria; c__unidentified; o__unidentified; f__unidentified; g__unidentified; s__unidentified
OTU_1901	0	0.00505436	0	0	0	0	0	0	0	0	0	0	0	3.63623e-05	0.000254536	0	0	7.27246e-05	0	0.00258172	0.00487255	3.63623e-05	0.000327261	3.63623e-05	0	0	3.63623e-05	3.63623e-05	0	0.000109087	0	0	3.63623e-05	0	3.63623e-05	3.63623e-05	0	0	0	0.00381804	0.00138177	3.63623e-05	0	0	0	7.27246e-05	0	k__Bacteria; p__SR1_Absconditabacteria; c__unidentified; o__unidentified; f__unidentified; g__unidentified; s__unidentified
OTU_1902	0	0	0	0	0	0	0	0	0	0	0	0	0	0	0	0	0	0	0	0	0	0	0	0	0	0	0	0.00047271	3.63623e-05	0	0	0	0	0	0	0	0	0	0	0	0	0	0	0	0	0	0	k__Bacteria; p__Firmicutes; c__Clostridia; o__Clostridiales; f__Lachnospiraceae
OTU_1903	0	0	0	0	3.63623e-05	0	0	0	0	0.000181812	0	0	0	0	0	0	0	0	0	0	0	0	0	0	0	0	0	0	0	3.63623e-05	0	0	0	0	0	0	0	0	0	0	0	0	0	0	0	0	0	k__Bacteria; p__Microgenomates; c__Candidatus_Pacebacteria; o__unidentified; f__unidentified; g__unidentified; s__unidentified
OTU_1904	0	0	0	0.000254536	0	0	0	0	0	0	0	0	0	0	0	0	0	0	0	0	0	0	0	0	0	0	7.27246e-05	0	0	0	0	7.27246e-05	0	0	0	3.63623e-05	0	0	0	0	0	0	0	0	0	0	0	k__Bacteria; p__Parcubacteria; c__unidentified; o__unidentified; f__unidentified; g__unidentified; s__unidentified
OTU_1905	3.63623e-05	3.63623e-05	0	0	0	0	0.000109087	0	0	0	0.000109087	0	0	0	0	0	0	0	0	0	0	0	0	0	0	0	3.63623e-05	3.63623e-05	3.63623e-05	3.63623e-05	3.63623e-05	3.63623e-05	0	0	0	0	0	0	0	0	0	0	0	0	0	0	0	k__Bacteria; p__Saccharibacteria; c__unidentified; o__unidentified; f__unidentified; g__unidentified; s__unidentified
OTU_1906	3.63623e-05	7.27246e-05	3.63623e-05	0	3.63623e-05	0	3.63623e-05	0	0	0	0	0	0	0	0	0	0	0	0	0	0	0	0	0	0	0	0	0	0	0	3.63623e-05	0	0	0	0	0	0	0	0	0	0	0	0	0	0	0	0	k__Bacteria; p__Saccharibacteria; c__unidentified; o__unidentified; f__unidentified; g__unidentified; s__unidentified
OTU_1907	0	0	0	0	0	0	0	0	0	0	0	0	0	0	0	3.63623e-05	3.63623e-05	0.000109087	0	0	0	0	0	0	0	0	0	0	0	0	0	0	0	3.63623e-05	0	0	0	0	0	0	3.63623e-05	0	0	0	0	3.63623e-05	0	k__Bacteria; p__Proteobacteria; c__Alphaproteobacteria; o__Rickettsiales; f__Mitochondria; g__Oryza_meyeriana; s__Oryza_meyeriana
OTU_1908	0	0	0	0	0	0	0	0	0	0	0	0	0	0	0	0	0	0	0	3.63623e-05	0	0	0	0	0	0	0	0	0	0	0	0	0	0	0	0	0	0	0	0	0	0	0	0	0	0	0	k__Bacteria; p__Firmicutes; c__Clostridia; o__Clostridiales; f__Lachnospiraceae
OTU_1909	0	0	0	0	0	0	0	0	0	0	0	0	0	0	0	0	0	0	0	0.000290899	0	0	0	0	0	0	0	0	0	0	0	0	0	0	0	0	0	0	0	0	0	0	0	0	0	0	0	k__Bacteria; p__Chloroflexi; c__JG30-KF-CM66; o__unidentified; f__unidentified; g__unidentified; s__unidentified
OTU_191	0	0	0	0	0	0	0	0	0	0	0	0	0	0	0	0	0	0	0	0	0	0	0	0	3.63623e-05	0	0	0	0	0	0	0	0	0	0	0	0	0	0	0	0	0	0	0	0	0	0	k__Bacteria; p__Proteobacteria
OTU_1910	0	0	0	0	0	0	0	0	0	0	0	0	0	0	0	0	0	0	0	0.000218174	0	0	0	0	0	0	0	0	0	0	0	0	0	0	0	0	0	0	0	0	0	0	0	0	0	0	0	k__Bacteria; p__Chloroflexi; c__JG37-AG-4; o__unidentified; f__unidentified; g__unidentified; s__unidentified
OTU_1911	0	0	0	0	0	0	0	0	0	0	0	0	0	0	0	0	0	0	0	0.000327261	0	0	0	0	0	0	0	0	0	0	0	0	0	0	0	0	0	0	0	0	0	0	0	0	0	0	0	k__Bacteria; p__Chloroflexi; c__JG37-AG-4; o__unidentified; f__unidentified; g__unidentified; s__unidentified
OTU_1912	0	0	0	0	0	0	0	0	0	0	0	0	0	0	0	0	0	0	0	3.63623e-05	0	0	0	0	0	0	0	0	0	0	0	0	0	0	0	0	0	0	0	0	0	0	0	0	0	0	0	k__Bacteria; p__Firmicutes; c__Clostridia; o__Clostridiales; f__Family_XIII; g__Eubacterium_brachy_group; s__unidentified
OTU_1913	0	0	0	0	0	0	0	0	0	0	0	0	0	0	0	0	0	0	0	0.000254536	0	0	0	0	0	0	0	0	0	0	0	0	0	0	0	0	0	0	0	0	0	0	0	0	0	0	0	k__Bacteria; p__Firmicutes; c__Clostridia; o__Clostridiales; f__Caldicoprobacteraceae; g__Caldicoprobacter; s__unidentified
OTU_1914	0	0	0	0	0	0	0	0	0	0	0	0	0	0	0	0	0	0	0	0	3.63623e-05	0	0	0	0	0	0	0	0	0	0	0	0	0	0	0	0	0	0	0	0	0	0	0	0	0	0	k__Bacteria; p__Firmicutes; c__Bacilli; o__Bacillales; f__Bacillaceae
OTU_1915	0	0	0	0	0	0	0	0	3.63623e-05	0	0	0	0	0	0	3.63623e-05	0	0	0	0	0	0	0	0	0	0.000181812	0	0	0	0	0	0	0	0	0	0	0	0	0	0	0	0	0	0	0	0	0	k__Bacteria; p__Firmicutes; c__Clostridia; o__Clostridiales; f__Family_XIII; g__unidentified; s__unidentified
OTU_1916	0	0	0	0	0	0	0	0	0	0	0	0	0	0	0	0	0	0	0	0	0	0	0	0	0	0	0	0	0	0	0	0	0	0	0	0	0	0	0	0	0	0	0	7.27246e-05	0	0	0	Unclassified
OTU_1917	0	0	0	0	0	0	0	0	0	0	0	0	0	0	3.63623e-05	0	0	0	0	0	0	0	0	0	0	0	0	0	0	0	0	0	0	0	0	0	0	0	3.63623e-05	0	0	0	0	0	0	3.63623e-05	0	k__Bacteria; p__Cyanobacteria; c__Chloroplast; o__Triticum_aestivum_bread_wheat; f__Triticum_aestivum_bread_wheat; g__Triticum_aestivum_bread_wheat; s__Triticum_aestivum_bread_wheat
OTU_1918	0	0	0	0	0	0	0	0	0	0	0	0	0	0	0	0	0	0	0	0	0	0	0	0	0	0	0	3.63623e-05	0	0	0	0	0	0	0	0	0	0	0	0	0	0	0	0	0	0	0	k__Bacteria; p__Chloroflexi; c__TK10; o__unidentified; f__unidentified; g__unidentified; s__unidentified
OTU_1919	0	0	0	0	0	0	0	0	0	0	0	0	0	0	0	0	0	0	0	0	0	0	0	0	0	0	0	0	0	0	0	0	0	0	0.000399985	0	0	0	0	0	0	0	0	0	0	0	0	k__Bacteria; p__Firmicutes; c__Clostridia; o__Clostridiales; f__Clostridiales_vadinBB60_group; g__Clostridiales_bacterium_canine_oral_taxon_260; s__Clostridiales_bacterium_canine_oral_taxon_260
OTU_192	0	0	0	0	0	0	0	0	0	0	0	0	0	0	0	0	3.63623e-05	0	0	0	0	0	0	0	0	0	0	0	0	0	0	0	0	0	0	0	0	0	3.63623e-05	0	0	0	0	0	0	0	0	k__Bacteria; p__Saccharibacteria; c__candidate_division_TM7_bacterium_JGI_0001002-L20; o__candidate_division_TM7_bacterium_JGI_0001002-L20; f__candidate_division_TM7_bacterium_JGI_0001002-L20; g__candidate_division_TM7_bacterium_JGI_0001002-L20; s__candidate_division_TM7_bacterium_JGI_0001002-L20
OTU_1920	0	0	0	0	0	0	0	3.63623e-05	0	0	0	0	0	0	0	0	0	0	0	0	0	0	0	0	0	0	0	0	0	0	0	0	0	0	0	0	3.63623e-05	0	0	0	0	0	0	0	0	0	0	k__Bacteria; p__Saccharibacteria; c__unidentified; o__unidentified; f__unidentified; g__unidentified; s__unidentified
OTU_1921	0	0	0	0	0	0	0	0	0	0	0	0	0	0	0	0	0	0	0	0	0	0	0	0	0	0	0	0	0	0	0	0	0	0	0	0	0	0	0	7.27246e-05	0	0	0	0	0	0	0	k__Bacteria; p__Cyanobacteria; c__Chloroplast; o__unidentified; f__unidentified; g__unidentified; s__unidentified
OTU_1922	0	0	0	0	0	0	0	0	0	0	0	0	0	0	0	0	0	0	0	0	0	0	0	0	0	0	0	0	0	0	0	0	0	0	0	0	0	0	0	7.27246e-05	0	0	0	0	0	0	0	k__Bacteria; p__Firmicutes; c__Clostridia; o__Clostridiales; f__Lachnospiraceae
OTU_1923	0	0	0	0	3.63623e-05	0	0	0	0	0	0	0	0	0	0	0	0	0	0	0	0	0	0	0	0	0	0	3.63623e-05	3.63623e-05	0	0	0	0	0	0	0	0	0	0	0	0	0	0	0	0	0	0	k__Bacteria; p__Armatimonadetes; c__Fimbriimonadia; o__Fimbriimonadales; f__Fimbriimonadaceae; g__unidentified; s__unidentified
OTU_1924	3.63623e-05	0	3.63623e-05	3.63623e-05	7.27246e-05	0	7.27246e-05	0.000109087	0	0	3.63623e-05	0	0	0	0	0	0	0	0	0	0	0	0	0	0	0	0	0	3.63623e-05	0	0	0	0	0	0	3.63623e-05	0	0	0	0	0	0	0	0	0	0	0	k__Bacteria; p__Armatimonadetes; c__Fimbriimonadia; o__Fimbriimonadales; f__Fimbriimonadaceae; g__unidentified; s__unidentified
OTU_1925	0	0	0	3.63623e-05	0	0	7.27246e-05	0	0	0	0	0	0	0	0	0	0	0	0	0	0	0	0	0	0	0	0	0	0	3.63623e-05	0	0	0	0	0	0	0	0	0	0	0	0	0	0	0	0	0	k__Bacteria; p__Chloroflexi; c__JG30-KF-CM66; o__unidentified; f__unidentified; g__unidentified; s__unidentified
OTU_1926	0	0	0	0	0	0	0	0	3.63623e-05	0	0	0	0	0	0	0	0	0	0	0	0	0	0	0	0	0	0	0	0	0	3.63623e-05	0	0	0	0	0	0	0	0	0	0	0	0	0	0	0	0	k__Bacteria; p__Firmicutes; c__Clostridia; o__Clostridiales; f__Lachnospiraceae; g__Coprococcus_2; s__unidentified
OTU_1927	0	0	0	0.000145449	3.63623e-05	0	0	0	0	0	3.63623e-05	0	0	0	0	0	0	0	0	0	0	0	0	0	0	0	0	0	0	0	0	0	0	0	0	7.27246e-05	0	0	0	0	0	0	0	0	0	0	0	k__Bacteria; p__Microgenomates; c__Candidatus_Pacebacteria; o__unidentified; f__unidentified; g__unidentified; s__unidentified
OTU_1928	0	0	0	0	0	0	0	0	0	0	0	0	0	0	0.000218174	7.27246e-05	0.00141813	7.27246e-05	0	0	0	0	0	0	0	0	0	0	0	0	0	0	0	0	0	0	0	0	0	0	0	0	0	0	0	0	0	k__Bacteria; p__Firmicutes; c__Clostridia; o__Clostridiales; f__Family_XIII; g__Mogibacterium; s__unidentified
OTU_1930	0	3.63623e-05	0	3.63623e-05	7.27246e-05	0	0	0	0	0	0	0	0	0	0	0	0	0	0	3.63623e-05	0	0	0	0	0	0	0	0	0	0	0	0	0	0	0	0	0	3.63623e-05	0	0	0	0	0	0	0	0	0	k__Bacteria; p__Chloroflexi; c__TK10; o__unidentified; f__unidentified; g__unidentified; s__unidentified
OTU_1931	7.27246e-05	0	3.63623e-05	0	0	0	3.63623e-05	0	3.63623e-05	3.63623e-05	0	0	0	0	0	0	3.63623e-05	0	0	0	0	0	0	0	0	0	0	0	7.27246e-05	0	0	3.63623e-05	0	0	0	0	0	0	0	0	0	0	0	0	0	0	0	k__Bacteria; p__Gemmatimonadetes; c__Gemmatimonadetes; o__Gemmatimonadales; f__Gemmatimonadaceae; g__unidentified; s__unidentified
OTU_1932	0	0	0	0	3.63623e-05	0	3.63623e-05	0	0	0	0	0	0	0	0	0	0	0	0	0	0	0	0	0	0	0	0	0	0	0	0	0	0	0	0	0	0	0	0	0	0	0	0	0	0	0	0	k__Bacteria; p__Chloroflexi
OTU_1933	3.63623e-05	0	0	0	0	0.00385441	0	0	0.000618159	0	0	0	0.00167267	0	0	0	0	7.27246e-05	0	0.000145449	0	0	0	0	0	0	0	0.00047271	0	0	3.63623e-05	0	0	0	0	0	0	0	0	0	0	0	0	0	0	0	0	k__Bacteria; p__Firmicutes; c__Clostridia; o__Clostridiales; f__Ruminococcaceae; g__Butyricicoccus; s__unidentified
OTU_1935	0	0	0	7.27246e-05	0	3.63623e-05	0	0	0	7.27246e-05	0	0	0	7.27246e-05	0	0.00149085	3.63623e-05	3.63623e-05	0	0	0	0	0.00105451	0.000436348	0	0.000327261	3.63623e-05	0.00432712	0	0.00185448	7.27246e-05	3.63623e-05	3.63623e-05	0	0	3.63623e-05	3.63623e-05	0.000109087	3.63623e-05	0.0122541	0.000399985	0	3.63623e-05	0	0.00236355	3.63623e-05	0	k__Bacteria; p__Proteobacteria; c__Epsilonproteobacteria; o__Campylobacterales; f__Campylobacteraceae; g__Campylobacter
OTU_1936	0	0	0	0	0	0	0.00127268	3.63623e-05	0	0.00181812	0.000218174	0	3.63623e-05	0	0	0	0.00352714	7.27246e-05	0	0	7.27246e-05	0	0.000399985	3.63623e-05	0	0	0	3.63623e-05	7.27246e-05	0.000872696	0	3.63623e-05	7.27246e-05	3.63623e-05	0.000109087	0	3.63623e-05	0	0.00327261	0	0.00232719	3.63623e-05	0.00185448	0	0	0	0	k__Bacteria; p__Proteobacteria; c__Epsilonproteobacteria; o__Campylobacterales; f__Campylobacteraceae; g__Campylobacter; s__unidentified
OTU_1937	0.000581797	0.000727246	0.000145449	0.000545435	0.000654522	0.000872696	0.00298171	0.000363623	0	3.63623e-05	0.000727246	3.63623e-05	0.000109087	0	0	0	0	0	0	0	0	0	0	0	0	0	0	0.000109087	0.000763609	7.27246e-05	3.63623e-05	0	0	0	0.000145449	0.000218174	0.000181812	0	0	0	0	0	0	0	0	0	3.63623e-05	k__Bacteria; p__Actinobacteria; c__Actinobacteria; o__Frankiales; f__Nakamurellaceae; g__Nakamurella; s__unidentified
OTU_1938	0	3.63623e-05	0	0	0	0.00549071	3.63623e-05	0	0.00181812	0	0	0	0.00130904	0	0	0	0	7.27246e-05	0	0.000654522	0	0	0	0	0	0	3.63623e-05	0.000327261	0.00407258	0.000181812	7.27246e-05	0.00425439	0	0	0	3.63623e-05	0.000399985	3.63623e-05	0	0.000363623	0	0	0	0	0	0	0	k__Bacteria; p__Firmicutes; c__Clostridia; o__Clostridiales; f__Ruminococcaceae; g__Eubacterium_coprostanoligenes_group; s__unidentified
OTU_1939	0.00149085	0.000690884	0.000436348	0.000618159	0.000836333	0.000727246	0.00185448	0.000363623	0.000363623	0.000254536	0.00116359	0	0.000218174	0	0	0	0	0	0	0	0	0	0	0	0	0	0.000181812	0.000654522	0.000509072	0.000181812	0.000290899	0.000181812	0	0	0.000109087	0.000181812	0.000327261	0.000109087	0	0	0	0	0	0	0	0	0	k__Bacteria; p__Actinobacteria; c__Acidimicrobiia; o__Acidimicrobiales; f__Acidimicrobiaceae; g__CL500-29_marine_group; s__unidentified
OTU_194	0	0	0	0	0	0	0	3.63623e-05	0	0	0	3.63623e-05	0	0	0	0	0	0	0	0	0	0	0	0	0	0	0	0	3.63623e-05	0	0	0	0	0	0	0	0	0	0	0	0	0	0	0	0	0	0	k__Bacteria; p__Saccharibacteria; c__candidate_division_TM7_bacterium_JGI_0001002-L20; o__candidate_division_TM7_bacterium_JGI_0001002-L20; f__candidate_division_TM7_bacterium_JGI_0001002-L20; g__candidate_division_TM7_bacterium_JGI_0001002-L20; s__candidate_division_TM7_bacterium_JGI_0001002-L20
OTU_1940	0.00123632	0.000690884	0.000145449	0.000618159	0.00156358	0.00094542	0.00239991	0.000509072	0.000145449	0.000145449	0.00141813	7.27246e-05	0.000181812	0	0	0	0	0	0	0	0	0	0	0	0	0	7.27246e-05	0.000509072	0.00101814	0.000109087	0.000545435	0.000145449	0	0	0.000145449	0.000436348	0.000363623	0.000145449	0	0	0	0	0	0	0	0	3.63623e-05	k__Bacteria; p__Chloroflexi; c__Caldilineae; o__Caldilineales; f__Caldilineaceae; g__unidentified; s__unidentified
OTU_1941	0	0	0	0	0	0	0	0	0	0	0	0	0	0	0.000109087	0	0	3.63623e-05	3.63623e-05	0	0.000109087	3.63623e-05	0.000109087	0	0	0	0	0	0	0	0	0	0	0.000145449	0	0	0	0	0	0	0	0	0	0.000145449	3.63623e-05	0.00552707	0	k__Bacteria; p__Actinobacteria; c__Coriobacteriia; o__Coriobacteriales; f__Coriobacteriaceae
OTU_1942	0	7.27246e-05	3.63623e-05	0	0	0	0	3.63623e-05	3.63623e-05	0.000109087	3.63623e-05	0.00865423	7.27246e-05	0	0	0	0	0	0	0	0	0	0	0	0	0	0	3.63623e-05	7.27246e-05	3.63623e-05	0	0	0	0	0.00047271	0	0.000109087	0.000181812	0	0	0	0	0	0	0	0	0	k__Bacteria; p__Firmicutes; c__Clostridia; o__Clostridiales; f__Ruminococcaceae; g__Ruminococcus_1; s__unidentified
OTU_1943	0	0	0	0	0	0	0	0	0	0	0	0	0	0	0.000145449	0	0	7.27246e-05	3.63623e-05	0	3.63623e-05	7.27246e-05	7.27246e-05	7.27246e-05	0	0	0	0	0	0	0	0	0	0.000145449	0	0	0	0	0	0	0	0	0	3.63623e-05	0	0.0081088	0	k__Bacteria; p__Chloroflexi; c__Anaerolineae; o__Anaerolineales; f__Anaerolineaceae; g__unidentified; s__unidentified
OTU_1944	0	0	0	0	0	0	0	0	0	0	0	0	0	0	0	3.63623e-05	0	0.00421803	0	3.63623e-05	0	0.00258172	0	0	0	0	0	0	0	0	0	0	0	0	0	0	0	0	0	0	0	0	0	0	3.63623e-05	7.27246e-05	0	k__Bacteria; p__Firmicutes; c__Clostridia; o__Clostridiales; f__Ruminococcaceae; g__Ruminococcaceae_UCG-014; s__unidentified
OTU_1945	0	3.63623e-05	0	0	0	0	0	3.63623e-05	0	0	0	0.00494527	0	0	0	0	0	0	0	0	0	0	0	0	0	0	3.63623e-05	0	0.000109087	0	0	0	0	0	3.63623e-05	0	0	3.63623e-05	0	0	0	0	0	0	0	0	0	k__Bacteria; p__Firmicutes; c__Clostridia; o__Clostridiales; f__Lachnospiraceae
OTU_1946	0	0	0	0	0	0	0	0	0	0	0	0	0	0.00196356	0.000290899	3.63623e-05	0.00207265	7.27246e-05	0	0	0	3.63623e-05	0	0	0.00272717	0.000109087	0	0	0	0	0	0	0	0	0	0	0	0	0	0	0	0	0	0	3.63623e-05	0	0	k__Bacteria; p__Firmicutes; c__Clostridia; o__Clostridiales; f__Ruminococcaceae; g__Ruminococcus_2; s__unidentified
OTU_1947	3.63623e-05	0.00123632	0	0	0	0	0	3.63623e-05	0	0	0	0.00479983	0.00283626	0	0	0	0	0	0	0.000109087	0	0	0	0	0	0	7.27246e-05	7.27246e-05	0	3.63623e-05	3.63623e-05	0	0	0	7.27246e-05	3.63623e-05	0.000290899	7.27246e-05	0	3.63623e-05	0	0	0	0	0	0	0	k__Bacteria; p__Firmicutes; c__Clostridia; o__Clostridiales; f__Ruminococcaceae; g__Ruminococcaceae_UCG-014; s__unidentified
OTU_1948	0	7.27246e-05	0	3.63623e-05	0	0	0	0	3.63623e-05	0.000109087	0	0.00698156	0	0	0	0	0	0	0	0	0	0	0	0	0	0	0	0.000254536	0	0	0	0	0	0	7.27246e-05	0	0	0.000145449	0	0	0	0	0	0	0	0	0	k__Bacteria; p__Firmicutes; c__Clostridia; o__Clostridiales; f__Ruminococcaceae; g__Ruminococcus_1
OTU_1949	0	0	0	3.63623e-05	0	0	0	0	0	0	0	0	0	0	0	0	0	3.63623e-05	0	3.63623e-05	0	0	0	0	0	0	7.27246e-05	0	0	0.000109087	3.63623e-05	0.0122541	0	0	0	0	0	3.63623e-05	0	7.27246e-05	0	0	0	0	0	0	0	k__Bacteria; p__Firmicutes; c__Clostridia; o__Clostridiales; f__Lachnospiraceae
OTU_195	0.0910876	0.10956	0.15934	0.0171994	0.0173448	0.349696	0.0554525	0.0336715	0.172503	0.169412	0.0228355	0.207083	0.211338	0.155122	0.0235264	0.134322	0.0811607	0.0979601	0.0716701	0.000436348	0.0397076	0.100578	0.0148722	0.0568343	0.0991964	0.0401076	0.0658885	0.0329443	0.127777	0.0105451	0.0773063	0.0964329	0.0546526	0.0722519	0.0407985	0.0148358	0.0177812	0.0131995	0.109087	0	0.00989055	0.0580343	0.0142904	0.0311989	0.0121087	0.0510527	0.261445	k__Bacteria; p__Firmicutes; c__Bacilli; o__Bacillales; f__Bacillaceae; g__Bacillus; s__unidentified
OTU_1950	0	3.63623e-05	0	0	0	0	0	0	0	0	0	0.00432712	7.27246e-05	0	0	0	0	0	0	0	0	0	0	0	0	0	3.63623e-05	0	7.27246e-05	7.27246e-05	0	0	0	0	0	0	0	0.000145449	0	3.63623e-05	0	0	0	0	0	0	0	k__Bacteria; p__Firmicutes; c__Clostridia; o__Clostridiales; f__Ruminococcaceae; g__Ruminococcaceae_UCG-014; s__unidentified
OTU_1951	3.63623e-05	0	0	0	0	0	0	0	0	3.63623e-05	0	0	0.00170903	0	0.000690884	0.00516345	3.63623e-05	0.00283626	0	0.000618159	0	0.000981782	3.63623e-05	3.63623e-05	0	0	0	0	0	0	0	0.00199993	0	0	0	3.63623e-05	0	0	3.63623e-05	0.000218174	0	3.63623e-05	0	0	0	0	0	k__Bacteria; p__Firmicutes; c__Clostridia; o__Clostridiales; f__Ruminococcaceae; g__Ruminococcaceae_UCG-014; s__unidentified
OTU_1952	3.63623e-05	0	0	0	0	0	0	3.63623e-05	0	0	0	0	0	0	3.63623e-05	0	0	0	0	3.63623e-05	0	0	0	0	0	0	0	3.63623e-05	0	0	0	0	0	0.00225446	0	0	0	0	0	0	3.63623e-05	3.63623e-05	0	0	0	3.63623e-05	0	k__Bacteria; p__Chloroflexi; c__Gitt-GS-136; o__unidentified; f__unidentified; g__unidentified; s__unidentified
OTU_1953	0	0	0	0	0	0	0	0	0	0	0	0	0	0	0	0	0	0.00167267	0	0	0	0.00109087	0	3.63623e-05	0	0	0	0	0	0	0	0	0	0	0	0	0	0	0	3.63623e-05	0	0	0	3.63623e-05	0	0	0	k__Bacteria; p__Firmicutes; c__Clostridia; o__Clostridiales; f__Lachnospiraceae; g__Lachnospiraceae_UCG-002; s__unidentified
OTU_1954	0	0	0	0	0	0	0	0	0	0	0	0	0	0	0	0	0	0	0	0	0	0	0	0	0	0	0	0	0	0	0	0	0	3.63623e-05	0	0	0	0	0	0	0	0	0	0	0	0.00199993	0	k__Bacteria; p__Saccharibacteria; c__unidentified; o__unidentified; f__unidentified; g__unidentified; s__unidentified
OTU_1955	0.000145449	3.63623e-05	0	7.27246e-05	0.000436348	0.000181812	7.27246e-05	7.27246e-05	0.000109087	0.000654522	0.000509072	3.63623e-05	3.63623e-05	0	0	0	0	0	0	0	0	0	0	0	0	0	0	3.63623e-05	3.63623e-05	0.000581797	0	3.63623e-05	0	0	0.000145449	7.27246e-05	0	7.27246e-05	0	0	0	0	0	0	0	0	0	k__Bacteria; p__Proteobacteria; c__Deltaproteobacteria; o__Bdellovibrionales; f__Bdellovibrionaceae; g__OM27_clade; s__unidentified
OTU_1956	0	0	0	0	0	0	0	0	0	0	0	0	0	0.00494527	0	0.000109087	0	0	3.63623e-05	0	0	0	0	0	3.63623e-05	0	0	0	0	0	0	0	0	0	0	0	0	0	0	0	0	0	0	0	0	0	0	k__Bacteria
OTU_1957	0	0	0	0	0	0	0	0	0	0	0	0	0	0.00461801	0	3.63623e-05	0	0	3.63623e-05	0	0	0	0	0	0	0	0	0	0	0	0	0	0	0	0	0	0	0	0	0	0	0	0	0	0	0	0	k__Bacteria; p__Chloroflexi
OTU_1958	0.000181812	0.00047271	7.27246e-05	0.000327261	0.000618159	0.000218174	0.00047271	3.63623e-05	0.000181812	0.000327261	0.000581797	3.63623e-05	0	0	0	0	0	0	0	0	0	0	0	0	0	0	0	0.000872696	0.000327261	0.000290899	0	3.63623e-05	0	0	7.27246e-05	0.000109087	3.63623e-05	7.27246e-05	0	0	0	0	0	0	0	0	3.63623e-05	k__Bacteria; p__Gracilibacteria; c__unidentified; o__unidentified; f__unidentified; g__unidentified; s__unidentified
OTU_1959	0	0	0	0	3.63623e-05	7.27246e-05	0	3.63623e-05	0	0	3.63623e-05	0	0.00301807	0.00276354	0.000509072	0.00134541	7.27246e-05	3.63623e-05	3.63623e-05	0	0	0.000145449	7.27246e-05	0	0	7.27246e-05	0	0.000145449	0	3.63623e-05	0.00134541	0.000181812	0	0	0.000581797	3.63623e-05	7.27246e-05	0	0.000109087	0.000363623	0	0	0	0	0	3.63623e-05	0	k__Bacteria; p__Firmicutes; c__Clostridia; o__Clostridiales; f__Ruminococcaceae; g__Ruminococcus_2; s__unidentified
OTU_196	0.0203629	0.0202174	0.0240719	0.00392713	0.00352714	0.0558525	0.0124359	0.00447256	0.0277081	0.0209811	0.00399985	0.0427984	0.0374895	0.0269081	0.00356351	0.0156358	0.0166539	0.0236355	0.010436	0.000109087	0.00949056	0.0158903	0.00210901	0.0156722	0.0170539	0.00672703	0.00959965	0.00494527	0.0260718	0.00112723	0.0166176	0.0125814	0.0105087	0.0147995	0.0100724	0.00196356	0.00469074	0.00305443	0.0113814	0	0.00181812	0.00941784	0.00203629	0.0044362	0.00214538	0.00756336	0.0339624	k__Bacteria; p__Firmicutes; c__Bacilli; o__Bacillales; f__Bacillaceae; g__Anaerobacillus; s__unidentified
OTU_1960	0.000145449	3.63623e-05	0	0	0	0	0	0	0	0	0.000218174	0	0.00272717	0	0	0	0	3.63623e-05	0	0.0033817	0	0	0	0	0	0	3.63623e-05	0	0	0	3.63623e-05	0	0	0	0	0	0	0	0	0.00116359	0	0	0	0	0	0	0	k__Bacteria; p__Firmicutes; c__Clostridia; o__Clostridiales; f__Ruminococcaceae; g__Ruminococcaceae_UCG-014; s__unidentified
OTU_1961	0.000545435	0.000109087	3.63623e-05	3.63623e-05	0.000254536	0.000181812	0.000618159	0.000181812	0	3.63623e-05	0.000145449	0	0.000145449	0	0	0	0	0	0	0	0	0	0	0	0	0	0	0	0.000218174	3.63623e-05	0.000109087	0	0	0	0	3.63623e-05	3.63623e-05	0	0	0	0	0	0	0	0	0	0	k__Bacteria; p__Saccharibacteria; c__unidentified; o__unidentified; f__unidentified; g__unidentified; s__unidentified
OTU_1962	0	0	0	0	0	0.00669067	0	0	0	0	0	0	0	0	0	0	0	0	0	0	0	0	0	0	0	0	0	0	0	0	0	0	0	0	0	0	0	0	0	0	0	0	0	0	0	0	0	k__Bacteria; p__Proteobacteria; c__Deltaproteobacteria; o__SAR324_cladeMarine_group_B; f__unidentified; g__unidentified; s__unidentified
OTU_1963	0	0	0	0	3.63623e-05	0.00541798	0	0	0	0	0	0	0	0	0	0	0	0	0	0	0	0	0	0	0	0	0	0	0	0	0	0	0	0	0	0	0	0	0	0	0	0	0	0	0	0	0	k__Bacteria; p__Actinobacteria; c__Acidimicrobiia; o__Acidimicrobiales; f__unidentified; g__unidentified; s__unidentified
OTU_1964	0.000654522	0.000545435	0.000218174	0.000581797	0.000763609	0.000436348	0.00101814	0.000399985	0	0	0.000690884	3.63623e-05	7.27246e-05	0	0	0	0	0	0	0	0	0	0	0	0	0	0.000109087	3.63623e-05	0.000109087	0	0.000254536	3.63623e-05	0	0	0.000181812	3.63623e-05	0.000254536	3.63623e-05	0	0	0	0	0	0	0	0	0	k__Bacteria; p__Actinobacteria; c__Acidimicrobiia; o__Acidimicrobiales; f__Acidimicrobiaceae; g__CL500-29_marine_group; s__unidentified
OTU_1965	0	0	0	0	0	0	0	0	0	0	0	0	0	0.00425439	0	3.63623e-05	0	0	0.000109087	0	0	0	0	0	0	3.63623e-05	0	0	0	0	0	0	0	0	0	0	0	0	0	0	0	0	0	0	0	0	0	k__Bacteria; p__Actinobacteria; c__Acidimicrobiia; o__Acidimicrobiales; f__OM1_clade; g__unidentified; s__unidentified
OTU_1966	0	0	0	0	0	0	0	0	0	0	0	0	0	0.00210901	0	3.63623e-05	0	0	0	0	0	0	0	0	3.63623e-05	0	0	0	0	0	0	0	0	0	0	0	0	0	0	0	0	0	0	0	0	0	0	k__Bacteria; p__Actinobacteria; c__Acidimicrobiia; o__Acidimicrobiales; f__Acidimicrobiaceae; g__Ilumatobacter; s__unidentified
OTU_1967	0	0	0	3.63623e-05	0	0	0	0	0	0	0	0	0	0	0	0	0	0	0	0	0	0	0	0	0	0	3.63623e-05	0	0	0	0	0.00352714	0	0	0	0	3.63623e-05	0	0	0	0	0	0	0	0	0	0	k__Bacteria; p__Firmicutes; c__Clostridia; o__Clostridiales; f__Lachnospiraceae
OTU_1968	0	0	0	0	0	0	0	0	0	0	0	0	0	0	0	0	0	3.63623e-05	0	0.00196356	0	0	0	0	0	0	0	0	0	0	0	0	0	0	0	0	0	0	0	0.000799971	0	0	0	0	0	0	0	k__Bacteria; p__Firmicutes; c__Clostridia; o__Clostridiales; f__Lachnospiraceae
OTU_1969	3.63623e-05	0	0	7.27246e-05	3.63623e-05	0	0.000145449	0.000109087	0	0	3.63623e-05	0	0	0	7.27246e-05	0	0	0	0	0.00105451	0	0	0	3.63623e-05	0	0	3.63623e-05	3.63623e-05	0	0.000109087	0	0	0	7.27246e-05	0	0	3.63623e-05	3.63623e-05	0	0	0	0	0	0	0	0.00130904	0	k__Bacteria; p__Proteobacteria; c__Alphaproteobacteria; o__Rhizobiales; f__Xanthobacteraceae
OTU_197	0	0	0	0	0	0	0	0	0	0	0	0	0	7.27246e-05	0.00101814	0.00334533	0	0	0	7.27246e-05	0	0	0	0	0.00552707	0	0	0	0	0	0	0	0	3.63623e-05	0	0	0	0	0	0	0	0	0	0	3.63623e-05	0	0	k__Bacteria; p__Cloacimonetes; c__LNR_A2-18; o__unidentified; f__unidentified; g__unidentified; s__unidentified
OTU_1970	0	0	0	0	0	0	0	0	0	0	0	0	0	0	0	0	0	0	0	0	7.27246e-05	0	0	0	0	0	0	0	0	0	0	0	0	0	0	0	0	0	0	0	0	0	0	0	0	0.00174539	0	k__Bacteria; p__Firmicutes; c__Clostridia; o__Halanaerobiales; f__ODP1230B8.23; g__unidentified; s__unidentified
OTU_1971	0.000218174	0.000363623	7.27246e-05	0.000290899	0.000618159	0.000145449	0.000618159	0.000181812	0	7.27246e-05	0.00047271	0	3.63623e-05	0	0	0	0	0	0	0.000109087	0	0	0	0	0	0	0	0	3.63623e-05	7.27246e-05	3.63623e-05	3.63623e-05	0	0	3.63623e-05	0.000181812	0.000363623	0	3.63623e-05	0	0	0	0	0	0	0	0	k__Bacteria; p__Chloroflexi; c__Anaerolineae; o__Anaerolineales; f__Anaerolineaceae; g__unidentified; s__unidentified
OTU_1972	0	0	0	0	0	0	0	0	0	0	0	0	0	0.0033817	0	0	0	0	0	0	0	0	0	0	0	0	0	0	0	0	0	0	0	0	0	0	0	0	0	0	0	0	0	0	0	0	0	k__Bacteria; p__Saccharibacteria
OTU_1973	0	0	0	0	0	0	0	0	0	0	0	0	0	0	0	0.00370896	0.00218174	0	0	0	0	0	0	0	3.63623e-05	0	0	0	0	0	0	0	0	0	0	0	0	0	0	3.63623e-05	0	0	0	0	0	0	0	k__Bacteria; p__Firmicutes; c__Clostridia; o__Clostridiales; f__Ruminococcaceae
OTU_1974	0	0	0	0	0	0.00479983	0	0	0	0	0	0	0	0	0	0	0	0	0	0	0	0	0	0	0	0	0	0	0	0	0	0	0	0	0	0	0	0	0	0	0	0	0	0	0	0	0	k__Bacteria; p__Proteobacteria; c__Epsilonproteobacteria; o__Campylobacterales; f__Helicobacteraceae; g__Helicobacter; s__unidentified
OTU_1975	0	0	0	0	0	0	0	3.63623e-05	0.00276354	0	0	3.63623e-05	0	0	0	0	0	0	0	0	0	0	0	0	0	0	0	0	0	0	0	0	0	0	0	0	0	0	0	0	0	0	0	0	0	0	0	k__Bacteria; p__Firmicutes; c__Clostridia; o__Clostridiales; f__Lachnospiraceae
OTU_1976	0	0	0	0	0	0	0	0	0	0	0	0	0	0	0	0	0	0.000581797	0	0.000872696	0	0	0	0	0	0	0	0	0	0	0	0	3.63623e-05	0	0	0	0	0	0	0.000254536	0	0.000836333	3.63623e-05	0	0	0	0	k__Bacteria; p__Firmicutes; c__Clostridia; o__Clostridiales; f__Lachnospiraceae
OTU_1977	0	0	0	0	0	0	0	0	0	0	0	0	0	0	3.63623e-05	0	0	0	0	0	0	0	3.63623e-05	0	0	0	0	0	0	0	0	0	0	0	0	0	0	0	0	0	0	0	0	0	0	0.00181812	0	k__Bacteria; p__Acidobacteria; c__Blastocatellia; o__Blastocatellales; f__Blastocatellaceae_Subgroup_4; g__11-24; s__unidentified
OTU_1978	0	0	0	0	0	0	0	0	0	0	0	0	0	0.00189084	0	0	3.63623e-05	0	3.63623e-05	0	0	0	0	0	0	0	0	0	0	0	0	0	0	0	0	0	0	0	0	0	0	0	0	0	0	0	0	k__Bacteria; p__Firmicutes; c__Clostridia; o__Halanaerobiales; f__ODP1230B8.23; g__unidentified; s__unidentified
OTU_1979	0	0	0	0	0	0	0	0	0	0	0	0	0	0	3.63623e-05	0	0	0	0	0	0	0	0	0	0	0	0	0	0	0	0	0	0	3.63623e-05	0	0	0	0	0	0	0	0	0	0	0	0.00159994	0	k__Bacteria; p__Chloroflexi; c__Anaerolineae; o__Anaerolineales; f__Anaerolineaceae
OTU_198	0.0587251	0.0423257	0.0955238	0.00992691	0.00952693	0.159231	0.0281444	0.0182902	0.132795	0.0803607	0.0165085	0.123305	0.0674157	0.0766881	0.0102905	0.062725	0.037635	0.0631613	0.0311625	0.000145449	0.0218174	0.04898	0.00716338	0.0289808	0.0443257	0.015454	0.0391622	0.00985419	0.0820334	0.00461801	0.045962	0.0741428	0.0277081	0.0391258	0.020072	0.00992691	0.00861787	0.0081088	0.0523617	0	0.00439984	0.0274172	0.00614523	0.0170539	0.00629068	0.0222901	0.194757	k__Bacteria; p__Firmicutes; c__Bacilli; o__Bacillales; f__Bacillaceae; g__Anaerobacillus; s__unidentified
OTU_1980	0	0	0	3.63623e-05	0	0	0	0	0	0	0	0	0	0	0	0	0	0	0	0.000145449	0	0	0	0	0	0	0	0	0	7.27246e-05	7.27246e-05	0.00599978	0	0	0	0	3.63623e-05	0	0	0	0	0	0	0	0	0	0	k__Bacteria; p__Firmicutes; c__Clostridia; o__Clostridiales; f__Ruminococcaceae; g__Ruminococcaceae_UCG-014; s__unidentified
OTU_1981	0.000109087	0.000109087	0	0	0	3.63623e-05	0	3.63623e-05	0.00218174	0	0	0	0.00207265	0	0	0	0	0	0	0.000181812	0	0	0	0	0	0	3.63623e-05	0	0	0	3.63623e-05	0	0	0	0	3.63623e-05	0	0	0	3.63623e-05	0	0	0	0	0	0	0	k__Bacteria; p__Firmicutes; c__Clostridia; o__Clostridiales; f__Lachnospiraceae
OTU_1982	3.63623e-05	3.63623e-05	0	0	0	0	0	0	3.63623e-05	0	0	0	0.00316352	0	0	0	0	0	0	0	0	0	0	0	0	0	0	0	0	0	0.000109087	0	0	0	7.27246e-05	3.63623e-05	0	0	0	0	0	0	0	0	0	0	7.27246e-05	k__Bacteria; p__Firmicutes; c__Clostridia; o__Clostridiales; f__Family_XIII; g__Eubacterium_nodatum_group; s__unidentified
OTU_1983	0	0	0	0	0	0	0	0	0	0	0	0	0	0.00229083	0	3.63623e-05	0	0	3.63623e-05	0	3.63623e-05	0	0	0	0	0	0	0	0	0	0	0	0	0	0	0	0	0	0	0	0	0	0	0	0	0	0	k__Bacteria; p__Firmicutes; c__Clostridia; o__Clostridiales; f__Clostridiaceae_1; g__Oxobacter; s__unidentified
OTU_1984	0	0	0	0	7.27246e-05	0	0	0	0	0	0	0	0	0	0	0	0	3.63623e-05	0	0.00094542	0	0	0	0	0	0	3.63623e-05	7.27246e-05	0.00210901	0	0	0	0	0	0	0	0	0	0	0.000218174	0	0	0	0	0	0	0	k__Bacteria; p__Firmicutes; c__Clostridia; o__Clostridiales; f__Lachnospiraceae; g__Roseburia; s__unidentified
OTU_1985	0	0	0	0	0	0	0	3.63623e-05	0	0.00094542	0	3.63623e-05	3.63623e-05	0	0.000763609	0	0.00494527	0	0	0.000109087	0	0	0	0	0	3.63623e-05	0	0.000436348	0	0	0	0	0	0	0	3.63623e-05	3.63623e-05	0	0	0.000109087	0	0	3.63623e-05	0	0	3.63623e-05	0.000399985	k__Bacteria; p__Firmicutes; c__Clostridia; o__Clostridiales; f__Ruminococcaceae; g__Ruminococcaceae_UCG-014; s__unidentified
OTU_1986	0.000290899	0.000436348	0.000109087	0.00047271	0.00123632	0.000327261	0.00101814	0.000436348	7.27246e-05	0.000436348	0.000799971	0	7.27246e-05	0	0	0	0	0	0	0	0	0	0	0	0	0	0.000290899	0.000181812	0.000509072	0.000581797	0.000109087	0.000363623	0	0	0.000145449	0.000181812	0.000545435	7.27246e-05	0	0	0	0	0	0	0	0	0	k__Bacteria; p__Chloroflexi; c__Anaerolineae; o__Anaerolineales; f__Anaerolineaceae; g__unidentified; s__unidentified
OTU_1987	7.27246e-05	3.63623e-05	7.27246e-05	0.000254536	0.000327261	0.000145449	0.000290899	0.000181812	0	0.000145449	0.000145449	0	0	0	0	0	0	0	0	0	0	0	0	0	0	0	3.63623e-05	0	3.63623e-05	7.27246e-05	0	7.27246e-05	0	0	0	3.63623e-05	0.000145449	3.63623e-05	0	0	0	0	0	0	0	0	0	k__Bacteria; p__Armatimonadetes; c__Fimbriimonadia; o__Fimbriimonadales; f__Fimbriimonadaceae; g__unidentified; s__unidentified
OTU_1988	0	0	0	0	0	0	0	0	0	0	0	0	0	0	0	0	0.0016363	3.63623e-05	0	0	0	0	0	0	0	0	0	0	0	0	0	0	0	0	0	0	0	0	0	0	0	0	0	0	0	0	0	k__Bacteria; p__Chloroflexi; c__Anaerolineae; o__Anaerolineales; f__Anaerolineaceae; g__unidentified; s__unidentified
OTU_1989	0	0	0	0	0	0	0	0	0	0	0	0	0	0	0	0	0	0	0	0	0	0	0	0	0	0	0	0	0	0	0	0	0	3.63623e-05	0	0	0	0	0	0	0	0	0	0	0	0.000763609	0	k__Bacteria; p__Cyanobacteria; c__Melainabacteria; o__Gastranaerophilales; f__unidentified; g__unidentified; s__unidentified
OTU_199	0	0	0	0	0	0.000181812	0	0	0	0	0	0	0	0.000109087	0.000145449	0.00159994	0.000218174	0.00254536	0.00134541	0.000109087	0.00803607	0.0101451	0.00730883	0.00545435	0.00512709	0.000363623	0	0	0	0	0	0	0.00396349	0.00421803	0	0	0	0	0.00956329	0	0.0123632	0.0156358	0.0111632	0.0145449	0.0113814	0.00123632	0	k__Bacteria; p__Firmicutes; c__Bacilli; o__Bacillales; f__Thermoactinomycetaceae; g__Kroppenstedtia; s__unidentified
OTU_1990	0	0	0	0	0	0	0	0	0	0	0	0	0	0	0	0	0	3.63623e-05	0	0	0	0	0	0	0	0	0	0	0	0	0	0	0	3.63623e-05	0	0	0	0	0	0	0	0	0	0	0	0.000836333	0	k__Bacteria; p__Chloroflexi; c__Anaerolineae; o__Anaerolineales; f__Anaerolineaceae; g__uncultured; s__wastewater_metagenome
OTU_1991	0.000109087	0.000109087	3.63623e-05	3.63623e-05	3.63623e-05	3.63623e-05	0.000363623	3.63623e-05	0	3.63623e-05	0.000145449	0	0	0	0	0	0	0	0	0	0	0	0	0	0	0	0	0	0	0	7.27246e-05	0	0	0	0	3.63623e-05	0.000109087	0	0	0	0	0	0	0	0	0	0	k__Bacteria; p__Saccharibacteria; c__unidentified; o__unidentified; f__unidentified; g__unidentified; s__unidentified
OTU_1992	0.000290899	0.000145449	3.63623e-05	0.000109087	0.000109087	7.27246e-05	0.000254536	0.000145449	0	0	0.000290899	0	0	0	0	0	0	0	0	0	0	0	0	0	0	0	0	3.63623e-05	0	0	3.63623e-05	0	0	0	3.63623e-05	0	7.27246e-05	0	0	0	0	0	0	0	0	0	0	k__Bacteria; p__Actinobacteria; c__Acidimicrobiia; o__Acidimicrobiales; f__unidentified; g__unidentified; s__unidentified
OTU_1993	0	0	0	0	0	0	0	0	0	0	0	0	0	7.27246e-05	0	0	0.00141813	0	0	0	0	0	0	0	0	0	0	0	0	0	0	0	0	0	0	0	0	0	0	0	0	0	0	3.63623e-05	0	0	0	k__Bacteria; p__Firmicutes; c__Clostridia; o__Clostridiales; f__Ruminococcaceae; g__Ruminococcus_2; s__unidentified
OTU_1994	3.63623e-05	0	0	3.63623e-05	0	0	3.63623e-05	0	0	0	0.000109087	0	0	0	3.63623e-05	0	0	0	0	0	0	0	3.63623e-05	3.63623e-05	0	0	0	0	7.27246e-05	0	0	0	0	0	0	0	0	0	0	0	0	0	0	0	0	0.00094542	0	k__Bacteria; p__Proteobacteria; c__Alphaproteobacteria; o__Rhizobiales; f__Methylobacteriaceae; g__unidentified; s__unidentified
OTU_1995	0	0	0	0	0	0	0	0	0	0	0	0	0	0	0	0.00101814	0	0	0	0	0	0	0	0	0	0	0	0	0	0	0	0	0	0	0	0	0	0	0	0	0	0	0	0	0	0	0	k__Bacteria; p__Firmicutes; c__Clostridia; o__Thermoanaerobacterales; f__SRB2; g__unidentified; s__unidentified
OTU_1996	0	0	0	0	0	0	0	0	0	0	0	0	0	0	0	0	0	3.63623e-05	0	0.00210901	0	0	0	0	0	0	0	0	0	0	0	0	0	0	0	0	0	0	0	0.000581797	0	0	0	0	0	0	0	k__Bacteria; p__Firmicutes; c__Clostridia; o__Clostridiales; f__Ruminococcaceae; g__Ruminococcaceae_UCG-014; s__unidentified
OTU_1997	0	0	0	0	0	0	0	0	0	0	0	0	0	0	0	0	0	0	0	0.0016363	0	0	0	0	0	0	0	0	0	0	0	0	0	0	0	0	0	0	0	0	0	0	0	0	0	0	0	k__Bacteria; p__Chloroflexi; c__Ktedonobacteria; o__JG30-KF-AS9; f__unidentified; g__unidentified; s__unidentified
OTU_1998	0.000181812	7.27246e-05	0	7.27246e-05	7.27246e-05	0	0.000109087	0.000181812	0	0	0.000109087	0	3.63623e-05	0	0	0	0	0	0	0	0	0	0	0	0	0	0	7.27246e-05	0	3.63623e-05	7.27246e-05	0	0	0	0	0	0	0	0	0	0	0	0	0	0	0	0	k__Bacteria; p__Saccharibacteria; c__unidentified; o__unidentified; f__unidentified; g__unidentified; s__unidentified
OTU_1999	0.000254536	7.27246e-05	3.63623e-05	0.000109087	0.000218174	7.27246e-05	0.000399985	7.27246e-05	3.63623e-05	0	0.000145449	0	0	0	0	0	0	0	0	0	0	0	0	0	0	0	0	0	3.63623e-05	3.63623e-05	0	0	0	0	0	3.63623e-05	0.000145449	0	0	0	0	0	0	0	0	0	0	k__Bacteria; p__Saccharibacteria; c__unidentified; o__unidentified; f__unidentified; g__unidentified; s__unidentified
OTU_2	0	0	0	0	0	0	0	0	0	0	0	0	0	0	3.63623e-05	0.000218174	0	0	0.000145449	0	0	0	3.63623e-05	0	0	0	0	0	0	0	0	0	0.000218174	0	0	0	0	0	0	0	0	0	0	0	0	0	0	k__Bacteria; p__Proteobacteria; c__Alphaproteobacteria; o__Rickettsiales; f__Mitochondria
OTU_20	0	0	0	0	0	0	0	0	0	0	0	0	0	0	0	0	0	0	0.000181812	0	0	0	0	0	0	0	0	0	0	0	0	0	0	0	0	0	0	0	0	0	0	0	0	0	0	0	0	k__Bacteria; p__Proteobacteria; c__Alphaproteobacteria; o__Rickettsiales; f__Mitochondria
OTU_200	0	3.63623e-05	0	0.000254536	3.63623e-05	0	3.63623e-05	0	0	0	7.27246e-05	0	0	0	0	0	0	0	0	0	0	0	0	0	0	0	0.000145449	0	0	0	0	0.000254536	0	0	3.63623e-05	0.000109087	0	0	0	0	0	0	0	0	0	0	0	k__Bacteria; p__Latescibacteria; c__unidentified; o__unidentified; f__unidentified; g__unidentified; s__unidentified
OTU_2000	0	0	0	0	0	0	0	0	0	0	0	0	0	0	0	0.0022181	0	0	0	0	0	0	0	0	3.63623e-05	0	0	0	0	0	0	0	0	0	0	0	0	0	3.63623e-05	0	0	0	0	0	0	0	0	k__Bacteria; p__Chloroflexi; c__Dehalococcoidia; o__FS117-23B-02; f__unidentified; g__unidentified; s__unidentified
OTU_2001	0.000145449	3.63623e-05	3.63623e-05	0.000109087	0.000145449	0.000109087	0.000399985	0.000109087	0	0	0.000109087	0	3.63623e-05	0	3.63623e-05	0	0	0	0	0	0	0	0	0	0	0	3.63623e-05	0	7.27246e-05	0	3.63623e-05	0	0	0	0	0	7.27246e-05	3.63623e-05	0	0	0	0	0	0	0	0.000363623	0	k__Bacteria; p__Actinobacteria; c__Acidimicrobiia; o__Acidimicrobiales; f__unidentified; g__unidentified; s__unidentified
OTU_2002	0	0	0	0	0	0	0	0	0	0	0	0	0	0	0	0	0.00170903	0	0	0	0	0	0	0	3.63623e-05	0	0	0	0	0	0	0	0	0	0	0	0	0	0	0	0	0	0	0	0	0	0	k__Bacteria; p__Firmicutes; c__Clostridia; o__Clostridiales; f__Lachnospiraceae; g__Coprococcus_2; s__unidentified
OTU_2003	3.63623e-05	0	0	0.000109087	3.63623e-05	0	0.000181812	0	0	0	3.63623e-05	0	0	0	0	0	0	0	0	0	0	0	0	0	0	0	0	3.63623e-05	3.63623e-05	7.27246e-05	0	3.63623e-05	0	0	0	0	7.27246e-05	0	0	0	0	0	0	0	0	0	0	k__Bacteria; p__Chloroflexi; c__Caldilineae; o__Caldilineales; f__Caldilineaceae; g__unidentified; s__unidentified
OTU_2004	0	0	0	0	0	0	0	0	0	0	0	0	0	0	0	0	0	0	0	0	0	0	0	0	0	0	0	0	0	3.63623e-05	0	0.00432712	0	0	0	0	0	3.63623e-05	0	0	0	0	0	0	0	0	0	k__Bacteria; p__Firmicutes; c__Clostridia; o__Clostridiales; f__Ruminococcaceae; g__Ruminococcaceae_UCG-014; s__unidentified
OTU_2005	0.000145449	0.000109087	0	0	0.000181812	3.63623e-05	0.000218174	3.63623e-05	0	0	0.000145449	0	0	0	0	0	0	0	0	0	0	0	0	0	0	0	0	3.63623e-05	0	0	0	0	0	0	0	0	0	0	0	0	0	0	0	0	0	0	0	k__Bacteria; p__Parcubacteria; c__Candidatus_Kuenenbacteria; o__unidentified; f__unidentified; g__unidentified; s__unidentified
OTU_2006	0	0	0	0	0	3.63623e-05	0	0	0	0	0	0	0	0	0	0	0	7.27246e-05	0	0.000690884	0	0	0	0	0	0.000109087	0	0	0	0	0	0	0	0	0	0	0	0	0	0.000690884	0	0	0	0	0	0	0	k__Bacteria; p__Firmicutes; c__Clostridia; o__Clostridiales; f__Lachnospiraceae; g__Lachnoclostridium; s__unidentified
OTU_2007	0	0	0	0	0	0	0	0	0	0	0	0	0	0	0	0	0	0	0	0	0	0	0	3.63623e-05	0	0	0	0	0	3.63623e-05	0	0	0	0	0	0	0	0	0	0	0.000799971	0	3.63623e-05	0	3.63623e-05	0	0	k__Bacteria; p__Actinobacteria; c__Coriobacteriia; o__Coriobacteriales; f__Coriobacteriaceae; g__Slackia; s__unidentified
OTU_2008	0	0	0	0	0	0	0	0	0	0	0	0	0	0	0	0	0	0	0	0	0	0	0	0	0	0	0	0	0	0	0	0	0	0	0	0	0	0	0	0	0	0	0	0	0	0.000836333	0	k__Bacteria; p__SR1_Absconditabacteria; c__unidentified; o__unidentified; f__unidentified; g__unidentified; s__unidentified
OTU_2009	3.63623e-05	0	0	3.63623e-05	0.000218174	3.63623e-05	0.000218174	3.63623e-05	0	0	0	0	0	0	0	0	0	0	0	0	0	0	0	0	0	0	0	0	0	0	0	0	0	0	0	0	3.63623e-05	0	0	0	0	0	0	0	0	0	0	k__Bacteria; p__Chloroflexi; c__Thermomicrobia; o__JG30-KF-CM45; f__unidentified; g__unidentified; s__unidentified
OTU_201	0	0	0	0	0	0.000109087	0	0	0	0	0	0	0	7.27246e-05	0.000145449	0.00254536	0.000109087	0.00094542	0.000327261	0.000145449	0.00381804	0.00232719	0.00283626	0.00210901	0.00196356	0.000254536	0	0	0	0	0	0	0.000618159	0.000545435	0	0	0	0	0.00287262	0	0.00345442	0.00389077	0.00229083	0.00214538	0.00207265	0.000254536	0	k__Bacteria; p__Firmicutes; c__Bacilli; o__Bacillales; f__Bacillaceae; g__Bacillus
OTU_2010	0	0	0	0	0	3.63623e-05	0	0	0	0	0	0	0	0	0	0	0	7.27246e-05	0	0.000690884	0	0	0	0	0	0	0	0	0	0	0	0	0	0	0	0	0	0	0	0.000254536	0	0	0	0	0	0	0	k__Bacteria; p__Firmicutes; c__Clostridia; o__Clostridiales; f__Lachnospiraceae
OTU_2011	0	0	0	0	0	0	0	0	0	0	0	0	0	0	0	3.63623e-05	0	0	0	0	3.63623e-05	0	0	0	0	0.000436348	0	0	0	0	0	3.63623e-05	0	0	0	0	0.000109087	0	0	0	0	0	0.000109087	0	0	3.63623e-05	0	k__Bacteria; p__Actinobacteria; c__Coriobacteriia; o__Coriobacteriales; f__Coriobacteriaceae; g__Collinsella; s__unidentified
OTU_2012	0.000145449	7.27246e-05	7.27246e-05	3.63623e-05	0.000218174	3.63623e-05	0.000654522	0.000109087	0	3.63623e-05	0.000290899	0	3.63623e-05	3.63623e-05	3.63623e-05	0	0	3.63623e-05	0	7.27246e-05	0	7.27246e-05	0	0	0	3.63623e-05	7.27246e-05	7.27246e-05	0.000218174	3.63623e-05	3.63623e-05	0	0	0	0	7.27246e-05	3.63623e-05	3.63623e-05	0	0	0	0	0	0	0	0	0	k__Bacteria; p__Actinobacteria; c__Acidimicrobiia; o__Acidimicrobiales; f__Acidimicrobiaceae; g__Ilumatobacter; s__unidentified
OTU_2013	0	7.27246e-05	0	0	0.000218174	3.63623e-05	3.63623e-05	0	0	0	0.000290899	0	0	0	0	0	0	0	0	0	0	0	0	0	0	0	0	0	0	0	0	0	0	0	0	7.27246e-05	0.000109087	0	0	0	0	0	0	0	0	0	0	k__Bacteria; p__Gracilibacteria; c__unidentified; o__unidentified; f__unidentified; g__unidentified; s__unidentified
OTU_2014	0	0	0	0	0	0	0	0	0	0	0	0	0	0.00047271	0	3.63623e-05	0	0	0	0	0	0	0	0	0	0	0	0	0	0	0	0	0	0	0	0	0	0	0	0	0	0	0	0	0	0	0	k__Bacteria; p__Chloroflexi; c__Anaerolineae; o__Anaerolineales; f__Anaerolineaceae
OTU_2015	0	7.27246e-05	0	3.63623e-05	7.27246e-05	7.27246e-05	0.000181812	0	0	0	0	0	0	0	0	0	0	0	0	0	0	0	0	0	0	0	0	0	0.000218174	7.27246e-05	0	0	0	0	0	3.63623e-05	0	0	0	0	0	0	0	0	0	0	0	k__Bacteria; p__Chloroflexi; c__Caldilineae; o__Caldilineales; f__Caldilineaceae; g__unidentified; s__unidentified
OTU_2016	0	0	0	0	0	0	0	0	0	0	0	0	0	0	0	7.27246e-05	3.63623e-05	0.000218174	0	0	0	0	0	0	0	0	0	0	0	0	0	0	0	3.63623e-05	0	0	0	0	0	0	0	3.63623e-05	0	0	0	3.63623e-05	0	k__Bacteria; p__Saccharibacteria; c__unidentified; o__unidentified; f__unidentified; g__unidentified; s__unidentified
OTU_2017	0	0	0	0	0	0	0	0	0	0	0	0	0	0	0	0	0	7.27246e-05	0	0.00047271	0	0	0	0	0	0	0	0	0	0	0	0	0	0	0	0	0	0	0	0.000290899	0	0	0	0	0	0	0	k__Bacteria; p__Firmicutes; c__Clostridia; o__Clostridiales; f__Lachnospiraceae; g__unidentified; s__unidentified
OTU_2018	0	0	0	0	0	0	0	0	0	0	0	0	0	0	0	0	0	0	0	0.000363623	0	0	0	0	0	0	0	0	0	0	0	0	0	0	0	0	0	0	0	0	0	0	0	0	0	0	0	k__Bacteria; p__Chloroflexi
OTU_2019	0	0	0	0	0	0	0	0	0	0	0	0	0	0	0	0	0	3.63623e-05	0	0	0	0.00138177	0	0	0	0	0	0	0	0	0	0	0	0	0	0	0	0	0	0	0	0	0	3.63623e-05	0	0	0	k__Bacteria; p__Firmicutes; c__Clostridia; o__Clostridiales
OTU_202	0	0	0	0	0	0	0	0	0	0	0	0	0	0	0.000290899	0	0	0	0	0	0	0	0	0	0	0	0	0	0	0	0	0	0	0.000290899	0	0	0	0	0	0	0	0	0	0	0	0.000218174	0	k__Bacteria; p__Gemmatimonadetes; c__Longimicrobia; o__Longimicrobiales; f__Longimicrobiaceae
OTU_2020	0	0	0	0	0	0	0	0	0	0	0	0	0	0	7.27246e-05	0	0	0	0	0	0	0	0	0	0	0.000327261	0	0	0	0	0	0	0	0	0	0	0	0	0	0	0	0	0	0	0	0	0	k__Bacteria
OTU_2021	0	0	0	0	0.000145449	7.27246e-05	0.000254536	3.63623e-05	3.63623e-05	0.000109087	0	0	0	0	0	0	0	0	0	0	0	0	0	0	0	0	0	7.27246e-05	0.000145449	0.000109087	3.63623e-05	0	0	0	0	0	0	0	0	0	0	0	0	0	0	0	0	k__Bacteria; p__Saccharibacteria; c__unidentified; o__unidentified; f__unidentified; g__unidentified; s__unidentified
OTU_2022	0.000181812	0.000109087	7.27246e-05	7.27246e-05	3.63623e-05	0	0.000145449	0	3.63623e-05	3.63623e-05	0.000145449	3.63623e-05	0	0	0	0	0	0	0	3.63623e-05	0	0	0	0	0	0	0	0	3.63623e-05	3.63623e-05	0	3.63623e-05	0	0	0	3.63623e-05	3.63623e-05	0	0	0	0	0	0	0	0	0	0	k__Bacteria; p__Saccharibacteria; c__unidentified; o__unidentified; f__unidentified; g__unidentified; s__unidentified
OTU_2023	0	0	0	0	0	0	0	0	0	0	0	0	0	0	0	0	0	0.000327261	0	0.000509072	0	0	0	0	0	0	0	0	0	0	0	0	0	0	0	0	0	0	0	3.63623e-05	0	0	0	0	0	0	0	k__Bacteria; p__Firmicutes; c__Clostridia; o__Clostridiales; f__Lachnospiraceae; g__Roseburia; s__unidentified
OTU_2024	7.27246e-05	0.00483619	0.00116359	0.00236355	0	7.27246e-05	0.00152722	0.00101814	0	0.00738155	0.000290899	0.00730883	0.000109087	0	0.000290899	0.000218174	0.000545435	0.00094542	0.000181812	0.0019272	0.0337806	0.000363623	0.00101814	0.018763	0.00218174	0	3.63623e-05	0.0125814	0.000254536	0.00919967	0.00156358	0.000109087	0.000181812	0.000254536	0.000399985	0.000181812	0.000145449	0.000399985	0.00359987	0.00447256	0.00647249	0.00323625	0.000690884	0.000254536	0.00149085	0.000145449	3.63623e-05	k__Bacteria; p__Firmicutes; c__Clostridia; o__Clostridiales; f__Lachnospiraceae; g__Oribacterium; s__unidentified
OTU_2025	0	0	0	0	0	0	0	0	0	0	0	0	0	0	0.000327261	0	7.27246e-05	0	0	0	0	0	0	0	0	0	0	0	0	0	0	0	0	3.63623e-05	0	0	0	0	0	0	0	0	0	0	0	0	0	k__Bacteria; p__Firmicutes; c__Clostridia; o__Clostridiales; f__Family_XIII
OTU_2026	0.000218174	0.000145449	0.000181812	0.000181812	3.63623e-05	7.27246e-05	0.000327261	0	3.63623e-05	0	0.000218174	3.63623e-05	0	0	0	0	0	0	0	0	0	0	0	0	0	0	3.63623e-05	3.63623e-05	0	0	0	0	0	0	0	0	0.000145449	0	0	0	0	0	0	0	0	0	0	k__Bacteria; p__Saccharibacteria; c__unidentified; o__unidentified; f__unidentified; g__unidentified; s__unidentified
OTU_2027	3.63623e-05	0	0	0.000109087	7.27246e-05	0.000399985	7.27246e-05	7.27246e-05	0	0	0.000290899	0	0	0	0	0	0	0	0	0	0	0	0	0	0	0	0	0	3.63623e-05	0	0	0	0	0	7.27246e-05	3.63623e-05	0	0	0	0	0	0	0	0	0	0	0	k__Bacteria; p__Firmicutes; c__Clostridia; o__Halanaerobiales; f__ODP1230B8.23; g__unidentified; s__unidentified
OTU_2028	0	0	3.63623e-05	0	3.63623e-05	3.63623e-05	7.27246e-05	0	0	0	7.27246e-05	0	0	0	0	0	0	0	0	0	0	0	0	0	0	0	0	0	0	0	0	0	0	0	0	0	0	0	0	0	0	0	0	0	0	0	0	k__Bacteria; p__Planctomycetes; c__Planctomycetacia; o__Planctomycetales; f__Planctomycetaceae; g__unidentified; s__unidentified
OTU_2029	0	0	0	0	0	0	0	0	0	0	0	0	0	0	3.63623e-05	0	0.000581797	0	0	0	0	0	0	0	0	0	0	0	0	0	0	0	0	0	0	0	0	0	0	0	0	0	0	0	0	0	0	k__Bacteria; p__Chloroflexi; c__MSB-5B2; o__unidentified; f__unidentified; g__unidentified; s__unidentified
OTU_203	0	0	0	0	0	0.000145449	0	0	0	0	0	0	0	3.63623e-05	0.000218174	0.00141813	7.27246e-05	0.00349078	0.00239991	0.000254536	0.00978146	0.0103633	0.0122541	0.0111996	0.00534526	0.000145449	0	0	0	0	0	0	0.00399985	0.00352714	0	0	0	0	0.00850878	0	0.0100724	0.0194902	0.0155631	0.0175994	0.0115632	0.0019272	0	k__Bacteria; p__Firmicutes; c__Bacilli; o__Bacillales; f__Bacillaceae; g__Lentibacillus; s__unidentified
OTU_2030	0	0	0	0	0	0	0	0	0	0	0	0	0	0	0	3.63623e-05	0	3.63623e-05	0	0.000109087	0	0	0	0	0	3.63623e-05	0	0	0	0	0	0	0.000109087	0	0	0	0	0	0	0	0	0	0	0	0	0	0	k__Bacteria; p__Actinobacteria; c__Actinobacteria; o__Streptosporangiales; f__Streptosporangiaceae; g__Nonomuraea; s__unidentified
OTU_2031	0	0	0	0	0	0	0	0	0	0	0	0	0	0	0	0	0	0	0	0.00261809	0	0	0	0	0	0	0	0	0	0	0	0	0	0	0	0	0	0	0	0	0	0	0	0	0	0	0	k__Bacteria; p__Chloroflexi; c__Ktedonobacteria; o__Ktedonobacterales; f__HSB_OF53-F07; g__unidentified; s__unidentified
OTU_2032	3.63623e-05	3.63623e-05	7.27246e-05	0	0	7.27246e-05	3.63623e-05	3.63623e-05	0	0	3.63623e-05	0	0	0	0	0	0	0	0	0	0	0	0	0	0	0	0	0	0	3.63623e-05	0	0	0	0	3.63623e-05	0	3.63623e-05	0	0	0	0	0	0	0	0	0	0	k__Bacteria; p__Actinobacteria; c__Acidimicrobiia; o__Acidimicrobiales; f__unidentified; g__unidentified; s__unidentified
OTU_2033	0	0	0	0	7.27246e-05	3.63623e-05	7.27246e-05	7.27246e-05	0	3.63623e-05	3.63623e-05	0	0	0	0	0	0	0	0	0	0	0	0	0	0	0	0	3.63623e-05	0	7.27246e-05	0	0	0	0	0	0.000109087	0	0	0	0	0	0	0	0	0	0	0	k__Bacteria; p__Chloroflexi; c__Anaerolineae; o__Anaerolineales; f__Anaerolineaceae
OTU_2034	0.000145449	7.27246e-05	3.63623e-05	7.27246e-05	0.000109087	3.63623e-05	0.000145449	3.63623e-05	7.27246e-05	0	0.000254536	0	3.63623e-05	0	0	0	0	0	0	0	0	0	0	0	0	0	0.000109087	0	0	0	0.000145449	7.27246e-05	0	0	0	0	7.27246e-05	0	0	0	0	0	0	0	0	0	0	k__Bacteria; p__Actinobacteria; c__Acidimicrobiia; o__Acidimicrobiales; f__Iamiaceae; g__Iamia; s__unidentified
OTU_2035	0	0	3.63623e-05	3.63623e-05	0.000181812	7.27246e-05	0.000181812	0	0	7.27246e-05	0	0	0	0	0	0	0	0	0	0	0	0	0	0	0	0	0	0	0	0.000181812	3.63623e-05	0	0	0	0	3.63623e-05	3.63623e-05	3.63623e-05	0	0	0	0	0	0	0	0	0	k__Bacteria; p__Parcubacteria; c__Candidatus_Falkowbacteria; o__unidentified; f__unidentified; g__unidentified; s__unidentified
OTU_2036	0	0	0	0	0	0	0	0	0	0	0	0	0	0	0	0	0	0	0	0	0	0	0	0	0	0	0	0	0	0	0	0	0	0	0	0	0	0	0	0.000509072	0	0	0	0	0	0	0	k__Bacteria; p__Firmicutes; c__Clostridia; o__Clostridiales; f__Lachnospiraceae
OTU_2037	3.63623e-05	3.63623e-05	7.27246e-05	3.63623e-05	0	0	0.000145449	0	0	0	0.000109087	0	0	0	0	0	0	0	0	0	0	0	0	0	0	0	0	0	0	0	0	3.63623e-05	0	0	0	0	0	0	0	0	0	0	0	0	0	0	0	k__Bacteria; p__Saccharibacteria; c__unidentified; o__unidentified; f__unidentified; g__unidentified; s__unidentified
OTU_2038	3.63623e-05	0	3.63623e-05	0.000145449	0.000145449	0	0	0	0	0	3.63623e-05	0	0	0	0	0	0	0	0	0	0	0	0	0	0	0	0.000181812	0	3.63623e-05	3.63623e-05	3.63623e-05	0.000109087	0	0	0	0	0	0	0	0	0	0	0	0	0	0	0	k__Bacteria; p__Proteobacteria; c__Deltaproteobacteria; o__Bdellovibrionales; f__Bdellovibrionaceae; g__Bdellovibrio; s__unidentified
OTU_2039	3.63623e-05	0	0	0	0	0	0	0	0	3.63623e-05	7.27246e-05	3.63623e-05	3.63623e-05	0	0	0	0	0	0	0	0	0	0	0	0	0	7.27246e-05	3.63623e-05	0	3.63623e-05	3.63623e-05	3.63623e-05	0	0	0	3.63623e-05	0	3.63623e-05	0	0	0	0	0	0	0	0	0	k__Bacteria; p__Spirochaetae; c__Spirochaetes; o__Spirochaetales; f__Leptospiraceae; g__Leptospira; s__unidentified
OTU_204	0	0	0	0	0	0	0	0	0	0	0	0	0	0	0	0	0	0	0	0	0	7.27246e-05	0	0.000109087	0.000218174	0	0	0	0	0	0	0	3.63623e-05	0	0	0	0	0	0	0	3.63623e-05	0	3.63623e-05	0.000181812	0.000109087	0	0	k__Bacteria; p__Firmicutes; c__Bacilli; o__Bacillales; f__Bacillaceae
OTU_2040	3.63623e-05	0	0	3.63623e-05	7.27246e-05	3.63623e-05	0	0	3.63623e-05	0.000327261	3.63623e-05	0	0	0	0	0	0	0	0	0	0	0	0	0	0	0	0.000109087	0	0	0.000181812	0	7.27246e-05	0	0	0	3.63623e-05	0	0	0	0	0	0	0	0	0	0	0	k__Bacteria; p__Chloroflexi; c__Anaerolineae; o__Anaerolineales; f__Anaerolineaceae; g__unidentified; s__unidentified
OTU_2041	7.27246e-05	0	0	3.63623e-05	3.63623e-05	3.63623e-05	0.000109087	3.63623e-05	3.63623e-05	0.000109087	7.27246e-05	0	0	0	0	0	0	0	0	0	0	0	0	0	0	0	0	0	0	0.000145449	7.27246e-05	0	0	0	0	3.63623e-05	0	0	0	0	0	0	0	0	0	0	0	k__Bacteria; p__Chloroflexi; c__Anaerolineae; o__Anaerolineales; f__Anaerolineaceae; g__unidentified; s__unidentified
OTU_2042	0	0	0	0	0	0	0	0	0	0.000109087	0	0	0	0	0	0	0	0	0	0	0	0	0	0	0	0	0	0	0	7.27246e-05	0	0	0	0	0	0	0	0	0	0	0	0	0	0	0	0	0	k__Bacteria
OTU_2043	0	0	0	0	0	0	0	0	0	0	0	0	0	0	0.000509072	3.63623e-05	0	0	0	0	0	0	0	0	0	0	0	0	0	0	0	0	0	0	0	0	0	0	0	0	0	0	0	0	0	0	0	k__Bacteria; p__Firmicutes; c__Clostridia; o__Clostridiales; f__Ruminococcaceae; g__Ruminococcus_2; s__unidentified
OTU_2044	0	0	0	0	0	0	0	0	0	0	0	0	0	0	0	0	0.00141813	0	0	0	0	0	0	0	0	0	0	0	0	0	0	0	0	0	0	0	0	0	0	0	0	0	0	0	0	0	0	k__Bacteria; p__Chloroflexi; c__Anaerolineae; o__Anaerolineales; f__Anaerolineaceae; g__unidentified; s__unidentified
OTU_2045	0	0	3.63623e-05	3.63623e-05	0	3.63623e-05	3.63623e-05	0	0	0	0	0	0	0	0	0	0	0	0	0	0	0	0	0	0	0	0	0	0	0	0	0	0	0	0	0	3.63623e-05	0	0	0	0	0	0	0	0	0	0	k__Bacteria; p__Actinobacteria; c__Acidimicrobiia; o__Acidimicrobiales; f__Acidimicrobiaceae; g__unidentified; s__unidentified
OTU_2046	3.63623e-05	3.63623e-05	0	3.63623e-05	3.63623e-05	3.63623e-05	7.27246e-05	0	3.63623e-05	0	0	0	0	0	0	0	0	0	0	0	0	0	0	0	0	0	0	0	0	0	0	0	0	0	0	0	0	0	0	0	0	0	0	0	0	0	0	k__Bacteria; p__Peregrinibacteria; c__unidentified; o__unidentified; f__unidentified; g__unidentified; s__unidentified
OTU_2047	0	0	0	0	0	0	0	0	0	0	0	0	0	0	0	0	0	0	0	0.000145449	0	0	0	0	0	0	0	0	0	0	0	0	0	0	0	0	0	0	0	0	0	0	0	0	0	0	0	k__Bacteria; p__Chloroflexi; c__Ktedonobacteria; o__Ktedonobacterales
OTU_2048	0	0	0	0	0	0	0	0	0	0	0	0	0	0	0	0	0	0	0	0.000545435	0	0	0	0	0	0	0	0	0	0	0	0	0	0	0	0	0	0	0	0	0	0	0	0	0	0	0	k__Bacteria; p__Chloroflexi; c__Ktedonobacteria; o__Ktedonobacterales; f__HSB_OF53-F07; g__unidentified; s__unidentified
OTU_2049	0	0	0	0	0	0	0	0	0	0	0	0	0	0	0	0	0	0	0	0.000145449	0	0	0	0	0	0	0	0	0	0	0	0	0	0	0	0	0	0	0	0	0	0	0	0	0	0	0	k__Bacteria; p__Chloroflexi; c__Ktedonobacteria; o__Ktedonobacterales; f__FCPS473; g__unidentified; s__unidentified
OTU_205	0	0	0	0	0	0	0	0	0	0	0	0	0	0	0	0	0	0	0	0	0	0	0	0	0.000109087	3.63623e-05	0	0	0	0	0	0	0	0	0	0	0	0	0	0	0	0	0	0	0	0	0	k__Bacteria; p__Proteobacteria; c__Alphaproteobacteria; o__Rickettsiales; f__Mitochondria
OTU_2050	0	0	0	0	0	0	0	0	0	0	0	0	0	0	0	0	3.63623e-05	0	0	0	0	0	0	0	0	0	0	0	0	0	0	0	0	0	0	0	0	0	0	0	0	0.000254536	0	0	0	0	0	k__Bacteria; p__Actinobacteria; c__Thermoleophilia; o__Gaiellales; f__unidentified; g__unidentified; s__unidentified
OTU_2051	7.27246e-05	0	0	3.63623e-05	7.27246e-05	0	3.63623e-05	3.63623e-05	0	0	7.27246e-05	0	0	0	0	0	0	0	0	0	0	0	0	0	0	0	0	0	0	0	0	0	0	0	0	0	0	3.63623e-05	0	0	0	0	0	0	0	0	3.63623e-05	k__Bacteria; p__Chloroflexi; c__Chloroflexia; o__Chloroflexales; f__Roseiflexaceae; g__Roseiflexus
OTU_2052	0	0	0	0	0	0	0	0	0	0	0	0	0	0	0.000181812	0	0	3.63623e-05	0	0	0	0	0	0	0	0	0	0	0	0	0	0	0	0.000145449	0	0	0	0	0	0	0	0	0	0	0	7.27246e-05	0	k__Bacteria; p__Chloroflexi; c__Anaerolineae; o__Anaerolineales; f__Anaerolineaceae; g__unidentified; s__unidentified
OTU_2053	0	0	3.63623e-05	0	7.27246e-05	0	3.63623e-05	0	0	0	3.63623e-05	0	0	0	0	0	0	0	0	0	0	0	0	0	0	0	0	0	0	0	0	0	0	0	0	0.000109087	0	0	0	0	0	0	0	0	0	0	0	k__Bacteria
OTU_2054	3.63623e-05	7.27246e-05	7.27246e-05	0	3.63623e-05	0	0.000109087	0	0	3.63623e-05	7.27246e-05	0	0	0	0	0	0	0	0	0	0	0	0	0	0	0	0	0	3.63623e-05	0	0	0	0	0	0	3.63623e-05	3.63623e-05	0	0	0	0	0	0	0	0	0	0	k__Bacteria; p__Chloroflexi; c__Thermomicrobia; o__JG30-KF-CM45; f__unidentified; g__unidentified; s__unidentified
OTU_2055	0	0	0	0	0	0	0	0	0	0	0	0	0	0	0	0	0	0	0	0	0	0	0	0	0	0	0	0	0	0	0	0	0	0	0	0	0	0	0	0.000181812	0	0	0	0	0	0	0	k__Bacteria; p__Firmicutes; c__Clostridia; o__Clostridiales; f__Lachnospiraceae
OTU_2056	0	0	0	0	0	0	7.27246e-05	0	3.63623e-05	3.63623e-05	0	0	0	0	0	0	0	0	0	3.63623e-05	0	0	0	0	0	0	0	0	0.00236355	0	0	0	0	0	7.27246e-05	0	0	0	0	0	0	0	0	0	0	0	0	k__Bacteria; p__Firmicutes; c__Clostridia; o__Clostridiales; f__Lachnospiraceae
OTU_2057	0	0	0	0	0	0	0	0	0	3.63623e-05	0	0	0	0	0	0	0	0	0	0	0	0	0	0	0	0	0	0	0.000436348	0	0	0	0	0	0	0	0	0	0	0	0	0	0	0	0	0	0	k__Bacteria; p__Firmicutes; c__Clostridia; o__Clostridiales; f__Ruminococcaceae; g__Ruminococcaceae_UCG-014; s__unidentified
OTU_2058	3.63623e-05	3.63623e-05	0	3.63623e-05	0	3.63623e-05	3.63623e-05	3.63623e-05	0	3.63623e-05	0	0	3.63623e-05	0	0	0	0	0	0	0	0	0	0	0	0	0	0.00123632	3.63623e-05	0.002509	0	0	0	0	0	7.27246e-05	0	0.000254536	0	0	0	0	0	0	0	0	0	3.63623e-05	k__Bacteria; p__Firmicutes; c__Clostridia; o__Clostridiales; f__Lachnospiraceae; g__Lachnospiraceae_NK4A136_group; s__unidentified
OTU_2059	0	3.63623e-05	0	0	3.63623e-05	0	3.63623e-05	0	0	0	3.63623e-05	0	0	0	0	0	0	0	0	0	0	0	0	0	0	0	0	0	0	0	0	0	0	0	0	0	0	0	0	0	0	0	0	0	0	0	0	k__Bacteria; p__Saccharibacteria; c__unidentified; o__unidentified; f__unidentified; g__unidentified; s__unidentified
OTU_206	0	0	0	0	0	0	0	0	0	0	0	0	0	0	0	0	0	0	0	0.000218174	0	0	0	0	0	0	0	0	0	0	0	0	0	0	0	0	0	0	0	0	0	0	0	0	0	0	0	k__Bacteria; p__Gemmatimonadetes; c__S0134_terrestrial_group; o__unidentified; f__unidentified; g__unidentified; s__unidentified
OTU_2060	0	0	0	0	0	0	0	0	0	0	0	0	0	0	0	0	0	3.63623e-05	0	3.63623e-05	0	0	0	0	0	0	0	0	0	3.63623e-05	0.000836333	0	0	0	0	0	0	0.000109087	0	0.000181812	0	0	0	0	0	0	0	k__Bacteria; p__Firmicutes; c__Clostridia; o__Clostridiales; f__Family_XIII; g__Eubacterium_nodatum_group; s__unidentified
OTU_2061	0	0	0	7.27246e-05	0	0	7.27246e-05	3.63623e-05	3.63623e-05	0	0	0	0	0	3.63623e-05	0	0	0	0	0	0	0	0	0	0	0	0	0	0	0	0	0	0	0	0	0	0	0	0	0	0	0	0	0	0	0	0	k__Bacteria; p__Chloroflexi; c__Anaerolineae; o__Anaerolineales; f__Anaerolineaceae; g__unidentified; s__unidentified
OTU_2062	3.63623e-05	0	7.27246e-05	3.63623e-05	3.63623e-05	0	3.63623e-05	3.63623e-05	0	0	3.63623e-05	0	0	0	0	0	0	0	0	0.000145449	0	0	0	0	0	0	0	0	3.63623e-05	0	0	0	0	0	0	0	0	0	0	0	0	0	0	0	0	0	0	k__Bacteria; p__Actinobacteria; c__Acidimicrobiia; o__Acidimicrobiales; f__unidentified; g__unidentified; s__unidentified
OTU_2063	3.63623e-05	3.63623e-05	0	3.63623e-05	0	0	3.63623e-05	3.63623e-05	0	0	3.63623e-05	0	3.63623e-05	0	0	0	0	0	0	0	0	0	0	0	0	0	0	0	0	0	0	0	0	0	0	0	0	0	0	0	0	0	0	0	0	0	0	k__Bacteria; p__Chloroflexi; c__Thermomicrobia; o__JG30-KF-CM45; f__unidentified; g__unidentified; s__unidentified
OTU_2064	0	0	0	0	0	0	0	0	0	0	0	0	0	0	0.000399985	0	0	0	0	0	0	0	0	0	0	0	0	0	0	0	0	0	0	0	0	0	0	0	0	0	0	0	0	0	0	0	0	k__Bacteria; p__Firmicutes; c__Clostridia; o__Clostridiales; f__Ruminococcaceae; g__Ruminococcaceae_UCG-014; s__unidentified
OTU_2065	3.63623e-05	0	0	0	0	0	7.27246e-05	3.63623e-05	0	0	3.63623e-05	0	0	0	0	0	0	0	0	0	0	0	0	0	0	0	0	0	0	0	3.63623e-05	0	0	0	0	0	0	0	0	0	0	0	0	0	0	0	0	k__Bacteria; p__Microgenomates; c__Candidatus_Pacebacteria; o__unidentified; f__unidentified; g__unidentified; s__unidentified
OTU_2066	3.63623e-05	0.000145449	0	7.27246e-05	7.27246e-05	7.27246e-05	3.63623e-05	0	0	0	0	0	0	0	0	0	0	0	0	0	0	0	0	0	0	0	0	0	3.63623e-05	0	0	0	0	0	0	0	0	0	0	0	0	0	0	0	0	0	0	k__Bacteria; p__Saccharibacteria; c__unidentified; o__unidentified; f__unidentified; g__unidentified; s__unidentified
OTU_2067	0	0.000254536	0.000109087	0	7.27246e-05	3.63623e-05	0.000109087	0	0	0	7.27246e-05	0	0	0	0	0	0	0	0	0	0	0	0	0	0	0	0	0	0	0	0	0	0	0	3.63623e-05	0	0	0	0	0	0	0	0	0	0	0	0	k__Bacteria; p__Saccharibacteria; c__unidentified; o__unidentified; f__unidentified; g__unidentified; s__unidentified
OTU_2068	0	0	0	0	3.63623e-05	0	0	0	0	0	0	0	0	0	0	0	0	0	0	0	0	0	0	0	0	0	0	0	0	0	0	0	0	0	0	3.63623e-05	0	0	0	0	0	0	0	0	0	0	0	k__Bacteria; p__Gracilibacteria; c__unidentified; o__unidentified; f__unidentified; g__unidentified; s__unidentified
OTU_2069	0	0	0	0	0	0	0	0	0	0	0	0	0	0	0	0	0	0	0	0	0	0	0	0	0	0	0.000509072	0	0	0	0	3.63623e-05	0	0	0	0	0	0	0	0	0	0	0	0	0	0	0	k__Bacteria; p__Cyanobacteria; c__Melainabacteria; o__Gastranaerophilales; f__unidentified; g__unidentified; s__unidentified
OTU_207	0	0	0	0	0	0	0	0	0	0	0	0	0	0	0	0	0	0	0	0	0	3.63623e-05	0	0	0	0	0	0	0	0	0	0	0	0	0	0	0	0	0	0	0	0	0	0	0	0	0	k__Bacteria
OTU_2070	0	0	0	0	0	0	0	0	0	0	0	0	0	0.00792698	0.00319988	0.00639977	0.0175266	0.0173812	0.000218174	0	0.000109087	0.00650885	0.000327261	3.63623e-05	0.00465438	0.000254536	0	0	0	0	0	0	3.63623e-05	7.27246e-05	0	0	0	0	7.27246e-05	0.00159994	0	0.000181812	7.27246e-05	0.000327261	0.000109087	0.000254536	0	k__Bacteria; p__Firmicutes; c__Clostridia; o__Clostridiales; f__Lachnospiraceae; g__Ruminococcus_gauvreauii_group; s__unidentified
OTU_2071	0	0	0	0	0	0	0	0	0	0	0	0	0	0	0	0	0	3.63623e-05	0	7.27246e-05	0	0	0	0	0	0	0	0	0	0	0	0	0	0	0	0	0	0	0	3.63623e-05	0	0	0	0	0	0	0	k__Bacteria; p__Firmicutes; c__Clostridia; o__Clostridiales; f__Lachnospiraceae; g__Lachnospiraceae_NK4A136_group; s__unidentified
OTU_2072	0.000327261	0.000181812	7.27246e-05	0.000218174	0.000218174	7.27246e-05	0.000545435	0.000109087	0	7.27246e-05	0.000363623	0	0	3.63623e-05	0.000181812	3.63623e-05	0.00174539	0.00592706	7.27246e-05	0.00101814	0.000145449	0.00258172	0.000181812	0.00134541	0.00156358	7.27246e-05	0	0	0	0.000145449	0	3.63623e-05	3.63623e-05	3.63623e-05	0	3.63623e-05	0.000254536	0	3.63623e-05	0	7.27246e-05	3.63623e-05	0.000109087	7.27246e-05	0.000145449	0.00145449	0	k__Bacteria; p__Proteobacteria; c__Alphaproteobacteria; o__Rhizobiales; f__Bradyrhizobiaceae; g__Bradyrhizobium; s__unidentified
OTU_2073	0	0	0	0.000181812	0	0	3.63623e-05	0	0	0	0	0	0	0	0	0	0	3.63623e-05	0	0	0	0	0	0	0	0	0	0	0	3.63623e-05	0	0.00563616	0	0	0	0	0.000109087	0	0	0.000109087	0	0	0	0	0	0	0	k__Bacteria; p__Firmicutes; c__Clostridia; o__Clostridiales; f__Lachnospiraceae; g__Blautia
OTU_2074	0	0	0	0	0	0	0	0	0	0	0	0	0	0	0	0	0	0	0	0.000218174	0	0	0	0	0	0	0	0	0	0	0	0	0	0	0	0	0	0	0	0	0	0	0	0	0	0	0	k__Bacteria; p__Proteobacteria; c__Epsilonproteobacteria; o__Campylobacterales; f__Campylobacteraceae; g__Campylobacter; s__unidentified
OTU_2075	0	0	0	0	0	0	0	0	0	0	0	0	0	0	0	0	0	0	0	0.000436348	0	0	0	0	0	0	0	0	0	0	0	0	0	0	0	0	0	0	0	0	0	0	0	0	0	0	0	k__Bacteria; p__Chloroflexi; c__Ktedonobacteria; o__Ktedonobacterales; f__FCPS473; g__unidentified; s__unidentified
OTU_2076	0	0	0	0	0	0	0	0	0	0	0	0	0	0	0	0	0	0	0	0.000290899	0	0	0	0	0	0	0	0	0	0	0	0	0	0	0	0	0	0	0	0	0	0	0	0	0	0	0	k__Bacteria; p__Acidobacteria; c__Solibacteres; o__Solibacterales; f__Solibacteraceae_Subgroup_3; g__Candidatus_Solibacter; s__unidentified
OTU_2077	0	0	0	0	0	0	0	0	0	0	0	0	0	0	0	0	0	0	0	0.000145449	0	0	0	0	0	0	0	0	0	0	0	0	0	0	0	0	0	0	0	0	0	0	0	0	0	0	0	k__Bacteria; p__Chloroflexi; c__Ktedonobacteria; o__JG30-KF-AS9; f__unidentified; g__unidentified; s__unidentified
OTU_2078	0	0	0	0	0	0	0	0	0	0	0	0	0	0	0	0	0	0	0	0.000181812	0	0	0	0	0	0	0	0	0	0	0	0	0	0	0	0	0	0	0	3.63623e-05	0	0	0	0	0	0	0	k__Bacteria; p__Firmicutes; c__Clostridia; o__Clostridiales; f__Lachnospiraceae; g__unidentified; s__unidentified
OTU_2079	0	0	0	0	0	0	0	0	0	0	0	0	0	0	0	0	0	0	0	0.000181812	0	0	0	0	0	0	0	0	0	0	0	0	0	0	0	0	0	0	0	0	0	0	0	0	0	0	0	k__Bacteria; p__Actinobacteria; c__Actinobacteria; o__Streptosporangiales; f__Thermomonosporaceae; g__Thermobispora; s__unidentified
OTU_208	0	0	0	0	0	0	0	0	0	0	0	0	0	0	0	0	0	0.000181812	3.63623e-05	0	0.000618159	0.00094542	0.00047271	0.000872696	0.000290899	0	0	0	0	0	0	0	0.000254536	0.000399985	0	0	0	0	0.000618159	0	0.00134541	0.00149085	0.00138177	0.00127268	0.000909058	0	0	k__Bacteria; p__Firmicutes; c__Bacilli; o__Bacillales; f__Bacillaceae
OTU_2080	0	0	0	0	0	0	0	0	0	0	0	0	0	0	0	0	0	0	0	0.000181812	0	0	0	0	0	0	0	0	0	0	0	0	0	0	0	0	0	0	0	0	0	0	0	0	0	0	0	k__Bacteria; p__Chloroflexi; c__Thermomicrobia; o__JG30-KF-CM45; f__bacterium_Ellin6537; g__bacterium_Ellin6537; s__bacterium_Ellin6537
OTU_2081	0	0	0	0	0	0	0	3.63623e-05	0	0	0	0	0	0	0	0	0	3.63623e-05	0	0.000327261	0	0	0	0	0	0	0	0	0	0	0	0	0	0	0.000109087	0	0	0	0	0.000145449	0	0	0	0	0	0	0	k__Bacteria; p__Firmicutes; c__Clostridia; o__Clostridiales; f__Lachnospiraceae; g__unidentified; s__unidentified
OTU_2082	0	0	0	0	0	7.27246e-05	0	0	0	0	0	0	0	0	0	0	0	3.63623e-05	0	0.000181812	0	0	0	0	0	0	0	0	0	0	0	0	0	0	0	0	0	0	0	7.27246e-05	0	0	0	0	0	0	0	k__Bacteria; p__Firmicutes; c__Clostridia; o__Clostridiales; f__Lachnospiraceae
OTU_2083	0	0	0	0	3.63623e-05	0	0	3.63623e-05	0	0.000909058	0	0	0	0.000218174	7.27246e-05	0.000836333	0.00178175	0.00429075	0	0	0.000872696	0.00483619	3.63623e-05	0.00094542	0	7.27246e-05	3.63623e-05	0	3.63623e-05	0	0	0	0	0.000109087	0	0	0	0	0	0	0	0	3.63623e-05	0.00105451	3.63623e-05	0.000981782	0	k__Bacteria; p__Proteobacteria; c__Alphaproteobacteria; o__Rhodobacterales; f__Rhodobacteraceae; g__Paracoccus; s__unidentified
OTU_2084	0	0	0	0	0	0	0	0	0	0	0	0	0	0	7.27246e-05	0	0	0	0	0	0	7.27246e-05	0	0	0	0	0	0	0	0	0	0	0	0	0	0	0	0	0	0	0	0	0	0	0	0	0	k__Bacteria; p__Chloroflexi; c__Anaerolineae; o__Anaerolineales; f__Anaerolineaceae; g__unidentified; s__unidentified
OTU_2085	0	0	0	0	0	0	0	0	0	0	0	0	0	0	0	0	0	0	0.000327261	0	0	0	0	0	0	0.000181812	0	0	0	0	0	0	0	0	0	0	0	0	0	0	0	0	0	0	0	0	0	k__Bacteria
OTU_2086	3.63623e-05	0.00385441	0	0	0	0	0	0	0	0.00207265	0.000399985	3.63623e-05	3.63623e-05	3.63623e-05	0.00109087	0	0.00101814	0.0016363	0.00130904	0	0.000109087	7.27246e-05	3.63623e-05	0.00574525	0	0	3.63623e-05	0.000909058	3.63623e-05	0.00265445	0.000109087	3.63623e-05	0.000181812	0.00112723	0.000327261	0	0.000254536	0.000109087	0.000327261	0.000581797	0.00305443	0.00123632	0.000290899	7.27246e-05	0	0.000109087	0	k__Bacteria; p__Firmicutes; c__Clostridia; o__Clostridiales; f__Lachnospiraceae; g__Johnsonella
OTU_2087	0	0	0	0	0	0	0	0	0	0	0	0	0	0	0	0	0	0	0	0	0	0	0	0	0	0.000145449	0	0	0	0	0	0	0	0	0	0	0	0	0	0	0	0	0	0	0	0	0	k__Bacteria
OTU_2088	0	0	0	0	0	0	0	0	0	0	0	0	0	0	0	0.000109087	0	0	0	0	0	0	0	0	0	3.63623e-05	0	0	0	0	0	0	0	0	0	0	0	0	0	0	0	0	0	0	0	0	0	k__Bacteria
OTU_2089	0	0	0	0	0	0	0	0	0	0	0	0	0	0	0.000290899	0	0	0.000109087	0	7.27246e-05	0.000145449	3.63623e-05	0.000145449	7.27246e-05	0	0	0	0	0	0	0	0	0	7.27246e-05	0	0	0	0	3.63623e-05	0	0	0	0	0.000109087	3.63623e-05	0.0100724	0	k__Bacteria; p__Acidobacteria; c__Solibacteres; o__Solibacterales; f__Solibacteraceae_Subgroup_3; g__Bryobacter; s__unidentified
OTU_209	0.000109087	0.000145449	0.000145449	7.27246e-05	0	0.000254536	0.000109087	0.000145449	0.000509072	0.000109087	0	0.000327261	0.000218174	7.27246e-05	3.63623e-05	0.000363623	0.000145449	0.000290899	7.27246e-05	0	0.000145449	0.000109087	0.000109087	3.63623e-05	0.000109087	0.000145449	0.000181812	3.63623e-05	0.000290899	0	7.27246e-05	3.63623e-05	7.27246e-05	3.63623e-05	0.000109087	7.27246e-05	0	0.000109087	0.000109087	0	0	0.000145449	7.27246e-05	0.000145449	0	0.000145449	0.00047271	k__Bacteria; p__Firmicutes; c__Bacilli; o__Bacillales; f__Bacillaceae; g__Bacillus
OTU_2090	0	0	0	0	0	0	0	0	0	0	0	0	0	0	3.63623e-05	3.63623e-05	0	0	0	0	0	0	0	0	0	0	0	0	0	0	0	0	0	0.000109087	0	0	0	0	0	0	0	0	0	0	0	0.000109087	0	k__Bacteria; p__Actinobacteria; c__Acidimicrobiia; o__Acidimicrobiales
OTU_2091	0	7.27246e-05	0	0	3.63623e-05	0	0	0	0	0	0	0	0	0	0	0	3.63623e-05	0	0	0	3.63623e-05	0.000181812	0	3.63623e-05	0	0	0	0	3.63623e-05	0	0	0.000109087	0	0	0	0.000145449	7.27246e-05	3.63623e-05	0	3.63623e-05	0	0	0	0	0	0	0	k__Bacteria; p__Firmicutes; c__Clostridia; o__Clostridiales; f__Lachnospiraceae
OTU_2092	0	0	0	0	0	0	3.63623e-05	0	0	0	0	0	0	0	0	0	0	0	0	0	0	0	0	0	0	0	0	0	0	0	0	0	0	0	0	3.63623e-05	0	0	0	0	0	0	0	0	0	0	0	k__Bacteria; p__Saccharibacteria
OTU_2093	3.63623e-05	0	0	0	0	0	0	3.63623e-05	0	0	0	0	0	0	0	0	0	0	0	0	0	0	0	0	0	0	0	0	0	0	0	0	0	0	0	0	3.63623e-05	0	0	0	0	0	0	0	0	0	0	k__Bacteria; p__Chloroflexi; c__Anaerolineae; o__Anaerolineales; f__Anaerolineaceae
OTU_2094	3.63623e-05	0	0	3.63623e-05	7.27246e-05	3.63623e-05	7.27246e-05	0	0	0.000109087	0.000109087	0	0	0	0	0	0	0	0	0	0	0	0	0	0	0	3.63623e-05	0	0	0	0	0	0	0	0	0	0	0	0	0	0	0	0	0	0	0	0	k__Bacteria; p__Chloroflexi; c__Anaerolineae; o__Anaerolineales; f__Anaerolineaceae; g__unidentified; s__unidentified
OTU_2095	0	0	0	0	0	0	0	0	0.0027999	3.63623e-05	0	0	0	0	0	0	0	0	0	0	0	0	0	0	0	0	0	0	0	0	0	0	0	0	0	0	0	0	0	3.63623e-05	0	0	0	0	0	0	3.63623e-05	k__Bacteria; p__Firmicutes; c__Clostridia; o__Clostridiales; f__Lachnospiraceae; g__Coprococcus_1; s__unidentified
OTU_2096	0	0	0	3.63623e-05	3.63623e-05	0	3.63623e-05	0	0	0	3.63623e-05	0	0	0	0	0	0	0	0	0	0	0	0	0	0	0	0	0	0	0	0	0	0	0	3.63623e-05	0	0	0	0	0	0	0	0	0	0	0	0	k__Bacteria; p__Saccharibacteria; c__unidentified; o__unidentified; f__unidentified; g__unidentified; s__unidentified
OTU_2097	0	0	0	0	0	7.27246e-05	0	3.63623e-05	0	3.63623e-05	7.27246e-05	0	0	0	0	0	0	0	0	0	0	0	0	0	0	0	0	0	0	0	0	0	0	0	0	0	0	0	0	0	0	0	0	0	0	0	0	k__Bacteria
OTU_2098	0	3.63623e-05	0	0	3.63623e-05	0	0	0	3.63623e-05	3.63623e-05	0	3.63623e-05	0	0	0	0	0	0	0	3.63623e-05	0	0	0	0	0	0	0	3.63623e-05	3.63623e-05	7.27246e-05	0	0	0	0	0	0	0	0	0	0	0	0	0	0	0	0	0	k__Bacteria; p__Actinobacteria; c__Acidimicrobiia; o__Acidimicrobiales; f__unidentified; g__unidentified; s__unidentified
OTU_2099	0	0	0	3.63623e-05	3.63623e-05	3.63623e-05	0	3.63623e-05	0	0	0	3.63623e-05	7.27246e-05	0	0	0	0	0	0	0	0	0	0	0	0	0	0	3.63623e-05	3.63623e-05	0	0	0	0	0	0	0	0	0	0	0	0	0	0	0	0	0	0	k__Bacteria; p__Saccharibacteria
OTU_21	0	0	0	0	0	0	0	0	0	0	0	0	0	0.00094542	0.00359987	0.0114905	0.00301807	0.00181812	0.00549071	0	0.00243628	0.00479983	0.000872696	0.00116359	0.00970874	0.00512709	0	0	0	0	0	0	0.00174539	0.00490891	0	0	0	0	0.00334533	0	0.00145449	0.000254536	0.00327261	0.00272717	0.000327261	0.00101814	0	k__Bacteria; p__Proteobacteria
OTU_210	0	0	0	0	0	0	0	0	0	0	0	0	0	0	0	0	0	0.000145449	0.000145449	0	0.000763609	0.00112723	0.000727246	0.000509072	0.00047271	0	0	0	0	0	0	0	0.000145449	0.000254536	0	0	0	0	0.000618159	0	0.00112723	0.00159994	0.000981782	0.00181812	0.00138177	0.000181812	0	k__Bacteria; p__Firmicutes; c__Bacilli; o__Bacillales; f__Thermoactinomycetaceae; g__Kroppenstedtia; s__unidentified
OTU_2100	3.63623e-05	0	0	3.63623e-05	0	0	3.63623e-05	0	0	0	0	0	0	0	0	0	0	0	0	0	0	0	0	0	0	0	0	0	0	0	0	0	0	0	0	0	0	0	0	0	0	0	0	0	0	0	0	k__Bacteria; p__Saccharibacteria; c__unidentified; o__unidentified; f__unidentified; g__unidentified; s__unidentified
OTU_2101	3.63623e-05	3.63623e-05	0	0	3.63623e-05	0	0	0	0	0	0	0	0	0	0	0	0	0	0	0	0	0	0	0	0	0	0	0	0	0	0	0	0	0	0	0	0	0	0	0	0	0	0	0	0	0	0	k__Bacteria; p__Chloroflexi; c__Caldilineae; o__Caldilineales; f__Caldilineaceae; g__unidentified; s__unidentified
OTU_2102	0	3.63623e-05	0	3.63623e-05	3.63623e-05	0	0.000109087	0	0	0	0	0	0	0	0	0	0	0	0	0	0	0	0	0	0	0	0	0	0	0	0	0	0	0	0	0	0	0	0	0	0	0	0	0	0	0	0	k__Bacteria; p__Saccharibacteria; c__unidentified; o__unidentified; f__unidentified; g__unidentified; s__unidentified
OTU_2103	0	3.63623e-05	0	0	0	0	0	0	0	0	0	0	0	0	0	0	0	3.63623e-05	0	0	0	0	0	0	0	3.63623e-05	0	0	0	0	0	0	0	0	0	0	0	0	0	0	0	0	0	0	0	0	0	k__Bacteria; p__Actinobacteria; c__Acidimicrobiia; o__Acidimicrobiales; f__Iamiaceae; g__Iamia; s__unidentified
OTU_2104	0	0	0	0	0	0	0	0	0	0	0	0	0	0	0	0	0	0	0	0.000109087	0	0	0	0	0	0	0	0	0	0	0	0	0	0	0	0	0	0	0	0	0	0	0	0	0	0	0	k__Bacteria; p__Actinobacteria; c__Acidimicrobiia; o__Acidimicrobiales; f__OM1_clade; g__unidentified; s__unidentified
OTU_2105	0	0	0	0	0	0	0	0	0	0	0	0	0	0	0	0	0	0	0	0.000181812	0	0	0	0	0	0	0	0	0	0	0	0	0	0	0	0	0	0	0	0	0	0	0	0	0	0	0	k__Bacteria; p__Chloroflexi; c__TK10; o__unidentified; f__unidentified; g__unidentified; s__unidentified
OTU_2106	0	0	3.63623e-05	0	0	0	0	0	0	0	0	0	0	0	0	0	0	0	0	0.000254536	0	0	0	0	0	0	0	0	0	0	0	0	0	0	0	0	0	0	0	0	0	0	0	0	0	0	0	k__Bacteria; p__Actinobacteria; c__Actinobacteria; o__Streptosporangiales; f__Streptosporangiaceae; g__Microbispora; s__unidentified
OTU_2107	0	0	0	0	0	0	0	0	0	0	0	0	0	0	0	0	0	0	0	0.000109087	0	0	0	0	0	0	0	0	0	0	0	0	0	0	0	0	0	0	0	0	0	0	0	0	0	0	0	k__Bacteria; p__Chloroflexi; c__Ktedonobacteria; o__Ktedonobacterales
OTU_2108	0	0	0	0	0	0	0	0	0	0	0	0	0	0	0	0	0	3.63623e-05	0	0.000145449	0	0	0	0	0	0	0	0	0	0	0	0	0	0	0	0	0	0	0	0	0	0	0	0	0	0	0	k__Bacteria; p__Firmicutes; c__Clostridia; o__Clostridiales; f__Ruminococcaceae; g__Ruminococcaceae_UCG-014; s__unidentified
OTU_2109	0	0	0	0	0	0	0	0	0	0	0	0	0	0	0	0	0	0	0	0.00047271	0	0	0	0	0	0	0	0	0	0	0	0	0	0	0	0	0	0	0	3.63623e-05	0	0	0	0	0	0	0	k__Bacteria; p__Actinobacteria; c__Actinobacteria; o__Frankiales; f__Acidothermaceae; g__Acidothermus; s__unidentified
OTU_211	3.63623e-05	0.00799971	0.00327261	3.63623e-05	7.27246e-05	0	0.00421803	7.27246e-05	0.000145449	0.00683612	0.000218174	3.63623e-05	3.63623e-05	3.63623e-05	0.00123632	0.000145449	0.0118178	0.000618159	0.000109087	0	0.000909058	3.63623e-05	0.00189084	0.002509	0.00374532	3.63623e-05	0.00116359	0.000254536	0.000181812	0.00563616	0.000981782	7.27246e-05	0.00334533	0.00145449	0.00549071	0.000399985	0.000399985	3.63623e-05	0.00225446	0	0.0123995	0.000254536	0.000727246	3.63623e-05	7.27246e-05	7.27246e-05	7.27246e-05	k__Bacteria; p__Firmicutes; c__Negativicutes; o__Selenomonadales; f__Veillonellaceae; g__Megasphaera; s__unidentified
OTU_2110	0	0	0	0	0	0	0	0	0	0	0	0	0	0	0	0	0	0	0	7.27246e-05	0	0	0	0	0	0	0	0	0	0	0	0	0	0	0	0	0	0	0	0	0	0	0	0	0	0	0	k__Bacteria; p__Chloroflexi; c__Anaerolineae; o__Anaerolineales; f__Anaerolineaceae; g__unidentified; s__unidentified
OTU_2111	0	0	0	0	0	0	0	0	0	0	0	0	0	0	0	0	0	0	0	7.27246e-05	0	0	0	0	0	0	0	0	0	0	0	0	0	0	0	0	0	0	0	0	0	0	0	0	0	0	0	k__Bacteria; p__Chloroflexi; c__Ktedonobacteria; o__Ktedonobacterales
OTU_2112	0	0	0	0	0	0	0	0	0	0	0	0	0	0	0	0	0	0	0	7.27246e-05	0	0	0	0	0	0	0	0	0	0	0	0	0	0	0	0	0	0	0	0	0	0	0	0	0	0	0	k__Bacteria; p__Acidobacteria; c__Solibacteres; o__Solibacterales; f__Solibacteraceae_Subgroup_3; g__Candidatus_Solibacter; s__unidentified
OTU_2113	0	0	0	0	0	0	0	0	0	0	0	0	0	0	0	0	0	0	0	0.000290899	0	0	0	0	0	0	0	0	0	0	0	0	0	0	0	0	0	0	0	0	0	0	0	0	0	0	0	k__Bacteria; p__Chloroflexi; c__Ktedonobacteria; o__Thermogemmatisporales; f__1921-2; g__unidentified; s__unidentified
OTU_2114	0	0	0	0	0	0	0	0	0	0	0	0	0	0	0	0	0	0	0	0.000581797	0	0	0	0	0	0	0	0	0	0	0	0	0	0	0	0	0	0	0	0	0	0	0	0	0	0	0	k__Bacteria; p__Proteobacteria; c__Alphaproteobacteria; o__Rhodospirillales; f__DA111; g__unidentified; s__unidentified
OTU_2115	0	0	0	0	0	0	0	0	0	0	0	0	0	0	0	0	0	0	0	0.000109087	0	0	0	0	0	0	0	0	0	0	0	0	0	0	0	0	0	0	0	0	0	0	0	0	0	0	0	k__Bacteria; p__Chloroflexi; c__Anaerolineae; o__Anaerolineales; f__Anaerolineaceae; g__unidentified; s__unidentified
OTU_2116	0	0	0	0	0	0	0	0	0	0	0	0	0	0	0	0	0	0	0	7.27246e-05	0	0	0	0	0	0	0	0	0	0	0	0	0	0	0	0	0	0	0	0	0	0	0	0	0	0	0	k__Bacteria; p__Chloroflexi; c__Ktedonobacteria; o__Ktedonobacterales; f__FCPS473; g__unidentified; s__unidentified
OTU_2117	0	0	0	0	0	0	0	0	0	0	0	0	0	0	0	0	0	0	0	0.000181812	0	0	0	0	0	0	0	0	0	0	0	0	0	0	0	0	0	0	0	0	0	0	0	0	0	0	0	k__Bacteria; p__Actinobacteria; c__Acidimicrobiia; o__Acidimicrobiales; f__unidentified; g__unidentified; s__unidentified
OTU_2118	0	0	0	0	0	0	0	0	0	0	0	0	0	0	0	0	0	0	0	0.000109087	0	0	0	0	0	0	0	0	0	0	0	0	0	0	0	0	0	0	0	0	0	0	0	0	0	0	0	k__Bacteria; p__Chloroflexi; c__Ktedonobacteria; o__Ktedonobacterales; f__JG30a-KF-32; g__unidentified; s__unidentified
OTU_2119	0	0	0	0	0	0	0	0	0	0	0	0	0	0	0	0	0	0	0	0.000109087	0	0	0	0	0	0	0	0	0	0	0	0	0	0	0	0	0	0	0	0	0	0	0	0	0	0	0	k__Bacteria; p__Chloroflexi; c__Ktedonobacteria; o__JG30-KF-AS9; f__unidentified; g__unidentified; s__unidentified
OTU_212	0	0	0	0	0	0	0	0	0	0.000109087	0	3.63623e-05	0	0	0	0.000109087	0	0	7.27246e-05	0	0.000109087	3.63623e-05	0.000109087	7.27246e-05	0.000436348	0	0	0	0	0	0	0	0	0	0	0	0	0	7.27246e-05	0	3.63623e-05	0.000290899	7.27246e-05	0.000109087	0.000109087	0	0	k__Bacteria; p__Firmicutes; c__Bacilli; o__Bacillales; f__Bacillaceae
OTU_2120	0	0	0	0	0	0	0	0	0	0	0	0	0	0	0	0	0	0	0	0.000290899	0	0	0	0	0	0	0	0	0	0	0	0	0	0	0	0	0	0	0	0	0	0	0	0	0	0	0	k__Bacteria; p__Chloroflexi; c__Ktedonobacteria; o__JG30-KF-AS9; f__unidentified; g__unidentified; s__unidentified
OTU_2121	0	0	0	0	0	0	0	0	0	0	0	0	0	0	0	0	0	0	0	0.000181812	0	0	0	0	0	0	0	0	0	0	0	0	0	0	0	0	0	0	0	0	0	0	0	0	0	0	0	k__Bacteria; p__Chloroflexi; c__Ktedonobacteria; o__JG30-KF-AS9; f__unidentified; g__unidentified; s__unidentified
OTU_2122	0.000109087	0.00505436	0.00189084	0.00290899	0	3.63623e-05	0	0.00105451	3.63623e-05	0.00199993	0.000327261	7.27246e-05	3.63623e-05	0	7.27246e-05	0.00127268	0.00236355	0.00505436	7.27246e-05	0.00239991	0.00901785	0.00130904	0.00196356	0.00949056	0.00181812	0	0.000727246	0.00476346	7.27246e-05	0.00727246	0.00418167	0.000327261	0.00149085	0.00189084	0.00294535	0	0.00301807	0.000727246	7.27246e-05	0.00669067	0.00312716	0.00123632	0.000145449	7.27246e-05	0.00258172	0.00465438	0.000109087	k__Bacteria; p__Firmicutes; c__Clostridia; o__Clostridiales; f__Lachnospiraceae; g__Lachnoanaerobaculum; s__unidentified
OTU_2123	0	0	0	0	0	0	0	0	0	0	0	0	0	0	0	0	0	0	0	0	0	7.27246e-05	0	0	0	0	0	0	0	0	0	0	0	0	0	0	0	0	0	0	0	0	0	0	0	0	0	k__Bacteria; p__Firmicutes; c__Clostridia; o__Clostridiales; f__Ruminococcaceae; g__Ruminococcus_2; s__unidentified
OTU_2124	0	0	0	0	0	0	0	0	0	0	0	0	0	0	0	0	0	0.00185448	0	0	3.63623e-05	0.00119996	3.63623e-05	0	0	0	0	0	0	0	0	0	0	0	0	0	0	0	0	0	0	0	0	0	3.63623e-05	0	0	k__Bacteria; p__Firmicutes; c__Clostridia; o__Clostridiales
OTU_2125	0	0	0	0	0	0	0	0	0	0	0	0	0	3.63623e-05	3.63623e-05	7.27246e-05	0.00047271	0.000327261	0.000290899	0	0.000545435	0.000436348	0.000654522	0.000509072	0.00345442	0.000981782	0	0	0	0	0	0	0.00109087	0	0	0	0	0	0	3.63623e-05	0	3.63623e-05	0	0.000618159	0.000290899	0.000290899	0	k__Bacteria; p__Firmicutes; c__Clostridia; o__Clostridiales; f__Clostridiaceae_1; g__Clostridium_sensu_stricto_1; s__Clostridium_sp._ND2
OTU_2126	7.27246e-05	0	0	0	3.63623e-05	0	3.63623e-05	0	0	0	0	0	0	0	0	0	3.63623e-05	0	0	0	0	0	0	0	0	0	0	0	3.63623e-05	0	0	0	0	0	0	0	0	0	0	0	0	0	0	0	0	0	0	k__Bacteria; p__Chloroflexi; c__Anaerolineae; o__Anaerolineales; f__Anaerolineaceae; g__unidentified; s__unidentified
OTU_2127	0	0	0	0	0	0	0	0	0	0	0	0	0	0.000109087	0.000181812	0.000181812	0.000181812	0	3.63623e-05	0	0.000109087	3.63623e-05	0.000254536	0	3.63623e-05	7.27246e-05	0	0	0	0	0	0	0	0	0	0	0	0	0	0	0	0.000181812	3.63623e-05	0	0	0	0	k__Bacteria; p__Actinobacteria; c__Actinobacteria; o__Corynebacteriales; f__Nocardiaceae; g__Williamsia; s__unidentified
OTU_2128	0	0	0	0	0	3.63623e-05	0	0	0	0	0	0	0	0	0.00127268	7.27246e-05	0.00047271	3.63623e-05	0.000109087	0	0.00116359	0.00239991	0.000363623	0.00141813	0	0.000145449	0	0	0	0	0	0	0.000109087	0	0	0	0	0	3.63623e-05	0	3.63623e-05	0	0.000218174	0.000436348	3.63623e-05	3.63623e-05	0	k__Bacteria; p__Proteobacteria; c__Alphaproteobacteria; o__Rhizobiales; f__Methylobacteriaceae; g__Methylobacterium; s__unidentified
OTU_2129	0	0	0	0	0	0	0	0	0	0.000618159	0	0	0	0	0	0	0	0	0	0	0	0	0	3.63623e-05	0	0	0	3.63623e-05	0	0	0	0	0	0	0	0	0	0	0	0	0	0	0	0	0.00145449	0	0	k__Bacteria; p__Proteobacteria; c__Alphaproteobacteria; o__Rhodospirillales; f__Acetobacteraceae
OTU_213	0	0	0	0	0	0	0	0	0	0	0	0	0	0	0	7.27246e-05	7.27246e-05	0	0	0	0	0	0	0	0	0	0	0	0	0	0	0	0	0	0	0	0	0	0	0	0	0	0	0	0	0	0	k__Bacteria; p__Cyanobacteria; c__Chloroplast
OTU_2130	0	0	0	0.000836333	0.000145449	0.000109087	0	0.00116359	0	0.000109087	7.27246e-05	0	0	3.63623e-05	0.000727246	0	0.000145449	0.000145449	0	0	0.000109087	0.00196356	0.000218174	0.000109087	0.000145449	3.63623e-05	7.27246e-05	0.00334533	0	0.00621796	3.63623e-05	0.000109087	0.000109087	0	0.000145449	0	0.000109087	0.000145449	3.63623e-05	0.00523617	0.00312716	7.27246e-05	0.000836333	3.63623e-05	0.00487255	0.000545435	0	k__Bacteria; p__Firmicutes; c__Clostridia; o__Clostridiales; f__Lachnospiraceae; g__Stomatobaculum; s__unidentified
OTU_2131	0	0	0	0	0	0	0	0	0	0	0	0	0	0	0	0	0	0	0	0	0	0	0	0	0	0	0	0	0	0	0	0	0	0	0	0	0	0	0	0	0	0	0	0	0	0.000145449	0	k__Bacteria; p__SR1_Absconditabacteria; c__unidentified; o__unidentified; f__unidentified; g__unidentified; s__unidentified
OTU_2132	0	0	0	0	0	0	0	0	0	0	0	0	0	0	0.000218174	0	0	0.000109087	0.000109087	0	0.000181812	7.27246e-05	0.000109087	0	0	0	0	0	0	0	0	0	0	0.000254536	0	0	0	0	0	0	0	0	0	0.000145449	7.27246e-05	0.0178539	0	k__Bacteria; p__Proteobacteria; c__Alphaproteobacteria; o__Rhodospirillales; f__Rhodospirillales_Incertae_Sedis; g__Candidatus_Alysiosphaera; s__unidentified
OTU_2133	0	0	0	0	0	0	0	0	0	0	0	0	0	0	0.000327261	0	0	0.000181812	7.27246e-05	0	0.000145449	0.000109087	3.63623e-05	0.000181812	0	0	0	0	0	0	0	0	0	0.000218174	0	0	0	0	0	0	0	0	0	7.27246e-05	0.000145449	0.0191266	0	k__Bacteria; p__Proteobacteria; c__Alphaproteobacteria; o__Parvularculales; f__Parvularculaceae; g__Amphiplicatus; s__unidentified
OTU_2134	0	0.00181812	7.27246e-05	0	0	0	0	0	7.27246e-05	0	0	3.63623e-05	7.27246e-05	0	0	0	0	0	0	0	0	3.63623e-05	0	0	0	0	0	0.000763609	7.27246e-05	3.63623e-05	0	7.27246e-05	0	0	3.63623e-05	0	0.000109087	0	0	0	0	0	0	0	0	0	0.00669067	k__Bacteria; p__Firmicutes; c__Clostridia; o__Clostridiales; f__Ruminococcaceae; g__Subdoligranulum; s__unidentified
OTU_2135	0	0	0	0	0	0	0	0	0	0	0	0	0	0	3.63623e-05	0	0	0	0	0	0	0	0	0	0	0	0	0	0	0	0	0	0	7.27246e-05	0	0	0	0	0	0	0	0	0	0	0	0	0	k__Bacteria; p__Actinobacteria; c__Acidimicrobiia; o__Acidimicrobiales; f__unidentified; g__unidentified; s__unidentified
OTU_2136	3.63623e-05	0	0	0	0	0	0	0	0	0	0	0	0	0	0	0	0	0	0	0	0	0	0	0	0	0	0	0	0	0	0	0	0	0	3.63623e-05	0	0	0	0	0	0	0	0	0	0	0	0	k__Bacteria; p__Actinobacteria; c__Thermoleophilia; o__Gaiellales; f__unidentified; g__unidentified; s__unidentified
OTU_2137	0	0	0	0	0	0	0	0	0	0	3.63623e-05	0	0	0	0	0	0	0	0	0	0	0	0	0	0	0	0	0	0	0	0	0	0	0	0	3.63623e-05	0	0	0	0	0	0	0	0	0	0	0	k__Bacteria; p__Chloroflexi; c__Anaerolineae; o__Anaerolineales; f__Anaerolineaceae; g__unidentified; s__unidentified
OTU_2138	0	0	0	0	0	0	0	0	0	0	0	0	0	0	0	0	0	0	0	0	0	0	0	0	0	0	0	0	0	0	0	3.63623e-05	0	0	0	3.63623e-05	0	0	0	0	0	0	0	0	0	0	0	k__Bacteria; p__Microgenomates; c__Candidatus_Woesebacteria; o__Candidatus_Woesebacteria_bacterium_GW2011_GWC2_31_9; f__Candidatus_Woesebacteria_bacterium_GW2011_GWC2_31_9; g__Candidatus_Woesebacteria_bacterium_GW2011_GWC2_31_9; s__Candidatus_Woesebacteria_bacterium_GW2011_GWC2_31_9
OTU_2139	0	0	0	0	0	0	0	0	0	0	0	0	0	0	0	0	0	0	0	0	0	0	0	0	0	0	0	0	0	0	3.63623e-05	0	0	0	0	0	0.000181812	0	0	0	0	0	0	0	0	0	0	k__Bacteria; p__Firmicutes; c__Clostridia; o__Clostridiales; f__Ruminococcaceae; g__Anaerotruncus; s__unidentified
OTU_214	0	0	0	0	0	0	0	0	0	0	0	0	0	0	0	0	0	0	0	3.63623e-05	0	0	0	0	0	3.63623e-05	0	0	0	0	0	0	3.63623e-05	0	0	0	0	0	0	0	0	0	0	0	0	0	0	k__Bacteria; p__Gemmatimonadetes; c__Longimicrobia; o__Longimicrobiales; f__Longimicrobiaceae; g__unidentified; s__unidentified
OTU_2140	7.27246e-05	7.27246e-05	0	3.63623e-05	3.63623e-05	0	7.27246e-05	7.27246e-05	0	3.63623e-05	7.27246e-05	0	7.27246e-05	0	0	0	0	0	0	0	0	0	0	0	0	0	0	3.63623e-05	0.000145449	0	0.000181812	0	0	0	0	0.000109087	0.000145449	0	0	0	0	0	0	0	0	0	0	k__Bacteria; p__Chloroflexi; c__Caldilineae; o__Caldilineales; f__Caldilineaceae; g__unidentified; s__unidentified
OTU_2141	0	0	0	0	0	0	0	0	0	0.000290899	0	0	0	0	0	0	0	0	0	0.000109087	0	0	0	0	0	0	0	0	0	0	0	0	0	0	0	0	0	7.27246e-05	0	0	0	0	0	0	0	0	0	k__Bacteria; p__Firmicutes; c__Clostridia; o__Clostridiales; f__Ruminococcaceae; g__Ruminococcaceae_UCG-014; s__unidentified
OTU_2142	0	0	0	0	0	0	0	0	0	0	0	0	0	0	0	0	0	0	0	0	0	0	0	0	0	0	0	0	0	0	0	0	0	0	0	0	0	0	0	0.000109087	0	0	0	0	0	0	0	k__Bacteria; p__Proteobacteria; c__Epsilonproteobacteria; o__Campylobacterales; f__Campylobacteraceae; g__Campylobacter; s__unidentified
OTU_2143	0	0.000399985	0	0	0	7.27246e-05	0	0	0.00407258	0	0	0	0	7.27246e-05	0	7.27246e-05	0.00247264	3.63623e-05	0	0	0.00247264	0.000399985	0.000363623	0	7.27246e-05	0	0	0	3.63623e-05	0.000109087	0.000109087	0.000181812	0	3.63623e-05	3.63623e-05	0	7.27246e-05	7.27246e-05	0	0	0.00167267	0.000509072	0	0	0	3.63623e-05	3.63623e-05	k__Bacteria; p__Firmicutes; c__Clostridia; o__Clostridiales; f__Ruminococcaceae; g__Faecalibacterium; s__unidentified
OTU_2144	0.000109087	0.000145449	0	0.000145449	0	0	0.000181812	7.27246e-05	0.000109087	0.000109087	0	0	0.00570888	0.00701793	0.000981782	0.0027999	0.00403622	3.63623e-05	0.000109087	0	0.000581797	7.27246e-05	0.000218174	3.63623e-05	0.005018	0.000654522	7.27246e-05	0.000109087	0.00919967	0	7.27246e-05	3.63623e-05	0	3.63623e-05	7.27246e-05	0	0	0.000181812	0	0.000181812	0.000690884	0.000254536	0	0	7.27246e-05	0	3.63623e-05	k__Bacteria; p__Firmicutes; c__Clostridia; o__Clostridiales; f__Lachnospiraceae; g__Blautia; s__unidentified
OTU_2145	0	0	0	0	0	0	0	0	0	0	0	0	0	0	0	0	0	0	0	0	0	0	0	0	0	0	0	7.27246e-05	0	0	0	0	0	0	0	0	0	0	0	0	0	0	0	0	0	0	0	k__Bacteria; p__Chloroflexi; c__Anaerolineae; o__Anaerolineales; f__Anaerolineaceae; g__uncultured; s__wastewater_metagenome
OTU_2146	0	0	0	3.63623e-05	3.63623e-05	0	3.63623e-05	0	0	0	0	0	0	0	0	0	0	0	0	0	0	0	0	0	0	0	0	3.63623e-05	0	3.63623e-05	0	0	0	0	0	0	3.63623e-05	0	0	0	0	0	0	0	0	0	0	k__Bacteria; p__Chloroflexi; c__Anaerolineae; o__Anaerolineales; f__Anaerolineaceae; g__Anaerolinea; s__unidentified
OTU_2147	3.63623e-05	7.27246e-05	3.63623e-05	0	0	0	0	0	0	0	0	0	0	0	0	0	0	0	0	0	0	0	0	0	0	0	0	0	0	0	0	0	0	0	0	0	0	0	0	0	0	0	0	0	0	0	0	k__Bacteria; p__Saccharibacteria; c__unidentified; o__unidentified; f__unidentified; g__unidentified; s__unidentified
OTU_2148	0	3.63623e-05	0	0	0	3.63623e-05	0	3.63623e-05	0	0	0	0	0	0	0	0	0	0	0	0	0	0	0	0	0	0	0	0	0.00258172	0	0	0	0	0	0	3.63623e-05	0	0	0	0	0	0	0	0	0	0	0	k__Bacteria; p__Firmicutes; c__Clostridia; o__Clostridiales; f__Ruminococcaceae; g__Ruminococcaceae_UCG-014; s__unidentified
OTU_2149	7.27246e-05	3.63623e-05	0	0	0	0	3.63623e-05	0	0	0	0	0	3.63623e-05	0	0	0	0	0	0	0	0	0	0	0	0	0	0	0	3.63623e-05	0	7.27246e-05	0	0	0	0	0	0	0	0	0	0	0	0	0	0	0	0	k__Bacteria; p__Actinobacteria; c__Acidimicrobiia; o__Acidimicrobiales; f__Acidimicrobiaceae; g__unidentified; s__unidentified
OTU_215	0	0	0	0	0	0	0	0	0	0	0	0	0	0	0	3.63623e-05	0	0	3.63623e-05	0	3.63623e-05	0.000109087	3.63623e-05	3.63623e-05	0.000181812	0	0	0	0	0	0	0	3.63623e-05	0	0	0	0	0	0	0	3.63623e-05	3.63623e-05	0	7.27246e-05	0	0	0	k__Bacteria; p__Firmicutes; c__Bacilli; o__Bacillales
OTU_2150	0	0	0	0	0	0	0	3.63623e-05	0	0	0	0	0	0	0	0	0	0	0	0	0	0	0	0	0	0	0	0	3.63623e-05	0	0	0	3.63623e-05	0	0	0	3.63623e-05	0	0	0	0	0	0	0	0	0	0	k__Bacteria; p__Saccharibacteria; c__unidentified; o__unidentified; f__unidentified; g__unidentified; s__unidentified
OTU_2151	0	0	3.63623e-05	0	0	0	0	0	0	0	0	0	0	0	0	0	0	0	0	0	0	0	0	0	0	0	0	0	0	0	0	0	0	0	0	0	0	0	0	0	0	0	0	0	0	0	0	k__Bacteria; p__Acidobacteria; c__Blastocatellia; o__Blastocatellales; f__Blastocatellaceae_Subgroup_4; g__11-24; s__unidentified
OTU_2152	0	0	0	0	7.27246e-05	0	0	3.63623e-05	0	0	3.63623e-05	0	0	0	0	0	0	0	0	0	0	0	0	0	0	0	0	3.63623e-05	0	0	0	0	0	0	0	0	3.63623e-05	0	0	0	0	0	0	0	0	0	0	k__Bacteria; p__Chloroflexi; c__Anaerolineae; o__Anaerolineales; f__Anaerolineaceae; g__unidentified; s__unidentified
OTU_2153	0.000109087	0.00189084	0	3.63623e-05	0.000145449	0.000109087	0	0.000254536	0.00465438	7.27246e-05	7.27246e-05	0.00756336	0.00734519	0	0	0	0	3.63623e-05	0	0.00112723	0	0	0	0	0	0	0.000763609	0.000145449	0.000327261	0.000145449	0.00327261	0.00730883	0	0	0.00116359	0.000181812	0.000436348	0.000109087	0	0.000254536	0	0	0	0	0	0	7.27246e-05	k__Bacteria; p__Firmicutes; c__Clostridia; o__Clostridiales; f__Lachnospiraceae; g__Eubacterium_xylanophilum_group; s__unidentified
OTU_2154	0	0	3.63623e-05	3.63623e-05	3.63623e-05	0	7.27246e-05	0	0	3.63623e-05	0	0	0	3.63623e-05	0	0	0	0	0	0	0	0	0	0	0	0	0	0	0	3.63623e-05	3.63623e-05	0	0	0	0	0	0	3.63623e-05	0	0	0	0	0	0	0	0	0	k__Bacteria; p__Chloroflexi; c__Caldilineae; o__Caldilineales; f__Caldilineaceae
OTU_2155	3.63623e-05	0	0	0	0	0	0	0	0	0	3.63623e-05	0	0	0	0	0	0	0	0	0	0	0	0	0	0	0	0	3.63623e-05	0	0	3.63623e-05	0	0	0	0	0	0	0	0	0	0	0	0	0	0	0	0	k__Bacteria; p__Actinobacteria; c__Acidimicrobiia; o__Acidimicrobiales; f__Acidimicrobiaceae; g__unidentified; s__unidentified
OTU_2156	0	0	0	3.63623e-05	0	0	0	0	0	0	7.27246e-05	0	0	0	0	0	0	0	0	0	0	0	0	0	0	0	0	0	3.63623e-05	0	0	3.63623e-05	0	0	0	0	0	0	0	0	0	0	0	0	0	0	0	k__Bacteria; p__Chloroflexi; c__Anaerolineae; o__Anaerolineales; f__Anaerolineaceae; g__unidentified; s__unidentified
OTU_2157	0	0	0	0	0	0	0	0	0	0	3.63623e-05	0	0	0	0	0	0	0	0	0	0	0	0	0	0	0	0	0	0	0	0	0	0	0	7.27246e-05	0	0	0	0	0	0	0	0	0	0	0	0	k__Bacteria
OTU_2158	0	0	0	3.63623e-05	3.63623e-05	0	0	0	0	3.63623e-05	0	0	0	0	0	0	0	0	0	0	0	0	0	0	0	0	0	0	0	3.63623e-05	0	0	0	0	0	7.27246e-05	0	0	0	0	0	0	0	0	0	0	0	k__Bacteria; p__Chloroflexi; c__Anaerolineae; o__Anaerolineales; f__Anaerolineaceae; g__uncultured; s__groundwater_metagenome
OTU_2159	3.63623e-05	0	0	3.63623e-05	3.63623e-05	0	7.27246e-05	0	0	0	3.63623e-05	0	0	0	0	0	0	0	0	7.27246e-05	0	0	0	0	0	0	0	0	3.63623e-05	0	0	0	0	0	0	0	3.63623e-05	0	0	0	0	0	0	0	0	0	0	k__Bacteria; p__Proteobacteria; c__Alphaproteobacteria; o__Rhizobiales; f__Rhizobiales_Incertae_Sedis; g__Bauldia; s__unidentified
OTU_216	0	0	0	0	0	0	0	0	0	0	0	0	0	3.63623e-05	3.63623e-05	0.000509072	3.63623e-05	0.00105451	0.000290899	0	0.00243628	0.00225446	0.0019272	0.00207265	0.00047271	0	0	0	0	0	3.63623e-05	0	0.000836333	0.000981782	0	0	0	0	0.0022181	0	0.00334533	0.00316352	0.00218174	0.00327261	0.00203629	0.00047271	0	k__Bacteria; p__Firmicutes; c__Bacilli; o__Bacillales; f__Thermoactinomycetaceae; g__Kroppenstedtia; s__unidentified
OTU_2160	0.0016363	0.000581797	0.000290899	0.0022181	0.0022181	0.00145449	0.00363623	0.000654522	0.000181812	0.000545435	0.00403622	7.27246e-05	0.000290899	7.27246e-05	0.000363623	0.000109087	3.63623e-05	7.27246e-05	3.63623e-05	0.000109087	3.63623e-05	0.000145449	3.63623e-05	7.27246e-05	0.00174539	0.000109087	0.00047271	0.000218174	0.000872696	0.000618159	0.000327261	0.000909058	7.27246e-05	0.000145449	0.000872696	0.000290899	0.000763609	0.00047271	0	0.000109087	0	0.000145449	0	0	0	0	3.63623e-05	k__Bacteria; p__Proteobacteria; c__Alphaproteobacteria; o__Rhizobiales; f__Rhizobiaceae; g__Ensifer; s__Ensifer_adhaerens
OTU_2161	0	0.00196356	0	0.000363623	7.27246e-05	3.63623e-05	3.63623e-05	7.27246e-05	7.27246e-05	7.27246e-05	0	0.00381804	0.00236355	0	0	0	0	0	0	0	0	0	0	0	0	0	0.000109087	7.27246e-05	0.00272717	0.000109087	0.000109087	0.0217083	0	0	7.27246e-05	3.63623e-05	0.000327261	0.000327261	0	3.63623e-05	0	0	0	0	0	0	3.63623e-05	k__Bacteria; p__Firmicutes; c__Clostridia; o__Clostridiales; f__Lachnospiraceae; g__Lachnospiraceae_NK4A136_group; s__unidentified
OTU_2162	0	0	0	0	0	0	0	0	0	0	0	0	0	0	0.000109087	0	0	0	0	0	0	0	0	0	0	0	0	0	0	0	0	0	0	0	0	0	0	0	0	0	0	0	0	0	0	0	0	k__Bacteria; p__Firmicutes; c__Clostridia; o__Clostridiales; f__Ruminococcaceae; g__Ruminococcus_2; s__unidentified
OTU_2163	3.63623e-05	0	0	0	0	0	3.63623e-05	3.63623e-05	0	0	0	0	0	0	0	0	0	0	0	3.63623e-05	0	0	0	0	0	0	0	0	0	0	0	0	0	0	0	0	3.63623e-05	0	0	0	0	0	0	0	0	0	0	k__Bacteria; p__Actinobacteria; c__Acidimicrobiia; o__Acidimicrobiales; f__Iamiaceae; g__Iamia; s__unidentified
OTU_2164	3.63623e-05	0	0	0	0	0	0	3.63623e-05	0	0	0	0	0	0	0	0	0	0	0	0	0	0	0	0	0	0	0	0	0	0	0	0	0	0	0	0	0	0	0	0	0	0	0	0	0	0	0	k__Bacteria; p__Saccharibacteria; c__unidentified; o__unidentified; f__unidentified; g__unidentified; s__unidentified
OTU_2166	0	0.000109087	0	0	0	0	0	0	0	0	0	0	0	0	0	0	0	0	0	0	0	0	0	0	0	0	0	0	0	0	0	0	0	0	0	0	0	0	0	0	0	0	0	0	0	0	0	k__Bacteria; p__Saccharibacteria; c__unidentified; o__unidentified; f__unidentified; g__unidentified; s__unidentified
OTU_2167	7.27246e-05	0	0	3.63623e-05	3.63623e-05	0	3.63623e-05	0	0	0	0	0	0	0	0	0	0	0	0	0	0	0	0	0	0	0	0	0	0	0	0	0	0	0	0	0	0	0	0	0	0	0	0	0	0	0	0	k__Bacteria; p__Chloroflexi; c__Anaerolineae; o__Anaerolineales; f__Anaerolineaceae; g__unidentified; s__unidentified
OTU_2168	0	0	0	0	3.63623e-05	0	0.000145449	0	0	0	0	0	0	0	0	0	0	0	0	0	0	0	0	0	0	0	0	3.63623e-05	0	0	0	0	0	0	0	0	0	0	0	0	0	0	0	0	0	0	0	k__Bacteria; p__Chloroflexi; c__Thermomicrobia; o__JG30-KF-CM45; f__unidentified; g__unidentified; s__unidentified
OTU_2169	0	0	0	7.27246e-05	0	0	0	0	0	0	7.27246e-05	0	0	0	0	0	0	0	0	0	0	0	0	0	0	0	0	0	0	0	0	0	0	0	0	0	0	0	0	0	0	0	0	0	0	0	0	k__Bacteria; p__Actinobacteria; c__Acidimicrobiia; o__Acidimicrobiales; f__Acidimicrobiaceae; g__CL500-29_marine_group; s__unidentified
OTU_217	0	0	0	0	0	0	0	0	0	0	0	0	0	0	0	0	7.27246e-05	0	0	0	0	0	0	0	0	0	0	0	0	0	0	0	0	0	0	0	0	0	0	0	0	0	0.000109087	0	0	3.63623e-05	0	k__Bacteria
OTU_2170	3.63623e-05	0	0	0	3.63623e-05	0	0	0	0	0	0	3.63623e-05	0	0	0	0	0	0	0	0	0	0	0	0	0	0	0	0	0	0	3.63623e-05	0	0	0	3.63623e-05	0	0	0	0	0	0	0	0	0	0	0	0	k__Bacteria; p__SR1_Absconditabacteria; c__unidentified; o__unidentified; f__unidentified; g__unidentified; s__unidentified
OTU_2171	0	0	0	0	0	3.63623e-05	0	3.63623e-05	0	0	0	0	0	0	0	0	0	0	0	0	0	0	0	0	0	0	0	0	0	0	0	0	0	0	0	0	7.27246e-05	0	0	0	0	0	0	0	0	0	0	k__Bacteria
OTU_2172	0	0	0	0	3.63623e-05	0	0.000181812	0	0	0	0	0	0	0	0	0	0	0	0	0	0	0	0	0	0	0	0	0	0	0	0	0	0	0	0	0	0	0	0	0	0	0	0	0	0	0	0	k__Bacteria; p__Saccharibacteria; c__unidentified; o__unidentified; f__unidentified; g__unidentified; s__unidentified
OTU_2173	0	0	3.63623e-05	0	3.63623e-05	0	0	3.63623e-05	3.63623e-05	0	3.63623e-05	0	0	0	0	0	0	0	0	0	0	0	0	0	0	0	0	0	3.63623e-05	0	0	0	0	0	0	0	0	0	0	0	0	0	0	0	0	0	0	k__Bacteria; p__Actinobacteria; c__Acidimicrobiia; o__Acidimicrobiales; f__unidentified; g__unidentified; s__unidentified
OTU_2174	0.00549071	0.0030908	0.00141813	0.00519981	0.00679975	0.00319988	0.0124723	0.00167267	0.000181812	0.000618159	0.00785426	7.27246e-05	0.000290899	0	0	0	0	0	0	3.63623e-05	0	0	0	0	0	0.000799971	0.000290899	0.000581797	0.00109087	0.000363623	0.000618159	0.00047271	0	0	0.000327261	0.000363623	0.00116359	0.000218174	0	0	0	0	0	0	0	0	7.27246e-05	k__Bacteria; p__Proteobacteria; c__Alphaproteobacteria; o__Rhodobacterales; f__Rhodobacteraceae; g__Rhodobacter; s__unidentified
OTU_2175	0.000109087	0.000109087	0	0.000181812	0	0	0	0.000218174	0.000145449	0.000109087	0	0.00934511	0.00487255	0	0	0	0	0	0	0	0	0	0	0	0	0	0.000218174	0.000109087	0.010436	0.000109087	0.000181812	0.013745	0	0	3.63623e-05	0.000109087	3.63623e-05	0.000145449	0	0	3.63623e-05	0	0	0	0	0	0	k__Bacteria; p__Firmicutes; c__Clostridia; o__Clostridiales; f__Lachnospiraceae; g__Fusicatenibacter; s__unidentified
OTU_2176	3.63623e-05	0.00301807	0	0.000145449	0.000363623	0	0	3.63623e-05	0.00134541	7.27246e-05	0.000290899	0.00316352	0.0044362	0	0	0	0	0	0	0	0	0	0	0	0	0	0.000399985	7.27246e-05	0.000618159	0.000109087	0.000109087	0.0135995	0	0	7.27246e-05	0.000109087	0.000327261	0.000109087	0	0	0	0	0	0	0	0	3.63623e-05	k__Bacteria; p__Proteobacteria; c__Epsilonproteobacteria; o__Campylobacterales; f__Helicobacteraceae; g__Helicobacter; s__unidentified
OTU_2177	7.27246e-05	0.00269081	0	0.000363623	0	0.000109087	0.000727246	7.27246e-05	0.000109087	0.000181812	3.63623e-05	0.00625432	0.00734519	0	0	3.63623e-05	3.63623e-05	0.00290899	0	0	0.0041453	0.000836333	3.63623e-05	0.00119996	3.63623e-05	0	0.000145449	0.00189084	7.27246e-05	0.00199993	0.000218174	3.63623e-05	3.63623e-05	0	0.00141813	0.000145449	0.000727246	0.000109087	0.00523617	0	0.00141813	3.63623e-05	7.27246e-05	3.63623e-05	0.000290899	0	3.63623e-05	k__Bacteria; p__Firmicutes; c__Clostridia; o__Clostridiales; f__Lachnospiraceae; g__Catonella; s__unidentified
OTU_2178	0	0	0	0.000290899	0	0	0	0	7.27246e-05	0.00119996	0	0	0.000763609	0	0	0	0	0	0	0	0	0	0	0	0	0	0.000254536	3.63623e-05	0	0.000145449	0.000109087	0.0276354	0	0	0	3.63623e-05	0.000181812	3.63623e-05	0	0	0	0	0	0	0	0	0	k__Bacteria; p__Firmicutes; c__Clostridia; o__Clostridiales; f__Ruminococcaceae; g__Ruminococcus_1; s__unidentified
OTU_2179	0	0	0	0	3.63623e-05	0	0	0	0	0	0	0	0	0	0.000181812	0	0	3.63623e-05	0.000109087	0	0.000109087	3.63623e-05	7.27246e-05	3.63623e-05	0	0	0	0	0	0	0	0	3.63623e-05	0.000218174	0	0	0	0	0	0	0	0	0	0	3.63623e-05	0.0114178	0	k__Bacteria; p__Proteobacteria; c__Alphaproteobacteria; o__Rhizobiales; f__Methylocystaceae; g__Pleomorphomonas; s__unidentified
OTU_218	0	0	0	0	0	0	0.000763609	3.63623e-05	0	0.0027999	0	0	0	7.27246e-05	0.000399985	7.27246e-05	3.63623e-05	0.00876332	0	0.00138177	0.00232719	0.00345442	0.000109087	0.00141813	3.63623e-05	0.000581797	0	0	0	0.000109087	0	0	0.00149085	3.63623e-05	3.63623e-05	0	3.63623e-05	0	0.00156358	0	7.27246e-05	0.00145449	0	3.63623e-05	0.000145449	3.63623e-05	0	k__Bacteria; p__Proteobacteria; c__Gammaproteobacteria; o__Pseudomonadales; f__Moraxellaceae; g__Enhydrobacter; s__unidentified
OTU_2180	0.000109087	0.00258172	3.63623e-05	0.000218174	0.000509072	0	7.27246e-05	0.000181812	0.0016363	0.000181812	0	0.00112723	0.0131995	0	0	0	0	3.63623e-05	0	0.000509072	0	0	0	0	0	0	0.000181812	0.000181812	0.00330897	0.000218174	0.000218174	0.0109451	0	0	0.000327261	0.000181812	3.63623e-05	0.000181812	0	0	0	0	0	0	0	0	0.00378168	k__Bacteria; p__Firmicutes; c__Clostridia; o__Clostridiales; f__Lachnospiraceae
OTU_2181	0	0	0	0	0	3.63623e-05	0	0	0	0	0	0	0	0	0	0.002509	3.63623e-05	0	3.63623e-05	0.000218174	0	3.63623e-05	0	0	0	0	0	0	0	0	0	0	0	0	0	0	0	0	0.00189084	0	3.63623e-05	0	0	0	0	0	0	k__Bacteria; p__Proteobacteria; c__Alphaproteobacteria; o__Rhodospirillales; f__Acetobacteraceae; g__Tanticharoenia; s__unidentified
OTU_2182	0.000327261	0.000399985	0.000145449	0.000327261	0.00112723	0.00119996	0.00378168	0.00047271	3.63623e-05	0.000145449	0.000436348	3.63623e-05	7.27246e-05	0	0	0	0	0	0	0	0	0	0	0	0	0	0	7.27246e-05	0.00112723	0.000109087	0.000145449	0.000109087	0	0	0	0.000218174	0.000290899	7.27246e-05	0	0	0	0	0	0	0	0	3.63623e-05	k__Bacteria; p__Proteobacteria; c__Alphaproteobacteria; o__Rhizobiales; f__Rhizobiaceae; g__Kaistia; s__unidentified
OTU_2183	0	0	0	0	0	0	0	0	0	0	3.63623e-05	0	0	0	0	0	0	0	0	0	0	0	0	0	0	0	3.63623e-05	0	0	0	0	0	0	0	0	0	7.27246e-05	0	0	0.00683612	0	0	0	0	0	0	0	k__Bacteria; p__Proteobacteria; c__Alphaproteobacteria; o__Rhodospirillales; f__Rhodospirillaceae; g__Dongia; s__unidentified
OTU_2184	0	0.00210901	0	7.27246e-05	0	3.63623e-05	3.63623e-05	0	3.63623e-05	0.000109087	0	0	0	0	0	0	0	0	0	0	0.000181812	0	0	0	0	0	7.27246e-05	0	0.00552707	7.27246e-05	0.000109087	0.0109087	0	0	0	0	0	0.000181812	0	0	3.63623e-05	0	0	0	0	0	0	k__Bacteria; p__Firmicutes; c__Clostridia; o__Clostridiales; f__Lachnospiraceae; g__Blautia; s__unidentified
OTU_2185	0	0	0	0	0	0	0	0	0	0	0	0	3.63623e-05	0	0	0	0	0.000181812	0.000109087	3.63623e-05	7.27246e-05	3.63623e-05	3.63623e-05	7.27246e-05	0	0	0	0	0	0	0	0	0	0	0.000254536	0.000109087	0	0	0	0	0.000218174	3.63623e-05	0.000218174	0.00712701	0.000109087	0	0	k__Bacteria; p__Firmicutes; c__Clostridia; o__Clostridiales; f__Lachnospiraceae; g__Howardella; s__unidentified
OTU_2186	3.63623e-05	0	0	0.000181812	7.27246e-05	3.63623e-05	0.000109087	0	0	0	3.63623e-05	0	0	0.00505436	3.63623e-05	0.00545435	3.63623e-05	7.27246e-05	7.27246e-05	0	0	0.00105451	3.63623e-05	0	7.27246e-05	0	3.63623e-05	0	0	0	3.63623e-05	0	0	0	0	3.63623e-05	0	0	3.63623e-05	0	0	3.63623e-05	0	0	0	0	0	k__Bacteria; p__Proteobacteria; c__Alphaproteobacteria; o__Rhizobiales; f__Rhizobiales_Incertae_Sedis; g__Phreatobacter; s__unidentified
OTU_2187	0.00323625	0.000509072	0.000872696	0.00334533	0.00367259	0.000690884	0.00581797	0.000872696	0.000181812	0.000654522	0.00479983	0.000109087	0.000109087	0	0	0	0	0	0	0	0	0	0	0	0	0	0.000327261	0.000545435	0.000399985	0.00101814	0.000218174	0.000690884	0	0	0.000618159	0.000218174	0.000690884	0.000181812	0	0	0	0	0	0	0	0	0	k__Bacteria; p__Proteobacteria; c__Alphaproteobacteria; o__Rhodobacterales; f__Rhodobacteraceae
OTU_2188	0	0.00178175	0	0	0	0	0	3.63623e-05	0.00287262	3.63623e-05	0	0.00239991	3.63623e-05	0	0	0	0	0	0	0	0	0	0	0	0	0	0	0	0	0.000181812	7.27246e-05	0.00592706	0	0	0	0	3.63623e-05	7.27246e-05	0	0	0	0	0	0	0	0	0	k__Bacteria; p__Firmicutes; c__Clostridia; o__Clostridiales; f__Ruminococcaceae; g__Ruminiclostridium_6; s__unidentified
OTU_2189	0	0	0	0	0	0	0	0	0	0	0	0.00763609	0	0	0	0	0	0	0	0	0	7.27246e-05	0	0	0	0	3.63623e-05	0	3.63623e-05	0	0	0	0	0	0.000181812	0	0	3.63623e-05	0	0	0	0	0	0	0	0	0	k__Bacteria; p__Firmicutes; c__Clostridia; o__Clostridiales; f__Lachnospiraceae; g__Eubacterium_ruminantium_group; s__unidentified
OTU_219	0	0	0	3.63623e-05	0	0	0	0	0	0	0	0	0	0	0	0	0	0	0	0	0	0	0	0	0	0	3.63623e-05	0	0	0	0	0	0	0	0	3.63623e-05	0	0	0	0	0	0	0	0	0	0	0	k__Bacteria; p__Firmicutes; c__Bacilli; o__Bacillales; f__Bacillaceae
OTU_2190	0	0	0	0	0	0	0	0	0	0	0	0	0	0	7.27246e-05	0	3.63623e-05	3.63623e-05	0	0	0	0	0	0	7.27246e-05	0.00549071	0	0	0	0	0	0	7.27246e-05	0.000799971	0	0	0	0	0	0	0	0	0	0	0	0	0	k__Bacteria; p__Proteobacteria; c__Alphaproteobacteria; o__Rhizobiales; f__Methylobacteriaceae; g__Methylobacterium
OTU_2191	0.000145449	3.63623e-05	0	0.000109087	0.000399985	0	3.63623e-05	7.27246e-05	0	3.63623e-05	0	0	0.00298171	0	0	0	0	0	0	0	0	0.000909058	0	0	0	0	3.63623e-05	7.27246e-05	0	7.27246e-05	0.000109087	0.00454529	0	0	0.000654522	3.63623e-05	0.000363623	0	0	0	0	0	0	0	0	0	0	k__Bacteria; p__Firmicutes; c__Clostridia; o__Clostridiales; f__Ruminococcaceae; g__Ruminococcus_1; s__Ruminococcus_flavefaciens
OTU_2192	0	7.27246e-05	0	0	0	0	0	3.63623e-05	3.63623e-05	0	0	0.00621796	0	0	0	0	0	0	0	0	0	0	0	0	0	0	3.63623e-05	7.27246e-05	7.27246e-05	0	0	0	0	0	0.000109087	0	0	3.63623e-05	0	0	0	0	0	0	0	0	0	k__Bacteria; p__Firmicutes; c__Clostridia; o__Clostridiales; f__Lachnospiraceae
OTU_2193	7.27246e-05	0	7.27246e-05	3.63623e-05	3.63623e-05	0.0113814	0.000145449	0	0	0	7.27246e-05	0	0	0	0.000254536	7.27246e-05	0.00290899	0.000145449	0	0	0	0	0	0	0	0	0	0	0	0	0	0	0	0	0	0	0	3.63623e-05	0	0	0	3.63623e-05	0	0	0	0	0	k__Bacteria; p__Proteobacteria; c__Alphaproteobacteria; o__Caulobacterales; f__Caulobacteraceae; g__Brevundimonas; s__unidentified
OTU_2194	0	7.27246e-05	0	0.000109087	0	0	0	3.63623e-05	3.63623e-05	0	0	0.00283626	7.27246e-05	0	0	0	0	0	0	0	0	0	0	0	0	0	3.63623e-05	0	0	3.63623e-05	0	0.00741791	0	0	0	0	3.63623e-05	0.000109087	0	0.000109087	0	0	0	0	0	0	0.00290899	k__Bacteria; p__Firmicutes; c__Clostridia; o__Clostridiales; f__Lachnospiraceae
OTU_2195	0	0	0	0	0	0	0	0	0	0	0	0	0	0.00592706	3.63623e-05	0.000109087	0.00130904	3.63623e-05	3.63623e-05	0	0	0	0	0	3.63623e-05	3.63623e-05	0	0	0	0	0	0	0	0	0	0	0	0	0	0	0	0	0	0	0	0	0	k__Bacteria; p__Proteobacteria; c__Alphaproteobacteria; o__Rhodobacterales; f__Rhodobacteraceae; g__Pannonibacter; s__unidentified
OTU_2196	0	0	0	0	0	0	0	0	0	0	0	0	0	0.00367259	0.000836333	0.00109087	7.27246e-05	0	0	0	0	0	3.63623e-05	0	0	0.00138177	0	0	0	0	0	0	0	0	0	0	0	0	0	0	0	0	0	3.63623e-05	0	0	0	k__Bacteria; p__Firmicutes; c__Clostridia; o__Clostridiales; f__Clostridiaceae_1; g__Clostridium_sensu_stricto_12; s__unidentified
OTU_2197	0.000799971	0	0	0.000145449	0.000145449	0.000145449	0	3.63623e-05	0	3.63623e-05	0.000109087	0	0.0019272	0.000290899	0.000254536	0.000618159	0.000290899	0.000109087	0.00374532	0.000363623	0.000254536	0.000109087	0.000181812	7.27246e-05	0.00243628	0.000836333	0	0.000872696	0.000109087	0	3.63623e-05	0	0.000363623	0.000109087	0	3.63623e-05	0	0	0.00236355	0	0.000109087	0.0019272	0.000145449	0.000254536	0.000218174	3.63623e-05	3.63623e-05	k__Bacteria; p__Proteobacteria; c__Alphaproteobacteria; o__Sphingomonadales; f__Sphingomonadaceae; g__Sphingomonas
OTU_2198	0	0	0	0	0	0	0	0	0	0	0	0	0	0.00287262	0.000581797	0.002509	0.0027999	3.63623e-05	0	0	0	0	0	0	0.00479983	0.000290899	0	0	0	0	0	0	0	0	0	0	0	0	3.63623e-05	0	0	0	0	0	3.63623e-05	0	0	k__Bacteria; p__Firmicutes; c__Clostridia; o__Clostridiales; f__Clostridiaceae_1; g__Clostridium_sensu_stricto_12; s__unidentified
OTU_2199	0	0	0	0	0	0	0	0	0	0	0	0	0	0	0	0	3.63623e-05	0.00294535	0	0	0.000109087	0.000909058	3.63623e-05	0	0	0	0	0	0	0	0	0	0	0	0	0	0	0	0	0	0	0	0	3.63623e-05	0	0	0	k__Bacteria; p__Actinobacteria; c__Coriobacteriia; o__Coriobacteriales; f__Coriobacteriaceae; g__unidentified; s__unidentified
OTU_22	0	0	0	0	0	0	0	0	0	0	0	0	0	0	0	0	0	0	0	0	0	0	0	0	0	0	0	0	0	0	0	0	0.000145449	0	0	0	0	0	0	0	0	0	0	0	0	0	0	k__Bacteria
OTU_220	0	0	0	0	3.63623e-05	0	0	0	3.63623e-05	3.63623e-05	3.63623e-05	0	0	0	0	0	0	0	0	0	0	0	0	0	0	0	0	3.63623e-05	0	7.27246e-05	0	0	0	0	0	0	3.63623e-05	0	0	0	0	0	0	0	0	0	0	k__Bacteria; p__BRC1; c__unidentified; o__unidentified; f__unidentified; g__unidentified; s__unidentified
OTU_2200	0	3.63623e-05	0	0	0	3.63623e-05	0	0.000109087	3.63623e-05	3.63623e-05	0	0	0.00159994	0	0	0	0	0	0	0	0	0	0	0	0	0	3.63623e-05	7.27246e-05	0.00272717	0	0	0	0	0	0	0	0.000327261	3.63623e-05	0	0.000109087	0	0	0	0	0	0	0	k__Bacteria; p__Firmicutes; c__Clostridia; o__Clostridiales; f__Lachnospiraceae
OTU_2201	7.27246e-05	3.63623e-05	0	7.27246e-05	7.27246e-05	3.63623e-05	0	0	0	0	7.27246e-05	0	0	0	3.63623e-05	0	7.27246e-05	0.00258172	3.63623e-05	0	3.63623e-05	0.000654522	0	3.63623e-05	0	0.00094542	7.27246e-05	0	0	3.63623e-05	3.63623e-05	0	3.63623e-05	0	0	0	0	0	0	0	0	0	0	0	3.63623e-05	7.27246e-05	0	k__Bacteria; p__Proteobacteria; c__Alphaproteobacteria; o__Caulobacterales; f__Caulobacteraceae; g__Caulobacter; s__unidentified
OTU_2202	0	0	0	0	0	0	0	0	0	0	0	0	0	3.63623e-05	0.000690884	0.00189084	0.00483619	0.00170903	0	0	3.63623e-05	0.000909058	0	0	0	3.63623e-05	0	0	0	0	0	0	0	0	0	0	0	0	3.63623e-05	0	3.63623e-05	0	0	0	0	0	0	k__Bacteria; p__Firmicutes; c__Clostridia; o__Clostridiales; f__Lachnospiraceae; g__Coprococcus_1; s__unidentified
OTU_2203	0.000254536	0.000218174	0.000109087	0.000363623	0.000290899	0.000181812	0.00094542	0.000254536	0.000145449	3.63623e-05	0.00047271	7.27246e-05	0	0	0.000109087	0	3.63623e-05	0	0	0.000181812	0	3.63623e-05	3.63623e-05	0	0	0	7.27246e-05	0	3.63623e-05	0	7.27246e-05	3.63623e-05	0	3.63623e-05	0.000109087	3.63623e-05	0.000109087	0.000109087	0	3.63623e-05	0	0	0	7.27246e-05	0	0.00298171	0	k__Bacteria; p__Proteobacteria; c__Alphaproteobacteria; o__Rhizobiales; f__Xanthobacteraceae; g__Variibacter; s__unidentified
OTU_2204	0	0	0	0	0	0	0	0	0	0	0	0	0	0	0	0	0	0	0	0.00370896	3.63623e-05	0	0	0	0	0	0	0	0	0	0	0	0	0	0	0	0	0	0	0	3.63623e-05	0	0	0	0	0	0	k__Bacteria; p__Firmicutes; c__Clostridia; o__Clostridiales; f__Lachnospiraceae; g__Lachnoclostridium
OTU_2205	0	0	0	0	0	0	0	0	0	0	0	0	0	0.00429075	0.000109087	0	0.00116359	0	0.000145449	0	0	0	0	0	7.27246e-05	0.000109087	0	0	0	0	0	0	0	0	0	0	0	0	0	0	0	0	0	0	0	0	0	k__Bacteria; p__Proteobacteria; c__Alphaproteobacteria; o__Rhodobacterales; f__Rhodobacteraceae; g__Roseobacter_clade_NAC11-7_lineage; s__unidentified
OTU_2206	0	0	0	0	0	0	7.27246e-05	3.63623e-05	0	0	0	3.63623e-05	3.63623e-05	0	0	0	0	0	0	0.000145449	0	0	0	0	0	0	0	0	0.00545435	0	0	0	0	0	0	3.63623e-05	0	0	0	0.000145449	0	0	0	0	0	0	0	k__Bacteria; p__Firmicutes; c__Clostridia; o__Clostridiales; f__Lachnospiraceae
OTU_2207	7.27246e-05	7.27246e-05	0.000109087	3.63623e-05	0	0	0	7.27246e-05	0	0.000109087	3.63623e-05	0	0.00334533	0	0	0	0	0	0	0.00203629	0	0	0	0	0	0	0	3.63623e-05	0.000109087	0	0.00127268	0.000763609	0	0	0.000181812	3.63623e-05	0.000436348	0.000109087	0	0.000254536	0	0	0	0	0	0	0.00276354	k__Bacteria; p__Firmicutes; c__Clostridia; o__Clostridiales; f__Ruminococcaceae; g__Ruminiclostridium_6; s__unidentified
OTU_2208	0.00094542	0.000254536	0.000181812	0.000981782	0.00145449	0.000181812	0.00189084	0.000109087	0.000109087	0.000109087	0.00178175	3.63623e-05	0.000145449	0	0	0.000109087	0.000109087	0.000290899	0	0.000327261	0	0	0.000109087	0	0	7.27246e-05	0.000290899	7.27246e-05	0.000327261	0.000218174	3.63623e-05	0.000145449	0	0.000109087	0.000109087	0.000109087	0.000181812	7.27246e-05	0	0	0	0	0	3.63623e-05	0	0.000109087	0	k__Bacteria; p__Proteobacteria; c__Alphaproteobacteria; o__Rhizobiales; f__Hyphomicrobiaceae; g__Devosia; s__unidentified
OTU_2209	0	3.63623e-05	0	0	0	0	0	0	0	0	0	0	0	0	3.63623e-05	3.63623e-05	0	7.27246e-05	3.63623e-05	3.63623e-05	0	3.63623e-05	0	0	7.27246e-05	7.27246e-05	0	0	0	0	0	0	3.63623e-05	7.27246e-05	0	0	0	0	0.000145449	0	0	3.63623e-05	0	0	0	0.00229083	0	k__Bacteria; p__Proteobacteria; c__Alphaproteobacteria; o__Caulobacterales; f__Caulobacteraceae; g__Phenylobacterium; s__unidentified
OTU_221	3.63623e-05	7.27246e-05	0	0	0	3.63623e-05	0	0	0	3.63623e-05	0	0	0	0	0	0	0	0	0	0	0	0	0	0	0	0	0	0	0	0	0	3.63623e-05	0	0	3.63623e-05	0	0	0	0	0	0	0	0	0	0	0	0	k__Bacteria
OTU_2210	0	0	0	0	0	0	0	0	0	0	0	0	0	0	3.63623e-05	0	0	3.63623e-05	0	0	7.27246e-05	3.63623e-05	0.000109087	0	0	0	0	0	0	0	0	0	0	0.000109087	0	0	0	0	0	0	0	0	0	0	0	0.00345442	0	k__Bacteria; p__Firmicutes; c__Clostridia; o__Clostridiales; f__Clostridiaceae_1; g__Proteiniclasticum; s__unidentified
OTU_2211	0	0	0	0	0	0	0	0	0	0	0	0	0	0	0	0	0	0	0	0	0	0	0	0	0	0	0	0	0	0	0	0	3.63623e-05	0	0	0	0	0	0.00349078	0	0	7.27246e-05	3.63623e-05	0	0	0	0	k__Bacteria; p__Proteobacteria; c__Alphaproteobacteria; o__Rhodospirillales; f__Acetobacteraceae
OTU_2212	0	0	0	0	0	0	0	0	0	0	0	0	0	0.00541798	3.63623e-05	3.63623e-05	0	0	7.27246e-05	0	0	0	0	0	7.27246e-05	3.63623e-05	0	0	0	0	0	0	0	0	0	0	0	0	0	0	0	0	0	0	0	0	0	k__Bacteria; p__Firmicutes; c__Clostridia; o__Clostridiales; f__Lachnospiraceae; g__Lachnospiraceae_XPB1014_group; s__unidentified
OTU_2213	0.000109087	0.000109087	0	0	0	0	0	3.63623e-05	0	3.63623e-05	0	3.63623e-05	0.00690884	0	0	0	0	0	0	0	0	0	0	0	0	0	7.27246e-05	0.000363623	0.000727246	0	0	0	0	0	0	7.27246e-05	0.000363623	0	0	0	0	0	0	0	0	0	0	k__Bacteria; p__Firmicutes; c__Clostridia; o__Clostridiales; f__Ruminococcaceae; g__Ruminococcus_1
OTU_2214	0	0	0	0	0	0	0	0	0	0	0	0	0	0.00349078	7.27246e-05	7.27246e-05	0.00239991	0	3.63623e-05	0	0	0	0	0	7.27246e-05	3.63623e-05	0	0	0	0	0	0	0	0	0	0	0	0	0	0	0	0	0	0	0	0	0	k__Bacteria; p__Proteobacteria; c__Alphaproteobacteria; o__Rhodobacterales; f__Rhodobacteraceae
OTU_2215	0	0	0	0	0	0	0	0	0	0	0	0	0	0.00367259	0	3.63623e-05	0	0	3.63623e-05	0	0	0	0	0	0	0	0	0	0	0	0	0	0	0	0	0	0	0	0	0	0	0	0	0	0	0	0	k__Bacteria; p__Firmicutes; c__Clostridia; o__Clostridiales; f__Lachnospiraceae; g__Lachnoclostridium_1; s__unidentified
OTU_2216	0	0	0	3.63623e-05	0	0	0	0	0	0	0	0	0	0	0	0	0	0	0	0.000363623	0	0	0	0	0	0	3.63623e-05	0	0	7.27246e-05	0	0.00461801	0	0	0	0	0	7.27246e-05	0	7.27246e-05	0	0	0	0	0	0	0	k__Bacteria; p__Firmicutes; c__Clostridia; o__Clostridiales; f__Lachnospiraceae; g__Lachnospiraceae_NK4A136_group; s__unidentified
OTU_2217	0	0	0	0	0	0	0	0	0	0	0	0	0	0	0	0.00225446	0.000690884	0.00298171	0	0	0	0.000618159	0	0	0	0	0	0	0	0	0	0	0	0	0	0	0	0	7.27246e-05	0	0	0	0	0	0	0	0	k__Bacteria; p__Firmicutes; c__Clostridia; o__Clostridiales; f__Lachnospiraceae
OTU_2218	0.000145449	3.63623e-05	0	0	0.000181812	0	0	0	3.63623e-05	3.63623e-05	0	0	0.00774517	0	0	0	0	0.000181812	0	0.00149085	3.63623e-05	0	0.000145449	0	0	0	0	3.63623e-05	0.000109087	0	0.000145449	0	0	0	3.63623e-05	0	0.000254536	0	0	0.000690884	3.63623e-05	0	0	0	0	0	0	k__Bacteria; p__Firmicutes; c__Clostridia; o__Clostridiales; f__Lachnospiraceae; g__Lachnoclostridium; s__unidentified
OTU_2219	0	0	3.63623e-05	0.000836333	0.000363623	0	7.27246e-05	3.63623e-05	3.63623e-05	3.63623e-05	0.000327261	0	7.27246e-05	0	0	0	0	0	0	0	0	0	0	0	0	0	0.000690884	0	7.27246e-05	0.000109087	3.63623e-05	0.000836333	0	0	0.000181812	0.000327261	0	0.000109087	0	0	0	0	0	0	0	0	0	k__Bacteria; p__Gracilibacteria; c__unidentified; o__unidentified; f__unidentified; g__unidentified; s__unidentified
OTU_222	0	0	0	0	0	0	0	0	0	0	0	0	0	0	3.63623e-05	0	0	0	0	0	0	0	0	0	0	0	0	0	0	0	0	0	0	0	0	0	0	0	0	0	0	0	0	0	0	0	0	k__Bacteria; p__Omnitrophica; c__unidentified; o__unidentified; f__unidentified; g__unidentified; s__unidentified
OTU_2220	0	0	0	0	0	0	0	0	0	0	0	0	0	0	0	0	0.000109087	0.000254536	0	3.63623e-05	0	0	0	0	0	0.00239991	0	0	0	0	0	0	7.27246e-05	0	0	0	0	0	3.63623e-05	0	0	0	0	0	0	0	0	k__Bacteria; p__Proteobacteria; c__Alphaproteobacteria; o__Caulobacterales; f__Caulobacteraceae; g__Brevundimonas; s__unidentified
OTU_2221	0	0	0	0	0	0	0	0	0	0	0	0	0	0	0.000109087	0	0	3.63623e-05	0	3.63623e-05	3.63623e-05	0	0	0	0	0	0	0	0	0	0	0	0	0	0	0	0	0	0	0	3.63623e-05	0	0	3.63623e-05	0	0.00214538	0	k__Bacteria; p__Firmicutes; c__Clostridia; o__Clostridiales; f__Clostridiaceae_1; g__Clostridium_sensu_stricto_1; s__unidentified
OTU_2222	3.63623e-05	0	0	0	0	0	0	0	0	0	0	0	0	0	0	0	0	0	0	0.000363623	0	0	0	0	0	0.0022181	0	3.63623e-05	0	0	7.27246e-05	0	0	0	0	0	0	3.63623e-05	0	0.000254536	0	0	0	0	0	0	0	k__Bacteria; p__Firmicutes; c__Clostridia; o__Clostridiales; f__Clostridiaceae_1; g__Clostridium_sensu_stricto_1
OTU_2223	0	0	0	0	0	0	0	0	0	0	0	0	0	3.63623e-05	0.00047271	0.000145449	0.00287262	0.00149085	0	0	3.63623e-05	0.000872696	0.000145449	3.63623e-05	3.63623e-05	0	0	0	0	0	0	0	0	3.63623e-05	0	0	0	0	0	0.000109087	0	3.63623e-05	0	0	3.63623e-05	0	0	k__Bacteria; p__Firmicutes; c__Clostridia; o__Clostridiales; f__Lachnospiraceae; g__Acetitomaculum; s__unidentified
OTU_2224	0	0	0	0	0	0	0	0	0	0	0	0	0	0.00716338	0.000327261	0.00261809	0.00319988	0.000109087	7.27246e-05	3.63623e-05	0	0	0	3.63623e-05	0.0030908	0.000181812	0	0	0	0	0	0	0	3.63623e-05	0	0	0	0	0.000109087	0	0	3.63623e-05	7.27246e-05	0	0	0	0	k__Bacteria; p__Firmicutes; c__Clostridia; o__Clostridiales; f__Heliobacteriaceae; g__Hydrogenispora; s__unidentified
OTU_2225	0	0	0	0	0	0.00229083	3.63623e-05	0	0	0	0	0	0	0	3.63623e-05	0	0	0.000109087	0	0.000181812	0	0.000109087	0	3.63623e-05	0	0	0	0	0.00119996	0	0	0	0	7.27246e-05	0	0	0	0.000109087	0	0.000254536	0	0	0	0	3.63623e-05	0.00199993	0	k__Bacteria; p__Firmicutes; c__Clostridia; o__Clostridiales; f__Lachnospiraceae
OTU_2226	0	0	0	0	0	3.63623e-05	0	0	0	0	0	0	0	0	0	0	0	0	0	0	0	0	3.63623e-05	0	0	0	0	0.000181812	0	0.000363623	0	0	0	0	0	0	0	0	0	0	3.63623e-05	0.00141813	0	0	0	0	0	k__Bacteria; p__Firmicutes
OTU_2227	0	0	0	3.63623e-05	0	0	3.63623e-05	0	0	0	0.000109087	0	0	0	3.63623e-05	3.63623e-05	0	3.63623e-05	0	3.63623e-05	0	0	0	3.63623e-05	0	0	0	0	0	0	0	0	0	0	0	0	0	0	0	0	0	0	0	3.63623e-05	0	0.00305443	0	k__Bacteria; p__Proteobacteria; c__Alphaproteobacteria; o__Rhizobiales; f__Hyphomicrobiaceae
OTU_2228	0	0	0	0	0	0	0	0	0	0	0	0	0	0.00596342	3.63623e-05	3.63623e-05	3.63623e-05	0	0	0	0	0	0	0	0	3.63623e-05	0	0	0	0	0	0	0	0	0	0	0	0	0	0	0	0	0	0	0	3.63623e-05	0	k__Bacteria; p__Proteobacteria; c__Alphaproteobacteria; o__Sphingomonadales; f__Erythrobacteraceae
OTU_2229	0	0.000727246	0	0.000109087	0	0	3.63623e-05	3.63623e-05	0	0	0	0	0	0	0	0	0	0	0	0.000399985	0	0	0	0	0	0	7.27246e-05	0	0	7.27246e-05	7.27246e-05	0.00850878	0	0	0.000254536	0	0.000109087	7.27246e-05	0	0.000399985	0	0	0	0	0	0	0	k__Bacteria; p__Firmicutes; c__Clostridia; o__Clostridiales; f__Lachnospiraceae; g__Lachnospiraceae_UCG-001; s__unidentified
OTU_223	0	0	0	0	0	0	0	0	0	0	0	0	0	0.000254536	0.000654522	0.00334533	0.000327261	0.000363623	0.00218174	0	0.000254536	0.00199993	0.000581797	0.000654522	0.0019272	0.000399985	0	0	0	0	0	0	0.00116359	0.0019272	0	0	0	0	0.000690884	0	0.000363623	0.000545435	0.000654522	0.00178175	0.000181812	0.000363623	0	k__Bacteria
OTU_2230	3.63623e-05	0	0	0.000181812	3.63623e-05	3.63623e-05	0	3.63623e-05	3.63623e-05	0	0	0.00334533	0	0	0	0	0	0	0	0.00119996	0	0	0	0	0	0	3.63623e-05	0	0	0	0.000181812	0.00123632	0	0	0	0	0.000109087	0	0	3.63623e-05	0	0	0	0	0	0	0	k__Bacteria; p__Firmicutes; c__Clostridia; o__Clostridiales; f__Lachnospiraceae; g__Lachnospiraceae_UCG-001; s__unidentified
OTU_2231	0	0	0	0	0	0	0	0	0	0	0	0	0	0	0	0.00490891	0	0	0	0	0	0	0	0	0	0	0	0	0	0	0	0	0	0	0	0	0	0	7.27246e-05	0	0	0	0	0	0	0	0	k__Bacteria; p__Firmicutes; c__Clostridia; o__Clostridiales; f__Lachnospiraceae; g__Eubacterium_hallii_group; s__unidentified
OTU_2232	0.000290899	0.000145449	7.27246e-05	0.000181812	0.000581797	0.000218174	0.000618159	0.000109087	0	3.63623e-05	0.000799971	0	0	0	0	0	0	0	0	3.63623e-05	0	0	0	0	0	0	7.27246e-05	3.63623e-05	0	0.000181812	0.000109087	0.000218174	0	0	0.000181812	3.63623e-05	0	0	0	0	0	0	0	0	0	0	0	k__Bacteria; p__Proteobacteria; c__Alphaproteobacteria; o__Rhizobiales
OTU_2233	0	0	0	3.63623e-05	0	0	0	0	0	0	0	0	0	0	0	0	0	0	0	0	0	0	0	0	0	0	3.63623e-05	0	0	3.63623e-05	0	0.00563616	0	0	0	0	0	3.63623e-05	0	0	0	0	0	0	0	0	0	k__Bacteria; p__Firmicutes; c__Clostridia; o__Clostridiales; f__Ruminococcaceae; g__Ruminiclostridium_5; s__unidentified
OTU_2234	0	0	0	0	0	0	0	0	0	0	0	0	0	0	3.63623e-05	0	0	0	0	0	0.000545435	0.000254536	0.00112723	0	0	3.63623e-05	0	0	0	0	0	0	0	3.63623e-05	0	0	0	0	3.63623e-05	0	0.000399985	0.000799971	0	3.63623e-05	0	3.63623e-05	0	k__Bacteria; p__Firmicutes; c__Clostridia; o__Clostridiales; f__Lachnospiraceae; g__Lachnospira; s__unidentified
OTU_2235	0	0	0	0	0	0	0	0	0	0	0	0	0	0	0.000109087	0	0	0	0	0	0	0	0	3.63623e-05	0	0	0	0	0	0	0	0	0	3.63623e-05	0	0	0	0	0	0	0	0	0	3.63623e-05	0	0.00454529	0	k__Bacteria; p__Proteobacteria; c__Alphaproteobacteria; o__Rhodospirillales; f__Rhodospirillaceae; g__Defluviicoccus; s__unidentified
OTU_2236	0.000509072	0.000363623	3.63623e-05	0.000872696	0.000763609	0.000327261	0.00047271	3.63623e-05	0	0.000109087	0.00105451	0	7.27246e-05	0	0	3.63623e-05	3.63623e-05	0	0	0	0	0	0	0	0	3.63623e-05	0	0.000218174	0.000109087	0.000145449	0	7.27246e-05	3.63623e-05	0	0.000290899	0.000254536	0.000109087	3.63623e-05	0	3.63623e-05	0	0	0	0	0	7.27246e-05	0	k__Bacteria; p__Proteobacteria; c__Alphaproteobacteria; o__Rhizobiales; f__Rhizobiaceae; g__Rhizobium; s__Rhizobium_radiobacter
OTU_2237	0	0	0.000981782	0	0.000327261	0	0	0	0	7.27246e-05	0	0	0	0	0	0	0	0	0	0	0	0	0	0	0	0	0	0	0.00130904	3.63623e-05	0	0.00210901	0	0	0	0	0	0	0	3.63623e-05	0	0	0	0	0	0	0	k__Bacteria; p__Firmicutes; c__Clostridia; o__Clostridiales; f__Lachnospiraceae
OTU_2238	0	0	0	0	7.27246e-05	0	0	0	0	0	3.63623e-05	0	0	0.00134541	3.63623e-05	0	0.00207265	0	3.63623e-05	7.27246e-05	3.63623e-05	3.63623e-05	0	0	0	3.63623e-05	0	0	0	0	0	0	0	0	0	0	0	0	0	0	0	0	0	0	0	0.00130904	0	k__Bacteria; p__Proteobacteria; c__Alphaproteobacteria; o__Sphingomonadales; f__Erythrobacteraceae; g__Altererythrobacter; s__unidentified
OTU_2239	0	0	0	0	0	0	0	0	0	0	0	0	0	3.63623e-05	0.000981782	0	0	0	0	0	0	0	3.63623e-05	0	0.00352714	0	0	0	0	0	0	0	0	0	0	0	0	0	0	3.63623e-05	0	3.63623e-05	0	0	0	3.63623e-05	0	k__Bacteria; p__Firmicutes; c__Clostridia; o__Clostridiales; f__Family_XIII; g__Eubacterium_nodatum_group; s__unidentified
OTU_224	0	0	0	0	0	0	0	0	0	0	0	0	0	0.018763	0.000981782	0.000218174	0.000763609	7.27246e-05	0.000145449	0	0	0	7.27246e-05	0	0.00178175	0.00145449	0	0	0	0	0	0	0	0	0	0	0	0	0	0.000109087	0	0	0	0	0	3.63623e-05	0	k__Bacteria; p__Firmicutes; c__Erysipelotrichia; o__Erysipelotrichales; f__Erysipelotrichaceae; g__Erysipelotrichaceae_UCG-002; s__unidentified
OTU_2240	0	0	0	0	0	0	0	0	0	0	0	0	0	0.00265445	0	0	3.63623e-05	0	3.63623e-05	0	0	0	0	0	0	0.000763609	0	0	0	0	0	0	0	0	0	0	0	0	0	0	0	0	0	0	0	0	0	k__Bacteria; p__Firmicutes; c__Clostridia; o__Clostridiales; f__Ruminococcaceae; g__Caproiciproducens; s__unidentified
OTU_2241	0	0	0	0	0	0	0	0	0	0	0	0	0	3.63623e-05	0	0.00490891	0	0	0	0	0	0	0	0	0	0	0	0	0	0	0	0	0	0	0	0	0	0	0.000109087	0	0	0	0	0	0	0	0	k__Bacteria; p__Firmicutes; c__Clostridia; o__Clostridiales; f__Clostridiaceae_1; g__Clostridium_sensu_stricto_14; s__unidentified
OTU_2242	0	0	0	0	0	0.00690884	0	0	0	0	0	0	0	0	0	0	0	0	0	0	0	0	0	0	0	0	0	0	0	0	0	0	0	0	0	0	0	0	0	0	0	0	0	0	0	0	0	k__Bacteria; p__Firmicutes; c__Clostridia; o__Clostridiales; f__Lachnospiraceae; g__Acetatifactor; s__unidentified
OTU_2243	0	0	0	7.27246e-05	0	0	0	0	0	0	0	0	0	0	0	0	0	7.27246e-05	0	0.000545435	0	0	0	0	0	0	7.27246e-05	0	0	0	7.27246e-05	0.00614523	0	0	0	0	3.63623e-05	3.63623e-05	0	0.000218174	0	0	0	0	0	0	0	k__Bacteria; p__Firmicutes; c__Clostridia; o__Clostridiales; f__Lachnospiraceae
OTU_2244	0.000109087	7.27246e-05	0	0	0	0	0	0	0	0.00159994	0	0	0.0033817	0	0	0	0	0	0.00094542	7.27246e-05	0	3.63623e-05	0	0	0	0	3.63623e-05	0	3.63623e-05	3.63623e-05	7.27246e-05	0	0	0	3.63623e-05	0	0	0	7.27246e-05	0	0	0	0	0	3.63623e-05	0	3.63623e-05	k__Bacteria; p__Firmicutes; c__Clostridia; o__Clostridiales; f__Lachnospiraceae; g__Lachnospiraceae_NK4A136_group; s__unidentified
OTU_2245	0	0	0	0	0	0	0	0	0	0	0	0	0	0.00276354	3.63623e-05	3.63623e-05	0.000690884	0	0	0	0	0	0	0	0.000109087	7.27246e-05	0	0	0	0	0	0	0	0	0	0	0	0	0	0	0	0	0	0	0.000290899	0	0	k__Bacteria; p__Proteobacteria; c__Alphaproteobacteria; o__Rhodobacterales; f__Rhodobacteraceae; g__Sulfitobacter; s__unidentified
OTU_2246	0	0	0	7.27246e-05	0	0.000690884	0	0	0	0	0	0	0	0	0	0	0	3.63623e-05	0	0.000327261	0	0	0	0	0	0	0.000145449	0	0	0	3.63623e-05	0.00934511	0	0	0	0	3.63623e-05	0.000109087	0	3.63623e-05	0	0	0	0	0	0	0	k__Bacteria; p__Firmicutes; c__Clostridia; o__Clostridiales; f__Lachnospiraceae; g__Lachnospiraceae_NK4A136_group; s__unidentified
OTU_2247	0	0	0	0	0	0	0	0	0	0	0	0	0	0	0	0	0	0	0	0.0019272	0	0	0	0	0	0	0	0	0	0	0	0	0	0	0	0	0	0	0	0.00174539	0	0	0	0	0	0	0	k__Bacteria; p__Cyanobacteria; c__Cyanobacteria; o__SubsectionIV; f__FamilyII; g__Calothrix
OTU_2248	3.63623e-05	0	0	0.000109087	0.000218174	3.63623e-05	0.000145449	7.27246e-05	0	0	0.000109087	0	0	0	3.63623e-05	0	0	0	0	0	0	0	0	0	0	0	0	0	7.27246e-05	0	0	3.63623e-05	0	3.63623e-05	0	0	0	0	0	0	0	0	0	0	0	0.00247264	0	k__Bacteria; p__Proteobacteria; c__Alphaproteobacteria; o__Rhizobiales
OTU_2249	0	0	0	0	0	0	0	0	0	0	0	0	0	0.00189084	0	3.63623e-05	0	0	3.63623e-05	0	0	0	3.63623e-05	0	3.63623e-05	0	0	0	0	0	0	0	0	0	0	0	0	0	0	0	0	0	0	7.27246e-05	0	0	0	k__Bacteria; p__Firmicutes; c__Clostridia; o__Clostridiales; f__Clostridiaceae_1; g__Clostridium_sensu_stricto_12; s__unidentified
OTU_225	0.020072	0.116468	0.162649	0.0176721	0.0296716	0.0139631	0.146976	0.0170903	0.0374532	0.117014	0.0055998	0.0180721	0.0192357	0.00127268	0.0253809	0.00243628	0.014654	0.0670521	0.0149449	0.0788699	0.0262536	0.0296716	0.0960692	0.0175994	0.0587251	0.00545435	0.0159631	0.153304	0.0826152	0.178139	0.544817	0.00432712	0.0662521	0.0523254	0.0373441	0.00698156	0.0218901	0.0047271	0.0497436	0.13185	0.11745	0.226464	0.0176721	0.0906512	0.236682	0.0285081	0.0101451	k__Bacteria; p__Firmicutes; c__Bacilli; o__Lactobacillales; f__Streptococcaceae; g__Streptococcus
OTU_2250	0	0	0	0	0	0	0	0	0	0	0	0	0	0.00512709	0.000109087	0	3.63623e-05	0	0	0	0	0	0	0	3.63623e-05	3.63623e-05	0	0	0	0	0	0	0	0	0	0	0	0	0	0	0	0	0	0	0	0	0	k__Bacteria; p__Proteobacteria; c__Alphaproteobacteria; o__Rhizobiales; f__DUNssu044; g__unidentified; s__unidentified
OTU_2251	0	0	0	0	0	0	0	0	0	0	0	0	0	0	0	0	0	0	0	0	0	0	0	0	0	0	0	0	0	0	0	0	0	3.63623e-05	0	0	0	0	0	0	0	0.00167267	0	0	0	0	0	k__Bacteria; p__Proteobacteria; c__Alphaproteobacteria; o__Rhizobiales; f__Methylobacteriaceae; g__unidentified; s__unidentified
OTU_2252	0.000327261	0.000181812	0.000254536	0.000290899	0.000436348	0.000109087	0.000399985	0.000145449	0	0	0.000436348	0	0	0	0	0	0	0	0	0	0	0	0	0	0	0	3.63623e-05	3.63623e-05	0	3.63623e-05	0.000109087	3.63623e-05	0	0	7.27246e-05	0	0.000218174	0	0	0	0	0	0	0	0	0	0	k__Bacteria; p__Proteobacteria; c__Alphaproteobacteria; o__Rhizobiales; f__JG35-K1-AG5; g__unidentified; s__unidentified
OTU_2253	0	0	0	0	0	0	0	0	0	0	0	0	0	0	0	3.63623e-05	0.00170903	3.63623e-05	0	0	0	0	0	0	0	3.63623e-05	0	0	0	0	0	0	0	0	0	0	0	0	0	0.00258172	0	0	0	0	0	0	0	k__Bacteria; p__Firmicutes; c__Clostridia; o__Clostridiales; f__Lachnospiraceae; g__Syntrophococcus; s__unidentified
OTU_2254	0	0	0	0	0	0	0	0	0	0	0	0	0	0	3.63623e-05	0	0	7.27246e-05	0	0	3.63623e-05	3.63623e-05	0	3.63623e-05	0	0	0	0	0	0	0	0	0	3.63623e-05	0	0	0	0	0	0	0	0	0	0	0	0.00170903	0	k__Bacteria; p__Proteobacteria; c__Alphaproteobacteria; o__Sphingomonadales
OTU_2255	0	0	0	0	0	0	0	0	0	0	0	0	0	0.00225446	3.63623e-05	0	0.00130904	0	3.63623e-05	0	0	0	0	0	0	0	0	0	0	0	0	0	0	0	0	0	0	0	0	0	0	0	0	0	0	0	0	k__Bacteria; p__Proteobacteria; c__Alphaproteobacteria; o__Rhodobacterales; f__Rhodobacteraceae
OTU_2256	0	0	0	0	0	0	0	0	0	0	0	0	0	0	7.27246e-05	0	0	0	0	0	3.63623e-05	0	3.63623e-05	0	0	0	0	0	0	0	0	0	0	0	0	0	0	0	0	0	0	0	3.63623e-05	0	0	0.00149085	0	k__Bacteria; p__Firmicutes; c__Clostridia; o__Clostridiales; f__Ruminococcaceae; g__Ruminococcus_1; s__unidentified
OTU_2257	0	0	0	0	0	0	0	0	0	0	0	0	0	0	0.000109087	0	0	7.27246e-05	0	0	0	0	0	0	0	0	0	0	0	0	0	0	0	3.63623e-05	0	0	0	0	0	0.000327261	0	0	0	3.63623e-05	0	0.00152722	0	k__Bacteria; p__Proteobacteria; c__Alphaproteobacteria; o__Sphingomonadales; f__Sphingomonadaceae; g__Sphingobium; s__unidentified
OTU_2258	0.000218174	3.63623e-05	7.27246e-05	7.27246e-05	0.000145449	0.000363623	0.000218174	3.63623e-05	0.000109087	7.27246e-05	0.000181812	3.63623e-05	7.27246e-05	0	0	0	0	0	0	0	0	0	0	0	0	0	0	7.27246e-05	0.000109087	0.000109087	7.27246e-05	0	0	0	0	7.27246e-05	7.27246e-05	0	0	0	0	0	0	0	0	0	0	k__Bacteria; p__Planctomycetes; c__Phycisphaerae; o__Phycisphaerales; f__Phycisphaeraceae; g__SM1A02; s__unidentified
OTU_2259	3.63623e-05	0	0	0	3.63623e-05	0	0	0	0	0	0	0	0	0.00232719	3.63623e-05	3.63623e-05	0.00047271	0.000509072	0	0	7.27246e-05	3.63623e-05	0.000145449	0.000872696	3.63623e-05	0	0	0	0	0.000181812	0	3.63623e-05	0	0.00174539	0	0	0	0	3.63623e-05	0	7.27246e-05	0	0.000327261	0	0.00094542	7.27246e-05	0	k__Bacteria; p__Proteobacteria; c__Alphaproteobacteria; o__Rhodobacterales; f__Rhodobacteraceae; g__Paracoccus; s__unidentified
OTU_226	0	0	0	0	0	0	0	0	0	0	0	0	0	0	0	0	3.63623e-05	0.000181812	3.63623e-05	0	0.000509072	0.000545435	0.000763609	0.000690884	0.000181812	0	0	0	0	0	0	0	0.000436348	0.000290899	0	0	0	0	0.000618159	0	0.000909058	0.0019272	0.0019272	0.00101814	0.000836333	0.000145449	0	k__Bacteria; p__Firmicutes; c__Bacilli; o__Bacillales
OTU_2260	0	0	0	0	0	0	0	0	0	0	0	0	0	0	3.63623e-05	0	0	0	0	0	0	0	3.63623e-05	3.63623e-05	0	0	0	0	0	0	0	0	0	3.63623e-05	0	0	0	0	0	0	0	0	0	0	0	0.00178175	0	k__Bacteria; p__Firmicutes; c__Clostridia; o__Clostridiales; f__Clostridiaceae_1; g__Sarcina; s__unidentified
OTU_2261	3.63623e-05	0	0	0	0	0	7.27246e-05	0	0	0	0	0	0	0.0027999	0	0	0	0	0	3.63623e-05	0	0	0	0	3.63623e-05	3.63623e-05	0	0	0	0	0	0	0.000109087	0.000763609	0	0	0	0	0	0	0	3.63623e-05	0	0	0	7.27246e-05	0	k__Bacteria; p__Proteobacteria; c__Alphaproteobacteria; o__Sphingomonadales; f__Sphingomonadaceae; g__Sphingomonas; s__unidentified
OTU_2262	0	0	0	0	0	3.63623e-05	0	0	0	0	0	0	0	0.0027999	7.27246e-05	0.00247264	0.002509	0	3.63623e-05	0.000181812	3.63623e-05	0	0	0	0.000545435	0.000618159	0	0	0	0	0	0	0	0	0	0	0	0	3.63623e-05	3.63623e-05	0	0	0	0	0	0	0	k__Bacteria; p__Firmicutes; c__Clostridia; o__Clostridiales; f__Lachnospiraceae; g__Eubacterium_fissicatena_group; s__unidentified
OTU_2263	0	0.00119996	0	0	0	0	0	0	0	0	0	0	0	0	0	3.63623e-05	0	7.27246e-05	0	0	0	7.27246e-05	0	0	0	0	0	0	0	0.000181812	0.000254536	0.000545435	0	0	0	0	0.000654522	0.000327261	0.00094542	0	0	0	0	0	0	0	0	k__Bacteria; p__Firmicutes; c__Clostridia; o__Clostridiales; f__Lachnospiraceae; g__Ruminococcus_torques_group; s__unidentified
OTU_2264	0	0	0	0	0	0	0	0	0	0	0	0	0	0	0	0	0	0	0	0	0	0	0	0	0	0	0	0	0	0	0	0	0.00174539	0	0	0	0	0	0	0	3.63623e-05	3.63623e-05	0	0	0	0	0	k__Bacteria; p__Firmicutes; c__Clostridia; o__Clostridiales; f__Family_XI; g__Ezakiella; s__unidentified
OTU_2265	0.000509072	0	7.27246e-05	0.000181812	0.000290899	0.000109087	0.00047271	0.000181812	3.63623e-05	0	0.000218174	0	0.000181812	0	0	0	0	0	0	0	0	0	0	0	0	0	0	0	7.27246e-05	3.63623e-05	7.27246e-05	0	0	0	0	7.27246e-05	3.63623e-05	3.63623e-05	0	0	0	0	0	0	0	0	0	k__Bacteria; p__Proteobacteria; c__Alphaproteobacteria; o__Rickettsiales; f__SM2D12; g__unidentified; s__unidentified
OTU_2266	0	0	0	0	0	0	0	0	0	0	0	0	0	3.63623e-05	0	0.00541798	0	0	0	0	0	3.63623e-05	0	0	0	0	0	0	0	0	0	0	0	0	0	0	0	0	0.000109087	0	0	3.63623e-05	0	0	0	0	0	k__Bacteria; p__Firmicutes; c__Clostridia; o__Clostridiales; f__Lachnospiraceae; g__Lachnoclostridium; s__unidentified
OTU_2267	0	0	0	0	0	0	0	0	0	0	0	0	0	0	0	3.63623e-05	0.00159994	7.27246e-05	0	0	3.63623e-05	0	0	0	3.63623e-05	0	0	0	0	0	0	0	0	0	0	0	0	0	7.27246e-05	0	0	0	0	0	0	0	0	k__Bacteria; p__Firmicutes; c__Clostridia; o__Clostridiales; f__Clostridiaceae_1; g__Clostridium_sensu_stricto_18; s__Clostridium_sporogenes
OTU_2268	0	0	0	0	0	0	0	0	0	0	0	0	0	0.00265445	0	3.63623e-05	0.0016363	3.63623e-05	3.63623e-05	0	0	0	0	0	0	3.63623e-05	0	0	0	0	0	0	0	0	0	0	0	0	0	0	0	0	0	0	0	0	0	k__Bacteria; p__Firmicutes; c__Clostridia; o__Clostridiales; f__Ruminococcaceae; g__Caproiciproducens; s__unidentified
OTU_2269	0	0	0	0	0	0	0	0	0	0	0	0	0	0	0	0	0	0	0	0	0	0	0	0	0	0	0	0	0	0	0	0	0	0	0	0	0	0	0	0	0	0	0	0	0	0.00152722	0	k__Bacteria; p__Nitrospirae; c__Nitrospira; o__Nitrospirales; f__Nitrospiraceae; g__unidentified; s__unidentified
OTU_227	0	0	0	0	0	0	0	0	0	0	0	0	0	0	0	0	0	3.63623e-05	7.27246e-05	0	3.63623e-05	7.27246e-05	3.63623e-05	0.00523617	3.63623e-05	0	0	0	0	0	0	0	0	0.000218174	0	0	0	0	0	0	3.63623e-05	0	3.63623e-05	0	0	0.0041453	0	k__Bacteria; p__Firmicutes; c__Bacilli; o__Lactobacillales; f__Enterococcaceae; g__Enterococcus; s__unidentified
OTU_2270	0	0	0	0	0	0	0	0	0	0	0	0	0	0.00290899	7.27246e-05	3.63623e-05	0.000981782	0	0	0	0	0	0	0	0	0	0	0	0	0	0	0	0	0	0	0	0	0	0	3.63623e-05	0	0	0	0	0	0	0	k__Bacteria; p__Firmicutes; c__Clostridia; o__Clostridiales; f__Lachnospiraceae; g__Acetitomaculum; s__unidentified
OTU_2271	0	0	0	0	0	0	0	0	0	0	0	0	0	0.00229083	0.000145449	0.00207265	7.27246e-05	0	3.63623e-05	0	0	0	0	0	0.00145449	3.63623e-05	0	0	0	0	0	0	0	3.63623e-05	0	0	0	0	0	0	0	0	0	3.63623e-05	3.63623e-05	0	0	k__Bacteria; p__Firmicutes; c__Clostridia; o__Clostridiales; f__Clostridiaceae_1; g__Clostridium_sensu_stricto_12; s__unidentified
OTU_2272	0	0	0	0	0	0.00490891	0	0	0	0	0	0	0	0	0	0	0	0	0	7.27246e-05	0	0	0	0	0	0	0	0	0	0	0	0	0	0	0	0	0	0	0	3.63623e-05	0	0	0	0	0	0	0	k__Bacteria; p__Firmicutes; c__Clostridia; o__Clostridiales; f__Ruminococcaceae; g__Ruminiclostridium_5; s__unidentified
OTU_2273	0.000399985	0.000254536	3.63623e-05	0.000181812	0.000654522	0.000145449	0.000872696	0.000181812	7.27246e-05	0	0.000509072	0	0	0	0	0	0	0	0	0	0	0	0	0	0	0	0.000109087	0	0.000218174	0.000109087	0	0.000109087	0	0	0.000218174	3.63623e-05	0.000145449	0	0	0	0	0	0	0	0	0	3.63623e-05	k__Bacteria; p__Proteobacteria; c__Alphaproteobacteria; o__Rhizobiales; f__MNG7; g__unidentified; s__unidentified
OTU_2274	0	0	0	0	0	0	0	0	0	0	0	0	0	0	0	0	0	7.27246e-05	0	0	3.63623e-05	3.63623e-05	0	0	0	0	0	0	0	0	0	0	0	0	0	0	0	0	0	0	0	0	0	0	0	0.0016363	0	k__Bacteria; p__Planctomycetes; c__Phycisphaerae; o__Phycisphaerales; f__Phycisphaeraceae; g__SM1A02; s__unidentified
OTU_2275	0	0	0	0	0	0	0	0	0	0	0	0	0	0	0	0	0	0	0	7.27246e-05	0	0	0	0	0	0	0	0	0	0	0	0	0	0.00134541	0	0	0	0	0	0	3.63623e-05	0	3.63623e-05	0	0	3.63623e-05	0	k__Bacteria; p__Firmicutes; c__Clostridia; o__Clostridiales; f__Lachnospiraceae; g__unidentified; s__unidentified
OTU_2276	0	0	0	0	0	0	0	0	0	0	0	0	0	3.63623e-05	0	0.00196356	0.00265445	0	0	0	0	3.63623e-05	0	0	0	0	0	0	0	0	0	0	0	0	0	0	0	0	3.63623e-05	7.27246e-05	0	0	0	0	0	0	0	k__Bacteria; p__Firmicutes; c__Clostridia; o__Clostridiales; f__Lachnospiraceae; g__Syntrophococcus; s__unidentified
OTU_2277	0.000145449	7.27246e-05	0	0.000109087	0.000290899	3.63623e-05	0.000181812	3.63623e-05	0	3.63623e-05	0.000218174	0	0	0	0.000181812	0	0	3.63623e-05	0	0.000109087	0	0	0	3.63623e-05	0	0	0	0	3.63623e-05	3.63623e-05	0	0	0	7.27246e-05	0	0	0.000109087	0	3.63623e-05	0	0	3.63623e-05	0	7.27246e-05	0	0.00229083	0	k__Bacteria; p__Proteobacteria; c__Alphaproteobacteria; o__Rhizobiales; f__Phyllobacteriaceae; g__Mesorhizobium; s__unidentified
[truncated: 1,644 more rows]
