# Supplementary material for: Alterations of Gastric Microbiota in Gastric Cancer and Precancerous Stages
Source: Front Cell Infect Microbiol. 2021 Mar 3;11:559148. doi: 10.3389/fcimb.2021.559148 (PMC7966516; doi:10.3389/fcimb.2021.559148)
Supplement: Supplementary file 2 [file Table_2.xlsx]

## Sheet: Genus_relative
	SG1	SG2	SG3	SG4	SG5	SG6	SG7	SG8	SG9	SG10	SG11	SG12	SG13	SG14	SG15	SG16	SG17	AG1	AG2	AG3	AG4	AG5	AG6	AG7	AG8	AG9	AG10	GIN1	GIN2	GIN3	GIN4	GIN5	GC1	GC2	GC3	GC4	GC5	GC6	GC7	GC8	GC9	GC10	GC11	GC12	GC13	GC14	GC15
g__Limnobacter	0	0	0	0	0	3.63623e-05	0	0	0	7.27246e-05	0	0	0	0	0	0	0	0	0	0	0	0	0	0	0	0	3.63623e-05	3.63623e-05	0	0	0	0	0	0	0	0	0	0	0	0	0	0	0	0	0	0	0
g__Blastocatella	0	0	0	0	0	0	3.63623e-05	0	0	0	0	0	0	0	0	0	0	0	0	0	0	0	0	0	0	0	0	0	3.63623e-05	0	0	0	0	0	0	0	0	0	0	0	0	0	0	0	0	0	0
g__Anaerorhabdus_furcosa_group	0	0	0	0	0	0	0	0	0	0	0	0	0	0	0.000109087	0	0	0	0	0	0	0	0	0	0	0	0	0	0	0	0	0	0	0	0	0	0	0	0	0	0	0	0	0	0	0	0
g__Actinomadura	0	0	0	0	0	0	0	0	0	0	0	0	0	0	0	0	0	0	0	0.000181812	0	0	0	0	0	0	0	0	0	0	0	0	0	0	0	0	0	0	0	0	0	0	0	0	0	0	0
g__Atopobium	0.000327261	0.0106542	3.63623e-05	0	0.000145449	0	0.00334533	0.000509072	7.27246e-05	0.00432712	0.000254536	0.000109087	0	0	0.000399985	0.000145449	3.63623e-05	0.000327261	0.000109087	0.000363623	0.0165812	3.63623e-05	0.0030908	0.000254536	0.0030908	3.63623e-05	0.000799971	0.000654522	0.000181812	0.0027999	0.0063634	7.27246e-05	3.63623e-05	0.000181812	0.00047271	0.000872696	0.000799971	0.000109087	0.000981782	0	0.00999964	3.63623e-05	0.000145449	0.00094542	0.000763609	0.000145449	0
g__Dolosigranulum	0.000109087	0	0.00134541	3.63623e-05	0	0	0	0	0	0	0	0	0	0	0	0	0	0	0	0	0	0	0	0	0	0	0	0	0	0	0.00556343	0	0	0.000981782	0	0	0	3.63623e-05	0	0	0	0	0	0	0	0	0
g__Leadbetterella	0.000109087	3.63623e-05	7.27246e-05	7.27246e-05	0.000181812	0	0.000254536	0	0	0	0.000109087	3.63623e-05	0	0	0	0	0	0	0	0	0	0	0	0	0	0	0	3.63623e-05	0	0	0	0	0	0	0	0	3.63623e-05	0	0	0	0	0	0	0	0	0	0
g__Psychromonas	0	0	0	0	0	0	0	0	0	0	0	0	0	0	0	0	0	0	0	0	0	0	0	0	0	0	0	0	0	0	0	0	0	0	0	0	0	0	0	0	0	0	0	0.000872696	0	0	0
g__Filifactor	0.000181812	3.63623e-05	0	0.00152722	3.63623e-05	0	0.00207265	0.000581797	3.63623e-05	0.000836333	7.27246e-05	3.63623e-05	0.00407258	0	0	0	3.63623e-05	0	0	0.00207265	0	7.27246e-05	0.00141813	0.000581797	0.00479983	3.63623e-05	0.000799971	0.0116359	7.27246e-05	0.0072361	0.000109087	3.63623e-05	0.00210901	3.63623e-05	7.27246e-05	3.63623e-05	0	0.000145449	0	0.00243628	0.000509072	0.00116359	0.000145449	3.63623e-05	0.00109087	0	3.63623e-05
g__Brevibacterium	0	0	0	0	0	0	0	0	0	0	0	0	0	0.00152722	0.00236355	0.00367259	0.0022181	7.27246e-05	0.000145449	0	0.00112723	0.000290899	0.00214538	0.000509072	0.00276354	0.00119996	0	0	0	0	0	0	0.000218174	0	0	0	0	0	0.000290899	0	0.00119996	0.00196356	0.000399985	0.00047271	7.27246e-05	0.000145449	0
g__Dokdonella	0	0	0	0	0	0	0	0	0	0	3.63623e-05	0	0	0	0	0	0	7.27246e-05	0	0.000181812	0	0	0	0	0	0	0	0	0	0	0	0	3.63623e-05	0	0	0	0	0	3.63623e-05	0	0	0	0	0	0	0	0
g__Achromobacter	0	0	0	0	0	0	0	0	7.27246e-05	0	0	0	0	0	0	0	0.000109087	3.63623e-05	0	0	0	0	0	0	0	0	0	0	0	0	0	0	3.63623e-05	0	0	0	0	0	0	0.0016363	0	0	0	0	0	0	0
g__Kocuria	3.63623e-05	0	0.00549071	3.63623e-05	0	3.63623e-05	0	0	0	0	0	0	0	0	3.63623e-05	0.00199993	3.63623e-05	0	0	0	0.000254536	3.63623e-05	0.000399985	0.000290899	7.27246e-05	0	0	0	0	0	0	0	3.63623e-05	0	0	0	0	0	3.63623e-05	0	0.000145449	0	7.27246e-05	0	3.63623e-05	0	0
g__Oxobacter	0	0	0	0	0	0	0	0	0	0	0	0	0	0.00229083	0	3.63623e-05	0	0	3.63623e-05	0	3.63623e-05	0	0	0	0	0	0	0	0	0	0	0	0	0	0	0	0	0	0	0	0	0	0	0	0	0	0
g__Streptobacillus	0	0	0	0	0	0	0	0	0	3.63623e-05	0	0	0	0	0	0	0	0	0	0	0	0	0.000363623	0	0.00516345	0	3.63623e-05	0.000181812	0.00167267	0	0.000218174	0	0	0	0	3.63623e-05	0.000218174	0	0	0	0.000545435	0	0	0	0	0	0
g__Lachnospiraceae_XPB1014_group	0	0	0	0	0	0	0	0	0	0	0	0	0	0.00541798	3.63623e-05	0.00185448	0	0	7.27246e-05	0	0	0	0	0	7.27246e-05	7.27246e-05	0	0	0	0	0	0	0	0	0	0	0	0	0	0	0	0	0	0	0	0	0
g__Capnocytophaga	0	0.00749064	0	0.000872696	0.000509072	0.00327261	0.00094542	0.00105451	0.00898149	0.00261809	7.27246e-05	3.63623e-05	7.27246e-05	3.63623e-05	7.27246e-05	0.000145449	0	0.0027999	0.0132722	0.0016363	0.000909058	0.00141813	0.00174539	0.00323625	3.63623e-05	0.000363623	7.27246e-05	0.00661794	7.27246e-05	0.00676339	0.000109087	7.27246e-05	0.0027999	0.00116359	0.000145449	7.27246e-05	0.00138177	0.000254536	0.0022181	0.0223992	0.000872696	0.0341806	0.00298171	0.000218174	0.00407258	0.00170903	0
g__Dechloromonas	0	0	0	0	0.000109087	3.63623e-05	0.000181812	3.63623e-05	0	7.27246e-05	3.63623e-05	0	0	0	0	0	0	0	0	0	0	0	0	0	0	0	0	7.27246e-05	3.63623e-05	7.27246e-05	0	3.63623e-05	0	0	3.63623e-05	0	0	0	0	0	0	0	0	0	0	0	0
g__Sphingomonas	0.00094542	0	7.27246e-05	0.000290899	0.000218174	0.000181812	0.000181812	3.63623e-05	0	3.63623e-05	0.000290899	0	0.0019272	0.0030908	0.000254536	0.000618159	0.000290899	0.000218174	0.00374532	0.00105451	0.000254536	0.000109087	0.000181812	7.27246e-05	0.00247264	0.000872696	0	0.000872696	0.000109087	0	3.63623e-05	7.27246e-05	0.00047271	0.00290899	0	3.63623e-05	0.000109087	0	0.00236355	0.000545435	0.000109087	0.00196356	0.000145449	0.000254536	0.000218174	0.000109087	3.63623e-05
g__Vogesella	3.63623e-05	0	0	0	3.63623e-05	0	3.63623e-05	0	0	0	0	0	0	0	0	0	0	0	0	0	0	0	0	0	0	0	0	0	0	0	0	0	0	0	0	0	0	0	0	0	0	0	0	0	0	0	0
g__Enorma	0	0	0	0	0	0	0	0	0	0	0	0	0	0	0	0	0	0	0	0	0.000109087	0	0	0	0	0	0	0	0	0	0	0	0	0	0	0	0	0	0	0	0	0	0	0	0	0	0
g__Ruminococcus_1	0.000254536	0.000363623	0.000109087	0.00101814	0.000581797	3.63623e-05	3.63623e-05	0.000436348	0.0016363	0.00243628	3.63623e-05	0.0157085	0.0107269	0	7.27246e-05	0	0	0	0	0.000727246	7.27246e-05	0.00141813	3.63623e-05	3.63623e-05	0	0	0.000399985	0.000836333	0.000872696	0.000254536	0.000218174	0.0321806	0	0	0.00130904	0.000254536	0.00123632	0.000363623	0	0.000581797	0	0	3.63623e-05	0	0	0.00149085	0.00749064
g__Candidatus_Microthrix	7.27246e-05	7.27246e-05	0	7.27246e-05	0	0	3.63623e-05	0	0	0	3.63623e-05	0	0	0	0	0	0	0	0	0	0	0	0	0	0	0	0	0	3.63623e-05	3.63623e-05	3.63623e-05	0	0	0	0	3.63623e-05	3.63623e-05	0	0	0	0	0	0	3.63623e-05	0	0.000763609	0
g__Solirubrobacter	0	0	0	0	0	0	0	0	0	0	0	0	0	0	3.63623e-05	7.27246e-05	0	0	0	0.000181812	0	0	0	0	0.000109087	3.63623e-05	0	0	0	0	0	0	0	0	0	0	0	0	0	3.63623e-05	0	0	0	0	0	0	0
g__Ohtaekwangia	0.000109087	7.27246e-05	0	3.63623e-05	3.63623e-05	0.000109087	0.000181812	0	3.63623e-05	3.63623e-05	3.63623e-05	0	0	0	0	0	0	0	0	0	0	0	0	0	0	0	0	7.27246e-05	0	0	0	0	0	0	0	0.000109087	3.63623e-05	0	0	0	0	0	0	0	0	0	0
g__Turneriella	0	0	7.27246e-05	0.000109087	0	0	7.27246e-05	0	0	0	0	0	3.63623e-05	0	0	0	0	0	0	3.63623e-05	0	0	0	0	0	0	3.63623e-05	0	0	0.000109087	7.27246e-05	0	0	0	0	7.27246e-05	0	0	0	0	0	0	0	0	0	0	0
g__Parvimonas	7.27246e-05	0.000254536	0	0.00127268	0.000690884	0	0.00181812	0.000727246	3.63623e-05	0.00759972	0.000181812	0	0.000218174	0	0	3.63623e-05	0	0.0053089	0.000145449	0.007527	0.000181812	0.00232719	0.0019272	0.000109087	0.000145449	0	3.63623e-05	0.0174175	0.000109087	0.00738155	3.63623e-05	7.27246e-05	0.000981782	0.00225446	0.00214538	7.27246e-05	0.000109087	0.000363623	0.00218174	0.00585433	0.00152722	0.000109087	0.000436348	0.000290899	0.0101814	7.27246e-05	7.27246e-05
g__Caldicoprobacter	0	0	0	0	0	0	0	0	0	0	0	0	0	3.63623e-05	7.27246e-05	0.00298171	0.00109087	3.63623e-05	0	0.000363623	0	0	0	0	0.00265445	0	0	0	0	0	0	0	0	0	0	0	0	0	0	0	0	0	0	3.63623e-05	0	0	0
g__Ruminococcaceae_UCG-013	0	3.63623e-05	0	0	0	0	0	3.63623e-05	3.63623e-05	0	0	0.00418167	0	0	0	0	0	0	0	0.000109087	0	3.63623e-05	0	0	0	0	3.63623e-05	3.63623e-05	0	0.000109087	0	0.00232719	0	0	3.63623e-05	7.27246e-05	0.000290899	7.27246e-05	0	3.63623e-05	0	0	0	0	0	0	0
g__Rhodobacter	0.00549071	0.0030908	0.00141813	0.00519981	0.00679975	0.00319988	0.0124723	0.00167267	0.000181812	0.000618159	0.00785426	7.27246e-05	0.000290899	0	0	0	0	0	0	3.63623e-05	0	0	0	0	0	0.000799971	0.000290899	0.000581797	0.00109087	0.000363623	0.000618159	0.00047271	0	0	0.000327261	0.000363623	0.00116359	0.000218174	0	0	0	0	0	0	0	0	7.27246e-05
g__SM1A02	0.000436348	0.000254536	0.000109087	0.000218174	0.000690884	0.000509072	0.000618159	0.000145449	0.000327261	0.000327261	0.000509072	3.63623e-05	7.27246e-05	0	0	0	0	7.27246e-05	0	7.27246e-05	3.63623e-05	3.63623e-05	0	0	0	0	7.27246e-05	0.000618159	0.000181812	0.000290899	0.000218174	0.000181812	0	0	7.27246e-05	0.000363623	0.000145449	0.000145449	0	0	0	0	0	0	0	0.0016363	0
g__Erysipelatoclostridium	0	0	0	0	0	0	0	0	0	0	0	0	0	3.63623e-05	0.000254536	0	0	0.000145449	0	0.000363623	0	0	0	0	0	0	0	0	0	0	0	0	0	0	0	0	0	0	0	0.000654522	0	0	0	0	0	0	0
g__Phytophthora_lateralis_MPF4	0	0	0	0	0	0	0	0	0	0	0	0	0	0	0	7.27246e-05	3.63623e-05	0	7.27246e-05	0	0	0	3.63623e-05	3.63623e-05	0	0	0	0	0	0	0	0	0	0	0	0	0	0	0	0	3.63623e-05	0	0	0	0	0	0
g__Sneathia	0	0	0	0	7.27246e-05	3.63623e-05	0	0	0	0	0	0	0	0	0	0	0	0	0	0	7.27246e-05	0	0	0	0	0	0	0	0	3.63623e-05	0	0	0	0	0	0	0	0	0.00239991	0	0.00232719	0	0	0	0	0	0
g__Corynebacterium	0	0	0	0	3.63623e-05	3.63623e-05	0.00105451	0.000109087	0	0.000690884	3.63623e-05	0	0	0	0.000727246	0	3.63623e-05	0.000763609	0.000218174	0	0.000581797	0.000109087	0.000763609	0.000290899	0	0	0	0.000109087	0.000836333	7.27246e-05	3.63623e-05	0	0.000109087	0.00105451	0	0	0.000254536	0	0	0.000218174	0	0.000509072	0	0.000436348	0.00047271	0.0530526	0
g__Gramella	0	0	0	0	0	0	0	0	0	0	0	0	0	0.0140722	3.63623e-05	0.000109087	0.00959965	3.63623e-05	0	0	0	0	0	0	7.27246e-05	0	0	0	0	0	0	0	0	0	0	0	0	0	0	0	0	0	3.63623e-05	0	0	0.00101814	0
g__Marinimicrobium	0	0	0	0	0	0	0	0	0	0	0	0	0	0.00436348	0.000145449	7.27246e-05	7.27246e-05	0	0	0	0	3.63623e-05	0	0	0	0	0	0	0	0	0	0	0	0	0	0	0	0	0	0	0	0	0	0	0	0	0
g__Quinella	0	3.63623e-05	0.000181812	3.63623e-05	0	0	0	0.000145449	0.00247264	0	0	0.00156358	0.00352714	0.00210901	0	0	0	3.63623e-05	0	0	0	0	0	0	3.63623e-05	0	0.000399985	3.63623e-05	0.000145449	0.000109087	0	0.00465438	0	0	0.000109087	3.63623e-05	0.000727246	3.63623e-05	0	0	0.000145449	0	0	0	0	0.000872696	0.00549071
g__Clostridium_sensu_stricto_1	3.63623e-05	0	0	0	0	0	0	0	0.000290899	0	0	0	0	0.000109087	0.000145449	7.27246e-05	0.00047271	0.000436348	0.000290899	0.000690884	0.000581797	0.000436348	0.000727246	0.000509072	0.00345442	0.00319988	0	3.63623e-05	0	0.000109087	0.000109087	3.63623e-05	0.00116359	0	0.000218174	0	7.27246e-05	7.27246e-05	0	0.000290899	3.63623e-05	0.000109087	0.000218174	0.000654522	0.000290899	0.00243628	0
g__Delftia	0	0	0	0	0	7.27246e-05	0	7.27246e-05	0	0	0	0.00330897	3.63623e-05	0	0	0	0	0.013854	0	0	0.000109087	0.00603614	0.000109087	0	0	0	0	3.63623e-05	3.63623e-05	0	0	0	0	0.00207265	0.000218174	0	0.00174539	3.63623e-05	3.63623e-05	3.63623e-05	0	0	0	3.63623e-05	0	7.27246e-05	3.63623e-05
g__Barnesiella	0	3.63623e-05	0	0	0	0	0	3.63623e-05	0	0	0	0.00509072	7.27246e-05	0	0	0	0	0	0	0	0	0.000109087	0	0	0	0	3.63623e-05	3.63623e-05	7.27246e-05	0	0	0	0	0	0	0	0	3.63623e-05	0	0	0	0	0	0	0	0	0
g__Ruminococcaceae_V9D2013_group	0	0	0	0	0	0	0	0	0	0	0	0	0	0	0	0	0	0	0	0	0	0	0	0	0	0	0	0	0.000981782	0	0	0	0	0	0	0	0	0	0	0	0	0	0	0	0	0	0
g__Pedomicrobium	0.000109087	7.27246e-05	0	0	3.63623e-05	0	0.000181812	3.63623e-05	0	0	3.63623e-05	3.63623e-05	0	0	0	0	0	0	0	0	0	0	0	0	0	0	0	0	7.27246e-05	0.000109087	3.63623e-05	0	0	0	0	0	0.000109087	0	0	0	0	0	0	0	0	0	0
g__Nitrosospira	0.000109087	0	0	0.000181812	0.000181812	0	0.000109087	7.27246e-05	0	0	3.63623e-05	0	0	0	0	0	0	0	0	7.27246e-05	0	0	0	0	0	0	0	0	0	0	0	0	0	0	0	0	0	0	0	0	0	0	0	0	0	0	0
g__Parasutterella	0	0.000109087	7.27246e-05	7.27246e-05	0	0	0	0.000109087	0.00323625	3.63623e-05	3.63623e-05	0	0.000145449	0	0	0	0	0.000218174	0	0.000181812	0	3.63623e-05	0	0	0	0	3.63623e-05	0.000145449	7.27246e-05	0	0.00112723	0.0022181	0	0	3.63623e-05	7.27246e-05	3.63623e-05	0.000109087	0	7.27246e-05	0	0	0	0	0	0	0.00258172
g__Finegoldia	0	0	0	0	0	0	0	0	0	0	0	0	0	0	0	0	0	0	0	0.000109087	0	0.00170903	7.27246e-05	3.63623e-05	0	0	0	0	0	0	0	0	0	3.63623e-05	0	0	0	0	0	0	0	0	0	0	0	0.000836333	0
g__Flavihumibacter	0.00487255	0.000872696	0.000618159	0.00229083	0.00323625	0.000799971	0.00774517	0.00218174	0	0.000181812	0.00261809	0.000218174	0.000399985	0	0	0	0	0	0	0	0	0	0	0	0	0	0.000145449	0.000399985	0.00130904	0.000145449	0.000581797	0.000290899	0	0	0.000145449	0.000181812	0.00152722	0.000145449	0	0	0	0	0	0	0	0	0
g__Atopostipes	0	0	0	0	0	0	0	0	0	0	0	0	0	0	0	0	0	0.00229083	0	0	0	0.00138177	0	0	0	0	0	0	0	0	0	0	3.63623e-05	0.000690884	0	0	0	0	0	0	0	3.63623e-05	0	0	3.63623e-05	0	0
g__Anaerosalibacter	0	0	0	0	0	0	0	0	0	0	0	0	0	0	0	7.27246e-05	0	7.27246e-05	0	0	0.000145449	3.63623e-05	3.63623e-05	3.63623e-05	3.63623e-05	0	0	0	0	0	0	0	3.63623e-05	0	0	0	0	0	7.27246e-05	0	0.000145449	3.63623e-05	7.27246e-05	7.27246e-05	0	3.63623e-05	0
g__Coprococcus_2	0	0	0	0	0	0	0	0	3.63623e-05	0	0	0	0	0	0	0	0.00170903	0	0	0	0	0	0	0	3.63623e-05	0	0	0	0	0	3.63623e-05	0	0	0	0	0	0	0	0	0	0	0	0	0	0	0	0
g__bacterium_Ellin6537	0	0	0	0	0	0	0	0	0	0	0	0	0	0	0	0	0	0	0	0.000181812	0	0	0	0	0	0	0	0	0	0	0	0	0	0	0	0	0	0	0	0	0	0	0	0	0	0	0
g__Roseovarius	0	0	0	0	0	0	0	0	0	0	0	0	0	3.63623e-05	7.27246e-05	0	0.000872696	0	0	0	0	0	0	0	0	0	0	0	0	0	0	0	0	0	0	0	0	0	0	0	0	0	0	0	0	0	0
g__Staphylococcus	0	3.63623e-05	0	0	0	7.27246e-05	0	0	0	0	0	0	0	0.0069452	0.000509072	0.00581797	0	0.00174539	0.00123632	3.63623e-05	0.00298171	0.00225446	0.000399985	0.000581797	0.00210901	0.000145449	0	0.000654522	0	0	0	0	0.000909058	0.000181812	0	3.63623e-05	0	7.27246e-05	0.010836	0	0.00156358	0.00112723	0.000399985	0.00127268	0.000399985	0.000181812	0
g__Acetitomaculum	0	0	0	0	0	0	0	0	0	0	0	0	0	0.00552707	0.000545435	0.000181812	0.0055998	0.00152722	0	0	3.63623e-05	0.000872696	0.000145449	3.63623e-05	7.27246e-05	3.63623e-05	0	0	0	0	0	0	0	3.63623e-05	0	0	0	0	0	0.000363623	0	3.63623e-05	0	0	3.63623e-05	0	0
g__Monoraphidium_neglectum	0	0	0	7.27246e-05	0.000145449	0	0	0	0	0	0.000145449	0	0	0	0	0	0	0	0	0	0	0	0	0	0	0	3.63623e-05	0	3.63623e-05	0	0	3.63623e-05	0	0	7.27246e-05	0.000109087	0	0	0	0	0	0	0	0	0	0	0
g__Ruminococcaceae_UCG-010	0	3.63623e-05	0.000109087	0	0	0	0	3.63623e-05	3.63623e-05	7.27246e-05	0	0	0	0	0	0	0	0	0	3.63623e-05	0	0	0	0	0	0	0	0	0.00301807	0	0	0	0	0	0.000145449	0	0	0	0	0	0	0	0	0	0	0	0.00516345
g__Bauldia	3.63623e-05	0	0	3.63623e-05	3.63623e-05	0	7.27246e-05	0	0	0	7.27246e-05	0	3.63623e-05	0	0	0	0	0	0	7.27246e-05	0	0	0	0	0	0	0	0	7.27246e-05	0	0	0	0	0	0	0	3.63623e-05	0	0	0	0	0	0	0	0	0	0
g__Leptospira	3.63623e-05	0	0	0	0	0	0	0	0	3.63623e-05	7.27246e-05	3.63623e-05	3.63623e-05	0	0	0	0	0	0	0	0	0	0	0	0	0	7.27246e-05	3.63623e-05	0	3.63623e-05	3.63623e-05	3.63623e-05	0	0	0	3.63623e-05	0	3.63623e-05	0	0	0	0	0	0	0	0	0
g__Reyranella	0.000436348	0.000218174	0.000181812	3.63623e-05	0.000218174	0.000181812	0.000581797	0.000218174	7.27246e-05	0.000109087	0.000545435	0	0.000109087	0	7.27246e-05	7.27246e-05	0	0	0	0.000254536	0	0	0	0	0	0	0.000109087	7.27246e-05	0.000109087	7.27246e-05	0.000145449	7.27246e-05	0	0	3.63623e-05	3.63623e-05	0.000145449	0	0	0	0	0	0	0	0	0	0
g__Anaerobacillus	0.139268	0.123232	0.246609	0.0295262	0.0279263	0.337479	0.0859241	0.0440711	0.344424	0.18363	0.0390895	0.294935	0.21112	0.190575	0.0267627	0.158976	0.101887	0.144977	0.0744337	0.000436348	0.0644704	0.115887	0.0197447	0.0887968	0.121159	0.046471	0.0937784	0.0313443	0.209811	0.0107632	0.0896331	0.152613	0.0788335	0.0850151	0.0528708	0.0220719	0.0253445	0.0187266	0.13585	0	0.0102905	0.0774881	0.0173085	0.0388713	0.0165449	0.057307	0.375077
g__Chthoniobacter	0.000109087	0.000109087	0.000181812	0.00119996	0.00127268	0.000218174	0.000799971	0.000399985	0	7.27246e-05	0.00116359	7.27246e-05	3.63623e-05	0	0	0	0	0	0	0	0	0	0	0	0	0	0.00047271	0.000290899	0.000218174	3.63623e-05	3.63623e-05	0.000836333	0	0	0.000327261	0.000290899	0.000290899	0.000109087	0	0	0	0	0	0	0	0	0
g__Propionimicrobium	0	0	0	0	0	0	0	0	0	0	0	0	0	0	0.000254536	0	0	0.000363623	7.27246e-05	0	0.000254536	0.000145449	0.000145449	0.000109087	0	0	0	0	0	0	0	0	0	0.000545435	0	0	0	0	0	0	0	0	0	0.000254536	0.000181812	0.0247264	0
g__Eubacterium_saphenum_group	0	0	0	0	3.63623e-05	0	0	0	0	0	0	0	0	0	0	7.27246e-05	0	0	0	0	0	0	0	0	0	0	0	0	0	0.00119996	0	0	0	0	0	0	0	0	0.00599978	0	0	0	0	3.63623e-05	0.000545435	0	3.63623e-05
g__Fusicatenibacter	0.000109087	0.000109087	0	0.000181812	0	0	0	0.000218174	0.000145449	0.000109087	0	0.00934511	0.00487255	0	0	0	0	0	0	0	0	0	0	0	0	0	0.000218174	0.000109087	0.010436	0.000109087	0.000181812	0.013745	0	0	3.63623e-05	0.000109087	3.63623e-05	0.000145449	0	0	3.63623e-05	0	0	0	0	0	0
g__Arenimonas	0.000109087	7.27246e-05	0.000109087	7.27246e-05	0.000218174	0	0.000290899	7.27246e-05	0	0	0.000145449	3.63623e-05	0	0	0	3.63623e-05	7.27246e-05	7.27246e-05	0	0.000254536	0	0	0	0	0	0	0	0	0	3.63623e-05	0	0	0	3.63623e-05	7.27246e-05	7.27246e-05	0	0	7.27246e-05	0	0	0	0	0	0	0	0
g__Dinghuibacter	0.000145449	0	0	0.000145449	0.000181812	7.27246e-05	0.000363623	0.000109087	0	0	0.000109087	0	0	0	0	0	0	0	0	0	0	0	0	0	0	0	0	0	0.000109087	0	0	0	0	7.27246e-05	3.63623e-05	0	7.27246e-05	0	0	0	0	0	0	0	0	0	0
g__Solobacterium	0	0	0	0	0	0	0	0	0	0	0	0	0	0	0	0	0	0	0	0	0	0	0	0	0.00272717	0	0	0	0	0	0	0	0	0	0	0	0	0	0	0	0	0	0	0	0	0	0
g__Acidicaldus	0	0	0	0	0	0	0	0	0	0	0	0	0	0	0	0	0	0	0	0.000618159	0	0	0	0	0	0	0	0	0	0	0	0	0	0	0	0	0	0	0	0	0	0	0	0	0	0	0
g__Lutispora	0	0	0	0	0	0	0	0	0	0	0	0	0	3.63623e-05	0	0	0	0	0	0	0	0	0	0	0	0.000727246	0	0	0	0	0	0	0	0	0	0	0	0	0	0	0	0	0	0	0	0	0
g__possible_genus_04	0	0	0	0	0	0	0	0	0	0	0	0	0	0	7.27246e-05	3.63623e-05	3.63623e-05	7.27246e-05	0	0	0	0	0	0	0	7.27246e-05	0	0	0	0	0	0	0.000109087	0	0	0	0	0	3.63623e-05	0	0	0	0	0	0	0	0
g__Phenylobacterium	0	3.63623e-05	0	0	0	0	0	0	0	0	0	0	0	0	3.63623e-05	3.63623e-05	0	7.27246e-05	3.63623e-05	3.63623e-05	0	3.63623e-05	0	0	7.27246e-05	7.27246e-05	0	0	0	0	0	0	3.63623e-05	7.27246e-05	0	0	0	0	0.000145449	0	0	3.63623e-05	0	0	0	0.00229083	0
g__Halothiobacillus	0	0	0	0	0	0	0	0	0	0	0	0	0	0.00410894	0.000145449	7.27246e-05	0.00763609	7.27246e-05	0	0	0	0	0	3.63623e-05	3.63623e-05	7.27246e-05	0	0	0	0	0	0	0	0	0	0	0	0	0	0	0	0	0	3.63623e-05	0	0	0
g__Prevotellaceae_UCG-003	0	0	0	0	0	0	0	0	0	0	0	0	0	0	0	0	0.00145449	0	0	0	0	0	0	0	0	0	0	0	0	0	0	0	0	0	0	0	0	0	0	0	0	0	0	0	0	0	0
g__Brevundimonas	7.27246e-05	0	7.27246e-05	0.000109087	3.63623e-05	0.0114178	0.000145449	0	0	0	0.000109087	0	0	0	0.000254536	7.27246e-05	0.0030908	0.000872696	0	7.27246e-05	0	0	0	0	0	0.00243628	0	0	0	0	0	7.27246e-05	7.27246e-05	0	3.63623e-05	0	0	3.63623e-05	7.27246e-05	0	0	3.63623e-05	0	0	0	0	0
g__Pseudomonas	0.000436348	0.00127268	0.0047271	0.00047271	0.000254536	3.63623e-05	0.00727246	0.000254536	0.00367259	0.00618159	0.000836333	3.63623e-05	0.000109087	0.00181812	0.000327261	0.00258172	0.00181812	0.000399985	0.00396349	0.00047271	0.000618159	0.00138177	0.000109087	0.000109087	0.00178175	0.00152722	7.27246e-05	0.000109087	0.00319988	0.000290899	0.00698156	0.000109087	0.000436348	0	7.27246e-05	0.000145449	0.000109087	3.63623e-05	0.00330897	0.00305443	0.000181812	0.00763609	7.27246e-05	0.000181812	0.000654522	0.000618159	0
g__Dorea	0	3.63623e-05	0	0	0	0	0	0	0	0	0	0	0	0	0	0	0	7.27246e-05	3.63623e-05	0.000145449	0.000290899	0.000218174	0	0	0	0	0	0	0	0	0	0	0	0	0	0	3.63623e-05	0	0	3.63623e-05	0.000218174	3.63623e-05	0.000109087	0	0	0	0
g__Roseburia	0	0	0	0	7.27246e-05	3.63623e-05	0.00109087	3.63623e-05	0.00101814	3.63623e-05	0	0.00134541	0	0	3.63623e-05	7.27246e-05	3.63623e-05	0.00047271	0	0.00196356	0.000254536	0.000654522	7.27246e-05	0	0	0.000327261	0.000109087	0.000145449	0.00458165	0.000254536	0	0.00505436	0	3.63623e-05	0	7.27246e-05	0.000872696	3.63623e-05	0	0.00105451	0.000218174	0	0	0	0	0	0
g__Enhydrobacter	0	0	0	0	0	0	0.000763609	3.63623e-05	0	0.0027999	0	0	0	7.27246e-05	0.000399985	7.27246e-05	3.63623e-05	0.00876332	0	0.00138177	0.00232719	0.00345442	0.000109087	0.00141813	3.63623e-05	0.000581797	0	0	0	0.000109087	0	0	0.00149085	3.63623e-05	3.63623e-05	0	3.63623e-05	0	0.00156358	0	7.27246e-05	0.00145449	0	3.63623e-05	0.000145449	3.63623e-05	0
g__Demequina	0.000181812	7.27246e-05	3.63623e-05	3.63623e-05	7.27246e-05	0	0.000218174	0.000181812	0	0	3.63623e-05	0	0	0	3.63623e-05	0	0	0	0	0	0	0	0	0	0	0.00047271	0	0	7.27246e-05	7.27246e-05	0	0	0	0	0	3.63623e-05	7.27246e-05	0	0	0	0	0	0	0	0	0	0
g__Pir4_lineage	0	0	0	0	0	0	0	0	0	0	0	0	0	0	0	0	0	0	0	0	0	0	0	0	0	0	0	0	0	0	0	0	0	0	0	0	0	0	0	0	0	0	0	0	0	0.000581797	0
g__Zunongwangia	0	0	0	0	0	0	0	0	0	0	0	0	0	0	0	0	0	0	0	0	0	0	0	0	0	0	0	0	0	0	0	0	0	0	0	0	0	0	0	0	0	0	0	0	0.000290899	0	0
g__Variibacter	0.000254536	0.000218174	0.000109087	0.000363623	0.000290899	0.000181812	0.00094542	0.000254536	0.000145449	3.63623e-05	0.00047271	7.27246e-05	0	0	0.000109087	0	3.63623e-05	0	0	0.000181812	0	3.63623e-05	3.63623e-05	0	0	0	7.27246e-05	0	3.63623e-05	0	7.27246e-05	3.63623e-05	0	3.63623e-05	0.000109087	3.63623e-05	0.000109087	0.000109087	0	3.63623e-05	0	0	0	7.27246e-05	0	0.00298171	0
g__Actinobacillus	3.63623e-05	0.00799971	0.000109087	0.000327261	0.000872696	0.00359987	0.0182539	0.00109087	0.0066543	0.00319988	0.000145449	0.000327261	0.000654522	7.27246e-05	0.000109087	0.000727246	0.000145449	0.010036	0.000109087	0.00298171	7.27246e-05	0.00352714	0.00276354	3.63623e-05	0.000145449	0.000363623	0.00330897	0.0832697	0.0379259	0.0653067	0.000509072	0.000363623	0.0131268	3.63623e-05	0.00119996	0.00047271	0.00330897	0.000799971	0.00516345	0.0203265	0.000109087	0.00189084	0.000909058	0.00047271	0.000727246	0.000109087	0.00265445
g__Prevotella	0.00109087	0.0107996	0.0256718	0.000509072	0.000690884	3.63623e-05	0.00825425	0.000436348	0.00879968	0.00690884	0.00047271	7.27246e-05	0.0125086	0.000290899	0.000909058	0.00210901	0.0248355	0.0097451	0.00941784	0.0329443	0.00825425	0.00378168	0.0206174	0.033017	0.0201447	0.00170903	0.000436348	0.00799971	0.0285444	0.0377441	0.0016363	0.000109087	0.00458165	0.0211265	0.0174539	0.000218174	0.002509	0.000509072	0.0553434	0.0218538	0.0532708	0.0278899	0.00930875	0.00119996	0.00323625	0.00399985	0.000290899
g__Rhizomicrobium	0	0	0	3.63623e-05	0.000109087	0	0	0	0	0	0	0	0	0	0	3.63623e-05	0	0	0	0.0019272	0	0	0	0	0	0	0	0	0	3.63623e-05	0	0	0	0	0	0	0	0	0	3.63623e-05	0	0	0	0	0	0	0
g__Parapusillimonas	0	0	0	0	0	0	0	0	0	0	0	0	0	0	0	0	0.000618159	0	0	0	0	0	0	0	0	0	0	0	0	0	0	0	0	0	0	0	0	0	0	0	0	0	0	0	0	0	0
g__Lactobacillus	0.00272717	0.00592706	0.000218174	0.000509072	0.000436348	0.0154176	0.00123632	0.00149085	0.00399985	0.00599978	0.00149085	0.02509	0.0299262	0.0142177	0.000545435	0.0134904	0.00374532	0.00589069	0.000436348	0.00298171	0.00145449	0.00261809	0.00181812	0.0119268	0.00549071	0.00399985	0.00112723	0.00167267	0.0168721	0.000581797	0.00283626	0.0427984	0.00229083	0.00298171	0.0825788	0.00105451	0.00301807	0.00134541	0.00229083	0.00367259	0.00399985	0.0072361	0.632341	0.121123	0.000581797	0.00138177	0.016763
g__Sedimentibacter	0	0	0	0	0	0	0	0	0	0	0	0	0	0.00265445	0.000254536	0.00109087	0.00094542	7.27246e-05	0	0.000218174	3.63623e-05	0	0	0	0.00047271	0.00152722	0	0	0	0	0	0	3.63623e-05	0	0	0	0	0	0	0	0	0	0	0	0	0	0
g__Kytococcus	0	0	0	0	0	0	0	0	0	0	0	0	0	3.63623e-05	0	0.00323625	0	0	0	0	0	0	0	0	3.63623e-05	0	0	0	0	0	0	0	0	0	0	0	0	0	7.27246e-05	0	0	0	0	0	0	0	0
g__Mesorhizobium	0.000145449	7.27246e-05	0	0.000109087	0.000290899	3.63623e-05	0.000181812	3.63623e-05	0	3.63623e-05	0.000218174	0	0	0	0.000181812	0	0	3.63623e-05	0	0.000109087	0	0	0	3.63623e-05	0	0	0	0	3.63623e-05	3.63623e-05	0	0	0	7.27246e-05	0	0	0.000109087	0	3.63623e-05	0	0	3.63623e-05	0	7.27246e-05	0	0.00229083	0
g__Gardnerella	0	0	0	0	0	0	0	0	0	0	0	0	0	0	0	0.000181812	3.63623e-05	0	3.63623e-05	3.63623e-05	0	0	0	0	0	0	0	0	0	0	0	0	3.63623e-05	3.63623e-05	0	0	0	0	0.00330897	0	0.000290899	3.63623e-05	0	3.63623e-05	0	0	0
g__Desulfitibacter	0	0	0	0	0	0	0	0	0	0	0	0	0	0	0	0.000799971	3.63623e-05	0	0	0	0	0	0	0	0	0	0	0	0	0	0	0	0	0	0	0	0	0	0	0	0	0	0	0	0	0	0
g__Clostridium_sensu_stricto_14	0	0	0	0	0	0	0	0	0	0	0	0	0	3.63623e-05	0	0.00490891	0	0	0	0	0	0	0	0	0	0	0	0	0	0	0	0	0	0	0	0	0	0	0.000109087	0	0	0	0	0	0	0	0
g__Ruminiclostridium_9	0	3.63623e-05	0	7.27246e-05	0.000218174	0.000109087	3.63623e-05	0.000109087	0.00316352	3.63623e-05	0	0.00476346	0	0	0	0	0	0.000181812	0	0.000872696	0.000327261	3.63623e-05	0	0	0.000799971	0	3.63623e-05	0	3.63623e-05	0	0	0.0055998	0	0	3.63623e-05	3.63623e-05	0.000763609	7.27246e-05	0	0.000509072	0.000109087	0	0	0	0	0	0
g__Sphingobium	0	7.27246e-05	0	0	0	0	0	3.63623e-05	0	0	0	0	0	3.63623e-05	0.000109087	0	0.000109087	0.000145449	0.00181812	0.000109087	7.27246e-05	0	0	7.27246e-05	0	0	0	0	0	0	0	0	0	3.63623e-05	0	0	0	0	0	0.000872696	0	0	0	3.63623e-05	0	0.00156358	0
g__Peredibacter	0	0	0	0	0	0	0	0	0	0	0	0	0	0	3.63623e-05	0	0	0	0	0	0	0	0	3.63623e-05	0	0	0	0	0	0	0	0	0	0	0	0	0	0	0	0	0	0	0	0	0	0	0
g__Lachnospiraceae_NK3A20_group	0	0	0	0	0	0	0	0	0	0	0	0	0	0.00174539	0.00127268	0.000145449	0.00676339	0.00367259	0	0	7.27246e-05	0.00203629	0	0	0.00214538	0	0	0	0	0	0	0	0	3.63623e-05	0	0	0	0	0	0	0	0	0	0.000109087	7.27246e-05	3.63623e-05	0
g__Iamia	0.000181812	0.000109087	3.63623e-05	7.27246e-05	0.000109087	3.63623e-05	0.000181812	7.27246e-05	7.27246e-05	0	0.000254536	0	3.63623e-05	3.63623e-05	3.63623e-05	0	0	3.63623e-05	0	3.63623e-05	0	0	3.63623e-05	0	0	7.27246e-05	0.000109087	0	0	0	0.000145449	7.27246e-05	0	0	0	0	0.000109087	0	0	0	0	0	0	0	0	0	0
g__Kaistia	0.000327261	0.000399985	0.000145449	0.000327261	0.00112723	0.00119996	0.00378168	0.00047271	3.63623e-05	0.000145449	0.000436348	3.63623e-05	7.27246e-05	0	0	0	0	0	0	0	0	0	0	0	0	0	0	7.27246e-05	0.00112723	0.000109087	0.000145449	0.000109087	0	0	0	0.000218174	0.000290899	7.27246e-05	0	0	0	0	0	0	0	0	3.63623e-05
g__Pseudobutyrivibrio	0	0	0	0	0	0	0	0	0	0	0	0	0	0	0	0.00109087	0	0	0	0	0	0	0	0	0	0	0	0	0	0	0	0	0	0	0	0	0	0	0	0	0	0	0	0	0	0	0
g__bacterium_enrichment_culture_clone_Anammox_2	0	3.63623e-05	0	0	0	3.63623e-05	3.63623e-05	0	0	0	0	0	0	0	0	0	0	0	0	0	0	0	0	0	0	0	0	0	0	0	0	0	0	0	3.63623e-05	3.63623e-05	0	0	0	0	0	0	0	0	0	0	0
g__Ezakiella	0	0	0	0	0	0	0	0	0	0	0	0	0	0	0	0	0	0	0	0.00130904	0	0	0	0	0	0	0	0	0	0	0	0	0.00174539	0	0	0	0	0	0	0	3.63623e-05	3.63623e-05	0	0	0	0	0
g__Prevotellaceae_NK3B31_group	3.63623e-05	0.000909058	0	0	0	0	0	3.63623e-05	0.00265445	0	0	0.00239991	0.00119996	0	0	0.00112723	0.000327261	0	0	0	0	0	0	0	0	0	0	0.000254536	3.63623e-05	0	0.000727246	0	0	0	0.000581797	0	0	0	0	0	0	0	0	0	0	0	0
g__Pantoea	0	0	0	3.63623e-05	0	7.27246e-05	0	0	0	0	0	0	0	0.000254536	3.63623e-05	0.000327261	3.63623e-05	0.000109087	7.27246e-05	0	0.00705429	0.000290899	0.000254536	0.000145449	0.000218174	0.000109087	0	3.63623e-05	0	0	0	0	0.000145449	0	0	0	0	0	7.27246e-05	0	0.00327261	0.000145449	0.000218174	0.00425439	0.000109087	0	0
g__Selenomonas_3	3.63623e-05	0.00541798	0	0.000181812	7.27246e-05	0	0.00883604	0.000509072	0	0.00130904	0.000181812	0.00425439	0	0	7.27246e-05	0.000218174	0.0179993	0.000981782	0.000145449	0	0.00778154	0	0.000763609	0.00679975	3.63623e-05	0	0.000109087	0.00196356	0.000181812	0.00276354	0.000545435	0	7.27246e-05	0.00243628	0.000581797	0.000581797	0.000145449	0.000181812	0.0102542	0.00138177	0.002509	0.000145449	0.00047271	0.000181812	0.000254536	7.27246e-05	3.63623e-05
g__Pontibacillus	0	0	0	0	0	0	0	0	0	0	0	0	0	3.63623e-05	0	3.63623e-05	0.00112723	0	0	0	0	0	0	0	0	0	0	0	0	0	0	0	0	0	0	0	0	0	0	0	0	0	0	0	0	0	0
g__C1-B045	0	0	0	0	0	0	0	0	0	0	0	0	0	0	0	0	0	0	0	0.000145449	0	0	0	0	0	0	0	0	0	0	0	0	0	0	0	0	0	0	0	0	0	0	0	0	0	0	0
g__Microbacter	0	0	0	0	0	0	0	0	0	0	0	0	0	0	3.63623e-05	0	0	0.00199993	0	0	0	0.00123632	0	3.63623e-05	0	0	0	0	0	0	0	0	0	0	0	0	0	0	0	0	0	0	0	0	7.27246e-05	0.00152722	0
g__Ruminococcus_torques_group	0	0.00119996	0	0	0	0	0	0	0	0	0	0	0	0	0.000654522	3.63623e-05	0	7.27246e-05	0	0	0	7.27246e-05	0	0	0	0	0	0	0	0.000181812	0.000254536	0.000545435	0	0	0	0	0.000654522	0.000327261	0.00094542	0	0	0	0	0	0	0	0
g__Rikenellaceae_RC9_gut_group	0	0	0	0	0	0	0	0	0	0	0	0	0	0	7.27246e-05	0	0.00232719	0.000254536	0	0.00294535	0	0	0	0	0	0	0	0	0	0	0	0	0	0	0	0	0	0	0	0.000799971	7.27246e-05	0	0	0	0	0.00290899	0
g__Candidatus_Competibacter	0	0	0	0	0	0	0	0	0	0	0	0	0	0	0.000254536	0	0	0.000145449	7.27246e-05	0	0.000109087	3.63623e-05	7.27246e-05	0	0	0	0	0	0	0	0	0	0	0.000109087	0	0	0	0	0	0	0	0	0	3.63623e-05	0	0.00581797	0
g__Fusobacterium	0.00534526	0.034326	0	0.0125086	0.002509	0.0251991	0.02509	0.0117814	0.000727246	0.0365078	0.000872696	0.00978146	0.017563	0.000290899	0.0055998	0.00839969	0.00814516	0.00676339	0.0193448	0.076179	0.0343624	0.00592706	0.0399985	0.0396349	0.0170176	0.00130904	0.00483619	0.112614	0.00796335	0.126832	0.00345442	0.000981782	0.00512709	0.0188357	0.00756336	0.00127268	0.00421803	0.00109087	0.0168358	0.124359	0.0235264	0.0270899	0.0108723	0.00141813	0.0508709	0.00796335	0.000399985
g__Hirschia	0	0	0	0	0	0	0	0	0	0	0	0	0	0	7.27246e-05	0	0	0	0	0	0	0	0	0	0	0	0	0	0	0	0	0	0	0.000109087	0	0	0	0	0	0	0	0	0	0	0	3.63623e-05	0
g__Bryobacter	3.63623e-05	0	0	0	7.27246e-05	0	7.27246e-05	0	0	3.63623e-05	0	0	0	0	0.000290899	0	0	0.000109087	0	0.00265445	0.000145449	3.63623e-05	0.000145449	7.27246e-05	0	0	0	0	3.63623e-05	0	0	3.63623e-05	0	7.27246e-05	0	0	0	0	3.63623e-05	0	0	0	0	0.000109087	3.63623e-05	0.0100724	0
g__Bromus_tectorum	0	0	0.000218174	0	0	0	0	0	0	0	0	0	0	3.63623e-05	0.00243628	0.00254536	0.00290899	0.00516345	0	0	7.27246e-05	0	0	0.000109087	7.27246e-05	0.00156358	0	0	0	0	0	0	0.00349078	0.00287262	0	3.63623e-05	0	0	0.00276354	0.000509072	0	7.27246e-05	3.63623e-05	0.000363623	3.63623e-05	0.00301807	0
g__Sorangium	0.000181812	7.27246e-05	0	0.000145449	3.63623e-05	0	0.000181812	3.63623e-05	0	3.63623e-05	0.000109087	0	7.27246e-05	0.00178175	0.000109087	0.000145449	0.000218174	0.00494527	0.00534526	0.00047271	0.000581797	0.00425439	0.000509072	0.00399985	0.00596342	0.000109087	0	0	0	0	0	3.63623e-05	0.000109087	3.63623e-05	0	0	0	0	7.27246e-05	3.63623e-05	3.63623e-05	0	3.63623e-05	0.00116359	0.000545435	0.00363623	0
g__Pseudoxanthomonas	7.27246e-05	0.000109087	0	0.000109087	0.000327261	3.63623e-05	0.000109087	7.27246e-05	0	0	3.63623e-05	3.63623e-05	0	0	0	7.27246e-05	0	0	0	0	3.63623e-05	3.63623e-05	7.27246e-05	3.63623e-05	0	0.00047271	0.000181812	0.000181812	3.63623e-05	0.000145449	0.000109087	0.000145449	3.63623e-05	3.63623e-05	7.27246e-05	3.63623e-05	0.000218174	3.63623e-05	0	0.000581797	0	7.27246e-05	0	0	0	0	0
g__Eggerthia	0	0	0	0	0	0	0	0	0	0	0	0	0	0	0	0	0	0	0.00134541	0	0	0	0	0	0	0	0	0	0	0.000109087	0	0	0	0	0	0	0	0	0	0	0	0	0	0	0	3.63623e-05	0
g__Triticum_aestivum_bread_wheat	0	0	0	0	0	0	0	0	0	0	0	0	0	0	7.27246e-05	0	3.63623e-05	7.27246e-05	0	0	3.63623e-05	0	0	0	0	0	0	0	0	0	0	0	7.27246e-05	0	0	0	0	0	3.63623e-05	0	0	0	0	0	0	3.63623e-05	0
g__Phaselicystis	7.27246e-05	3.63623e-05	3.63623e-05	0.000109087	0.000327261	3.63623e-05	0.000145449	0	0	3.63623e-05	0.000181812	3.63623e-05	3.63623e-05	0	0	0	0	0	0	0	0	0	0	0	0	0	0	0	0	3.63623e-05	0	0	0	0	0	3.63623e-05	3.63623e-05	0	3.63623e-05	0	0	0	0	0	0	3.63623e-05	0
g__Thermomonas	0	0.000363623	3.63623e-05	0	0.000145449	0.000545435	0.000618159	0.000145449	0	0	0.000254536	0	0	0	0	0	0	0	0	3.63623e-05	0	0	0	0	0	0	3.63623e-05	0.000109087	0.000399985	0	3.63623e-05	3.63623e-05	0	0	7.27246e-05	3.63623e-05	0.000145449	3.63623e-05	0	0	0	0	0	0	0	0	0
g__Butyricicoccus	3.63623e-05	0	0	0	0	0.00385441	0	3.63623e-05	0.000618159	0.000109087	0	0	0.00341806	0	0	0	0	7.27246e-05	0	0.000218174	0.000109087	0	0	0	0	0	3.63623e-05	0.000581797	0.00436348	0	3.63623e-05	0	0	0	0	7.27246e-05	0.000327261	0	0	0	7.27246e-05	0	0	7.27246e-05	3.63623e-05	0	0
g__Methylobacillus	0	0	0	0	0	0	0	0	0	0	0	0	0	0	0	0	0	0	0	0	0	0	0	0	0	0.000690884	0	0	0	0	0	0	3.63623e-05	0	0	0	0	0	0	0	0	0	0	0	0	0	0
g__Candidatus_Saccharimonas	7.27246e-05	0.000836333	0	7.27246e-05	7.27246e-05	0	0	0	3.63623e-05	0	0	0	0.00218174	7.27246e-05	0.000581797	0	0.00610887	0.000618159	7.27246e-05	3.63623e-05	7.27246e-05	0.00159994	0	0.00269081	0.00145449	7.27246e-05	7.27246e-05	0.000218174	0	0.000218174	3.63623e-05	0.002509	3.63623e-05	0.000181812	0.000109087	0	7.27246e-05	0	0.0019272	0.00127268	0.00327261	0.000218174	0.000727246	0	0.00105451	0	0
g__Lysobacter	3.63623e-05	0	3.63623e-05	7.27246e-05	0	0	3.63623e-05	0	0	0	3.63623e-05	0	0	0.000145449	3.63623e-05	0	0	0	0.000109087	0.000290899	0	0	0	0	0	0	0.000581797	0	0	0	0	0	0	7.27246e-05	0	0	0	0	0	0	0	0	0	0	0	0	0
g__Desulfovibrio	0	3.63623e-05	3.63623e-05	0.000109087	0	0	7.27246e-05	0.000581797	0.00410894	0	0	0	0.000654522	0	0	0	0	0	0	0.000145449	0	0.00123632	0	3.63623e-05	0	0	0.000436348	7.27246e-05	0.00159994	0.000109087	0	0.0132359	0	0	3.63623e-05	3.63623e-05	0.000290899	3.63623e-05	0	0	0	0	0	3.63623e-05	0	0	0.00134541
g__Paludibaculum	3.63623e-05	0.000109087	7.27246e-05	7.27246e-05	0.000181812	7.27246e-05	0.000109087	0	0	7.27246e-05	3.63623e-05	0	0	0	0	0	0	0	0	0	0	0	0	0	0	0	0	0	0	0	3.63623e-05	0	0	0	0	7.27246e-05	0	0	0	0	0	0	0	0	0	0	0
g__Haliscomenobacter	0.000218174	0.000145449	7.27246e-05	7.27246e-05	0.000181812	3.63623e-05	0.000363623	0.000109087	0	0	0.000581797	0	3.63623e-05	0	0	0	0	0	0	0	0	0	0	0	0	0	0	7.27246e-05	3.63623e-05	3.63623e-05	0	3.63623e-05	0	0	0.000109087	7.27246e-05	0	3.63623e-05	0	0	0	0	0	0	0	0	0
g__Lachnoanaerobaculum	0.000109087	0.00505436	0.00189084	0.00290899	0	3.63623e-05	0	0.00105451	3.63623e-05	0.00199993	0.000327261	7.27246e-05	3.63623e-05	0	7.27246e-05	0.00127268	0.00236355	0.00505436	7.27246e-05	0.00239991	0.00901785	0.00130904	0.00196356	0.00949056	0.00181812	0	0.000727246	0.00476346	7.27246e-05	0.00727246	0.00418167	0.000327261	0.00149085	0.00189084	0.00294535	0	0.00301807	0.000727246	7.27246e-05	0.00669067	0.00312716	0.00123632	0.000145449	7.27246e-05	0.00258172	0.00465438	0.000109087
g__Caulobacter	7.27246e-05	3.63623e-05	0	7.27246e-05	7.27246e-05	3.63623e-05	0	0	0	0	7.27246e-05	0	0	0	3.63623e-05	0	7.27246e-05	0.00258172	3.63623e-05	0	3.63623e-05	0.000654522	0	3.63623e-05	0	0.00094542	7.27246e-05	0	0	3.63623e-05	3.63623e-05	0	3.63623e-05	0	0	0	0	0	0	0	0	0	0	0	3.63623e-05	7.27246e-05	0
g__Eubacterium_brachy_group	0	0	0	0	3.63623e-05	0	0	0	0	3.63623e-05	0	0	0	0	0	0	0	0	0	3.63623e-05	0	0	0	0	0	0	0	0.000690884	0	0.000399985	0	0	0	0	0	0	0	0	0	0	0	0	0	0	0.000254536	0	3.63623e-05
g__Parascardovia	0	0	0	0	0	0	0	0	0	0	0	0	0	0	0	0	0	0	0	0	0	0	0	0	0	0	0	0	0	0	0	0	0	0	0	0	0	0	0	0	0.000218174	0	0	0	0	0	0
g__Anaerolinea	3.63623e-05	0	3.63623e-05	3.63623e-05	7.27246e-05	0	3.63623e-05	3.63623e-05	0	3.63623e-05	3.63623e-05	0	0	0	0	0	0	0	0	0	0	0	0	0	0	0	0	3.63623e-05	0	0.000109087	0	0	0	0	0	3.63623e-05	3.63623e-05	0	0	0	0	0	0	0	0	0	0
g__Oscillochloris	7.27246e-05	0	0	3.63623e-05	0.000218174	3.63623e-05	0.000509072	7.27246e-05	3.63623e-05	3.63623e-05	0	0	0	0	0	0	0	0	0	0	0	0	0	0	0	0	0	0	3.63623e-05	0	0	0	0	0	0	0	3.63623e-05	3.63623e-05	0	0	0	0	0	0	0	0	0
g__Lachnospiraceae_UCG-002	0	0	0	0	0	0	0	0	0	0	0	0	0	0	0	0	0.00247264	0.00167267	0	0	0	0.00112723	0	3.63623e-05	0	0	0	0	0	0	0	0	0	0	0	0	0	0	0	3.63623e-05	0	0	0	3.63623e-05	0	0	0
g__Odoribacter	0	0	0	0	0	0	0	0	0	0	0	0	0	0	0	0	0	0	0	0	0	0	0	0	0	0	0	0	0	0	0	0	0	0	0	0	0	0	0	0	0	0	0	0	0.000399985	0	0
g__Dermabacter	0	0	0	0	0	0	0	0	0	0	0	0	0	0	3.63623e-05	0	0	0	0	0	0	0	0	0	0	0	0	0	0	0	0	0	0	0.00134541	0	0	0	0	0	0	0	0	0	0	0	0	0
g__Halalkalibacillus	0	0	0	0	0	0	0	0	0	0	0	0	0	0	0	0	0.000799971	0	0	0	0	0	0	0	3.63623e-05	0	0	0	0	0	0	0	0	0	0	0	0	0	0	0	0	0	0	0	0	0	0
g__Aciditerrimonas	0	0	0	0	0	0	0	0	0	0	0	0	0	0	0	0	0	0	0	0.000327261	0	0	0	0	0	0	0	0	0	0	0	0	0	0	0	0	0	0	0	3.63623e-05	0	0	0	0	0	0	0
g__Slackia	0	0	0	0	0	0	0	0	0	0	0	0	0	0	0	0	0	0	0	0	0	0	0	3.63623e-05	0	0	0	0	0	3.63623e-05	0	0	0	0	0	0	0	0	0	0	0.000799971	0	3.63623e-05	0	3.63623e-05	0	0
g__Akkermansia	0	0	0	0.000109087	0	0	0	0	0	0	0	0	0	0	0	0	0	0.000218174	0	0.00130904	0	0	0	0	0	0	0	0	0	0	0	0.00549071	0	0	0	0	0	0	0	7.27246e-05	0	0	0	0	0	0	0
g__Erysipelotrichaceae_UCG-006	0	0	0	0	0	0	0	0	0	0	0	0	0	3.63623e-05	0.000290899	0	0.00156358	0	0	0	0	0	0.000181812	0	3.63623e-05	0	0	0	0	0	0	0	0	0	0	0	0	0	0	3.63623e-05	3.63623e-05	0	0	0	0	0	0
g__Luteimonas	0.000181812	0.000109087	0	0.000181812	0.000145449	0.000290899	0.000218174	0	0	0	0.000290899	7.27246e-05	3.63623e-05	0	0	0.000109087	0.000109087	0.000763609	0	0	0	0	0	0	0	0	3.63623e-05	0	7.27246e-05	0	0	0	7.27246e-05	0	0	0	3.63623e-05	0	0	0	0	0	0	0	3.63623e-05	0	0
g__Methylobacterium	0	0	0	0	0	3.63623e-05	0	0	0	0	3.63623e-05	0	0	0	0.00134541	0.00185448	0.000509072	0.00094542	0.000109087	0	0.00116359	0.00290899	0.000436348	0.00141813	7.27246e-05	0.00621796	0	0	0	0	0	0	0.000872696	0.000799971	0	0	0	0	7.27246e-05	0	3.63623e-05	3.63623e-05	0.000218174	0.000436348	3.63623e-05	3.63623e-05	0
g__Catonella	7.27246e-05	0.00269081	0	0.000363623	0	0.000109087	0.000727246	7.27246e-05	0.000109087	0.000181812	3.63623e-05	0.00625432	0.00734519	0	0	3.63623e-05	3.63623e-05	0.00294535	0	0	0.0041453	0.000836333	3.63623e-05	0.00119996	3.63623e-05	0	0.000145449	0.00196356	7.27246e-05	0.00199993	0.000218174	3.63623e-05	3.63623e-05	0	0.00141813	0.000145449	0.000727246	0.000109087	0.00523617	0	0.00141813	3.63623e-05	7.27246e-05	3.63623e-05	0.000290899	0	3.63623e-05
g__Eubacterium_nodatum_group	3.63623e-05	0.0145813	0	0.000509072	0	3.63623e-05	3.63623e-05	0.000909058	0.000290899	0.0135631	7.27246e-05	0.00272717	0.00327261	0.00323625	0.00196356	7.27246e-05	0.00174539	0.0047271	0.000109087	3.63623e-05	0.0136722	0.00247264	0.00149085	0.000399985	0.00367259	0.000509072	0.000145449	0.00127268	0.000109087	0.00603614	0.00105451	3.63623e-05	0.00167267	0.000109087	0.000545435	0.000145449	0.000290899	0.000399985	0.00167267	0.0030908	0.00527254	0.00159994	0.000109087	0.000145449	0.00156358	0.00396349	0.000145449
g__Rubrobacter	0	0	0	0	0	0	0	0	0	0	0	0	0	0	0	0	0	0	0	0	0	0.000618159	0	0	0	0	0	0	0	0	0	0	0	0	0	0	0	0	0	0	0	0	0	0	0	0	0
g__Aliifodinibius	0	0	0	0	0	0	0	0	0	0	0	0	0	0	3.63623e-05	0	0.000218174	0	0	0	0	0	0	0	0	0	0	0	0	0	0	0	0	0	0	0	0	0	0	0	0	0	0	0	0	0	0
g__Peptostreptococcus	0.000363623	0.00298171	0.0255263	0.0047271	0.00181812	0	0.0218901	0.00432712	0.000690884	0.0193084	0.000545435	0.0318534	0.00632704	3.63623e-05	0.000399985	0	0.00454529	0.000545435	7.27246e-05	0.0105451	0.0088724	0.000254536	0.00661794	0.00538162	7.27246e-05	0	0.00123632	0.0182902	0.000763609	0.0253082	0.000254536	0.000218174	3.63623e-05	0	0.00541798	0.000436348	0.000581797	0.000909058	0.00272717	0	0.00378168	0.000181812	0.000909058	0.000109087	0.00396349	3.63623e-05	0.00479983
g__Ornithinibacillus	0	0	0	0	0	0	0	0	0	0	0	0	0	0	0	0	0	0	0	0	0	0	0	0	0	0	0	0.000145449	0	0	0	0	0	0	0	0	0	0	0	0	0	0	0	0	3.63623e-05	0.000109087	0
g__Gemmatimonas	0.000254536	0.000399985	0.000145449	0.000218174	0.000327261	0.000254536	0.000509072	7.27246e-05	3.63623e-05	3.63623e-05	0.000363623	3.63623e-05	0	0	0	0	0	0	0	0.00167267	0	0	0	0	0	0	7.27246e-05	3.63623e-05	0	0.000109087	0.000109087	3.63623e-05	0	0	3.63623e-05	0.000145449	3.63623e-05	7.27246e-05	0	0	0	0	0	0	0	0	0
g__OM27_clade	0.000145449	3.63623e-05	0	7.27246e-05	0.000545435	0.000181812	7.27246e-05	7.27246e-05	0.000109087	0.000654522	0.000545435	3.63623e-05	3.63623e-05	0	0	0	0	0	0	0	0	0	0	0	0	0	0	3.63623e-05	3.63623e-05	0.000654522	0	3.63623e-05	0	0	0.000145449	0.000109087	0	7.27246e-05	0	0	0	0	0	0	0	0	0
g__Inquilinus	3.63623e-05	0	0	0	0	0	3.63623e-05	0	0	0	3.63623e-05	0	0	0	0	0	0	0	0	0	0	0	0	0	0	0	0	0	3.63623e-05	0	0	0	0	0	0	0	0	0	0	0	0	0	0	0	0	0	0
g__Tanticharoenia	0	0	0	0	0	3.63623e-05	0	0	0	0	0	0	0	0	0	0.002509	3.63623e-05	0	3.63623e-05	0.000218174	0	3.63623e-05	0	0	0	0	0	0	0	0	0	0	0	0	0	0	0	0	0.00189084	0	3.63623e-05	0	0	0	0	0	0
g__Peptoclostridium	0	0	0	0	0	0	0	0	0	0	0	0	0	0	0	0	0	0	0	0	0	0	0	0	0	0	0	0	0	0	0	0	0	0	0	0	0	0	0	0	0	0.000581797	0	0	0	0	0
g__Idiomarina	0	0	0	0	0	0	0	0	0	0	0	0	0	0.00650885	3.63623e-05	7.27246e-05	0.0066543	3.63623e-05	3.63623e-05	0	0	0.00130904	3.63623e-05	0	0	0	0	0	0	0	0	0	0	0	0	0	0	0	0	0	0	0	0	0	3.63623e-05	3.63623e-05	0
g__Aerococcus	0	0	0	0	0	0	0	0	0	0	0	0	0	0	3.63623e-05	0	0.000181812	0.000218174	3.63623e-05	0	3.63623e-05	0	0	3.63623e-05	0	0	0	0	0	0	0	0	0	7.27246e-05	0	0	0	0	0	0	7.27246e-05	0	0	0	0	0.00269081	0
g__PAUC26f	0	0	0	0	0	0	0	0	0	0	0	0	0	0	0	0	0	0	0	0.000509072	0	0	0	0	0	0	0	0	0	0	0	0	0	0	0	0	0	0	0	0	0	0	0	0	0	0	0
g__Polaromonas	0	0	0	0	0	0	0	0	0	0	0	0	0	0	0	0	0	7.27246e-05	0	0	0	0	0	0	0	0	0	0	0	0	0	0	0	3.63623e-05	0	0	0	0	0	0	0	0	0	0	0	0	0
g__Ancalomicrobium	0	3.63623e-05	0	3.63623e-05	3.63623e-05	0	0	3.63623e-05	0	0	0	0	0	0	0	0	0	0	0	0	0	0	0	0	0	0	0	0.000109087	0	0	0.000109087	0	0	0	0	0	3.63623e-05	0	0	0	0	0	0	0	0	0	0
g__Azospira	0.00105451	0.000399985	0.000327261	0.000690884	0.00152722	0.000218174	0.00225446	0.000436348	0.000109087	0.000436348	0.00174539	0	7.27246e-05	0	0	0	0	0	0	0.000145449	0	0	0	0	0	0.000218174	0	0.000181812	0.000145449	7.27246e-05	0	3.63623e-05	3.63623e-05	0	7.27246e-05	0	0.000290899	3.63623e-05	0	0.000109087	0	0	0	0	0	0	0
g__Microbacterium	0.000181812	0.000399985	0.000145449	3.63623e-05	0.000436348	7.27246e-05	0.000436348	0	3.63623e-05	0	0.000218174	3.63623e-05	0	0	7.27246e-05	0.00447256	0.000981782	0.000290899	3.63623e-05	7.27246e-05	0	0.00741791	3.63623e-05	3.63623e-05	0.00385441	3.63623e-05	0.000109087	3.63623e-05	0.000109087	3.63623e-05	0.000181812	0	0	3.63623e-05	0.000145449	0.000109087	0	0	3.63623e-05	0	0	0.000145449	0	7.27246e-05	0.000181812	0.00101814	0
g__Cellulomonas	7.27246e-05	3.63623e-05	0	3.63623e-05	3.63623e-05	3.63623e-05	0.000145449	7.27246e-05	0	0	0.000145449	3.63623e-05	0	0	0	0	0.000109087	3.63623e-05	0	7.27246e-05	0	0	0	0	0	0	0	3.63623e-05	0	3.63623e-05	3.63623e-05	0	3.63623e-05	0	0	0	0.000109087	3.63623e-05	3.63623e-05	0	0	0	0	0	0	0	0
g__Rhizobium	0.000618159	0.000399985	0.000145449	0.00112723	0.00105451	0.000327261	0.00101814	0.000218174	0	0.000145449	0.00141813	3.63623e-05	0.000109087	0	0	3.63623e-05	3.63623e-05	3.63623e-05	0	0.000145449	0	0	0	0	0	7.27246e-05	0	0.000254536	0.000145449	0.000145449	0	7.27246e-05	7.27246e-05	7.27246e-05	0.000290899	0.000290899	0.000181812	3.63623e-05	0	3.63623e-05	0	0	0	0	0	0.000109087	0
g__Alysiella	0	0.000654522	0	0	0	0	0	0	0	0	0	0	0	0	0	0	0.00145449	0	0	0	0	0	0.000109087	0	0	0	0	0	0	0.000218174	0	0	0	0	0	0	0	0	0	0	0.000218174	0	0	0	0	0	0
g__Pseudoclavibacter	0	0	0	0	0	0	0	0	0	0	0	0	0	0	0.000109087	0	0	7.27246e-05	0	0	3.63623e-05	0	0.000109087	3.63623e-05	0	0	0	0	0	0	0	0	0	0.000109087	0	0	0	0	0	0	0	0	0	3.63623e-05	3.63623e-05	0.00374532	0
g__Amphiplicatus	0	0	0	0	0	0	0	0	0	0	0	0	0	0	0.000327261	0	0	0.000181812	7.27246e-05	0	0.000145449	0.000109087	3.63623e-05	0.000181812	0	0	0	0	0	0	0	0	0	0.000218174	0	0	0	0	0	0	0	0	0	7.27246e-05	0.000145449	0.0191266	0
g__Microvirga	0	0	0	0	0	0	0	0	0	0	0	0	0	0	0	3.63623e-05	0	0	0	0.000109087	0	0	0	0	0	0	0	0	0	0	0	0	0	0	0	0	0	0	0	0	0	0	0	0	0	0	0
g__Anaerostipes	0	0	0	0	0	0	0	0	0	0	0	0.000254536	0	0	0	0	0	0	0	0	0	0	0.00047271	0	0	0	0	0	0	0	0	0	0	0	0	0	0	0	0	0	0	0.000363623	0	0	0	0	0
g__Lactococcus	0	0	0	0	0	0	0	0	0	0	0	0	0	0	0	0	0	0	0	0	0	0	0	0	0	0	0	0	0	0	0	0	0	0	0	0	0	0	0	0	3.63623e-05	7.27246e-05	0	0	3.63623e-05	0	0
g__Denitratisoma	0.000981782	0.000363623	0.000254536	0.00174539	0.00356351	0.000654522	0.00298171	0.000399985	0.000254536	0.00367259	0.00210901	0.000181812	0	0	0	0	0	0	0	0	0	0	0	0	0	0	0.00047271	0.000618159	0.000363623	0.00287262	0.000218174	0.000509072	0	0	0.000327261	0.000872696	0.000290899	0.000218174	0	0	0	0	0	0	0	0	0
g__Xanthobacter	3.63623e-05	3.63623e-05	0	0	0	0	3.63623e-05	0	0	0	3.63623e-05	0	0	0	0	3.63623e-05	0	0	0	0	0	0	0	0	0	0	0	0	0	0	0	0	0	0	0	3.63623e-05	0	0	3.63623e-05	0	0	0	0	0	0	0	0
g__Thauera	0	0	0	0	0	0	0	0	0	0	0	0	0	0	0	0	0	0	0	0.000218174	0	0	0	0	0	0	0	0	0	0	0	0	0	0	0	0	0	0	0	0.00105451	0	0	0	0	0	3.63623e-05	0
g__Bosea	0.00047271	3.63623e-05	3.63623e-05	0.000363623	0.000399985	0.000254536	0.000399985	0.000145449	0	3.63623e-05	0.000290899	0	0	3.63623e-05	3.63623e-05	0	0	7.27246e-05	0	0	3.63623e-05	0	3.63623e-05	0	0	0	0.000109087	3.63623e-05	0.000109087	0.000218174	0	0.000109087	0	3.63623e-05	0.000109087	0.000145449	0.000218174	0	3.63623e-05	0.000145449	0	7.27246e-05	0	0	0	0	0
g__Rickettsia	0	0	0	0	0	0	0	0	0	0	0	0	0	0	0	0	0	0	0	0	0	0	0	0	0	0	0	0	0	0	0	0	0	0	0	0	0	0	0	0.0229446	0	0	0	0	0	0	0
g__Leuconostoc	0	0	0	0	0	0	0	0	0	0	0	0	0	0	0	0	0	0	0	3.63623e-05	0	0	3.63623e-05	0	0	0	0	0	0	0	0	0	0	0	0	0	0	0	0	0	0	0	0	3.63623e-05	0	0.000436348	0
g__Ferruginibacter	0.00327261	0.00243628	0.000872696	0.00225446	0.00407258	0.000763609	0.00505436	0.00141813	0.000109087	0.000145449	0.00450893	7.27246e-05	0.000109087	0	0	0	0	0	0	0	0	0	0	0	0	0	3.63623e-05	0.000436348	7.27246e-05	0.000290899	0.000290899	0.000181812	0	0	0.00047271	0.000145449	0.00119996	0.000254536	0	0	0	0	0	0	0	0	0
g__AKIW659	0	0	0	0	0	0	0	0	0	0	0	0	0	0	0	0	0	0	0	0.000109087	0	0	0	0	0	0	0	0	0	0	0	0	0	0	0	0	0	0	0	0	0	0	0	0	0	0	0
g__Actinospica	0	0	0	0	0	0	0	0	0	0	0	0	0	0	0	0	0	0	0	0.000363623	0	0	0	0	0	0	0	0	0	0	0	0	0	0	0	0	0	0	0	0	0	0	0	0	0	0	0
g__Gyrodactylus_salaris_gyrodactylosis_fluke	3.63623e-05	0	0	7.27246e-05	0.000109087	0.000218174	0	0	0	0.000145449	0.000109087	0	3.63623e-05	0	0	0	0	0	0	0	0	0	0	0	0	0	0	0	0	3.63623e-05	0	0	0	0	3.63623e-05	0	0	0	0	0	0	0	0	0	0	0	0
g__Nonomuraea	0	0	0	0	0	0	0	0	0	0	0	0	0	0	0	3.63623e-05	0	3.63623e-05	0	0.000109087	0	0	0	0	0	3.63623e-05	0	0	0	0	0	0	0.000109087	0	0	0	0	0	0	0	0	0	0	0	0	0	0
g__Gemmobacter	0.0022181	0.000399985	0.000545435	0.00159994	0.00214538	0.000690884	0.00432712	0.000581797	3.63623e-05	7.27246e-05	0.00272717	0.000109087	3.63623e-05	0	0	0	0	0	0	0	0	0	0	0	0	0	0.000145449	0.000290899	0.000399985	0.000109087	0.000109087	0.000145449	0	0	0.000109087	3.63623e-05	0.000436348	0.000145449	0	0	0	0	0	0	0	0	3.63623e-05
g__Bowmanella	0	0	0	0	0	0	0	0	0	0	0	0	0	0	0	0	0.000981782	3.63623e-05	0	0	0	0	0	0	0	0	0	0	0	0	0	0	0	0	0	0	0	0	0	0	0	0	0	0	0	0	0
g__Clostridium_sensu_stricto_3	0	0	0	0	0	0	0	0	0	0	0	0	0	0	0	0	0	3.63623e-05	0	0	0	0	3.63623e-05	0	0	0	0	0	0	0	0	0	0	0	0	0	0	0	0	0	0	0	0	3.63623e-05	7.27246e-05	0.00156358	0
g__Geothrix	3.63623e-05	7.27246e-05	0	0	3.63623e-05	3.63623e-05	3.63623e-05	0	0	3.63623e-05	7.27246e-05	0	0	0	0	0	0	0	0	0	0	0	0	0	0	0	0	0	0	7.27246e-05	0	0	0	0	0	0	0	0	0	0	0	0	0	0	0	0	0
g__Elusimicrobium	0	0.000399985	0	0	0	0	0	0	0	0	0	0	0	0	0	0	0	0	0	0	0	0	0	0	0	0	0	0	3.63623e-05	0	0	0	0	0	0	0.000109087	0	0	0	0	0	0	0	0	0	0	0
g__Salinicoccus	0	0	0	0	0	0	0	0	0	0	0	0	0	0	0.00116359	0	3.63623e-05	0	0	0	0	0	0	0	0	0	0	0	0	0	0	0	0	0	0	0	0	0	0	0	0	0	0	0	0	0	0
g__Morganella	0	0	0	0	0	0	0	0	0	0	0	0	0	0	0	0.0047271	0	0	0	0	0	0	3.63623e-05	0	0	0	0	0	0	0	0	0	0	0	0	0	0	0	0	0	0	0	0	0	0	0	0
g__Myroides	0	0	0	0	0	0	0	0	0	0	0	0	0	0	0	0	0	0	0	0	0	0	0	0	0	3.63623e-05	0	0	0	0	0	0	0.000618159	0	0	0	0	0	0	0	0	0	0	0	0	0	0
g__Legionella	0	0	0	0	0	0	0	0	0	0	0	0	0	0	3.63623e-05	0	3.63623e-05	0	0	0	3.63623e-05	0	3.63623e-05	0	0	0.00225446	0	0	0	0	0	3.63623e-05	0	0	0	0	0	0	0	0	0	0	0	3.63623e-05	3.63623e-05	0.000836333	0
g__Aggregatibacter	0.000181812	0.00603614	3.63623e-05	0.000363623	0.00109087	0	0.0140359	0.00141813	0.00687248	0.00109087	0.000181812	3.63623e-05	0.00214538	0.000218174	0	7.27246e-05	0.000145449	0.000327261	0.00116359	0.0698156	0.000509072	0.00123632	0.00570888	0.00512709	0.00607251	3.63623e-05	3.63623e-05	0.00563616	0.000509072	0.00210901	0.000109087	7.27246e-05	0.00738155	0.00127268	0.000145449	3.63623e-05	0.00218174	0.000290899	0.00156358	0.00803607	0.00301807	0.00745427	0.00130904	0.000290899	0.0373077	0.000181812	3.63623e-05
g__Lawsonella	0	3.63623e-05	0	0	0	0	0	0	0	0	0	0	0	0	0	0	3.63623e-05	0	0	0	0	0	0	0.000145449	0.000254536	0	0	0	0	0	0	0	0	0	0	0	0	0	7.27246e-05	0	0.000145449	0	0	0	0	0	0
g__Saccharopolyspora	0	0	0	0	0	0	0	0	0	0	0	0	0	0	0	7.27246e-05	0	0.000254536	7.27246e-05	3.63623e-05	0.000799971	0.000327261	0.000436348	0.000181812	0.000109087	0	0	0	0	0	0	0	3.63623e-05	3.63623e-05	0	0	0	0	0.000181812	0	0.000254536	0.000327261	0.000181812	0.000581797	0.000109087	0.000145449	0
g__Geobacter	7.27246e-05	0	0	0	3.63623e-05	0	0.000109087	0	3.63623e-05	3.63623e-05	0.000109087	0	0	0	0	0	0	0	0	0	0	0	0	0	0	0	0	0	0	0	0	3.63623e-05	0	0	0	0	0	0	0	0	0	0	0	0	0	0	0
g__Marvinbryantia	0	0	0	0	0	7.27246e-05	0	0	0	0	0	0	0	0	0	0	0	0	0	0.00145449	0.000254536	7.27246e-05	0	3.63623e-05	0	0	0	0	0	0.000109087	0	0	0	0	0	0	0.000181812	0	0	0.000399985	7.27246e-05	0	0	0	0	0	0
g__Mycoplasma	3.63623e-05	3.63623e-05	0	0	0	0	0.000690884	0.000909058	0	0	0	0	0	0.000145449	0.00094542	0.00425439	0.0105814	0.000218174	0	0	7.27246e-05	0	0.000109087	0	0.00421803	0.00119996	0	0.000181812	7.27246e-05	7.27246e-05	0	0	0	0	0	0	0	0	0.000109087	0	0.000909058	7.27246e-05	0	0	7.27246e-05	0	0
g__Altererythrobacter	7.27246e-05	0	0	3.63623e-05	7.27246e-05	0	3.63623e-05	0	0	0	3.63623e-05	0	0	0.00138177	0.000218174	7.27246e-05	0.00210901	3.63623e-05	3.63623e-05	0.000109087	3.63623e-05	3.63623e-05	0	0	3.63623e-05	3.63623e-05	0	0	0	0	0	0	3.63623e-05	0.000290899	3.63623e-05	0	0	0	0	0	3.63623e-05	0	0	0	3.63623e-05	0.00156358	0
g__Coprococcus_1	0	7.27246e-05	7.27246e-05	0	0	3.63623e-05	3.63623e-05	7.27246e-05	0.00290899	0.000109087	0	7.27246e-05	0.00378168	3.63623e-05	0.000690884	0.00189084	0.00483619	0.00174539	0	0.000218174	3.63623e-05	0.000909058	0	0	0	3.63623e-05	0	0	0.000145449	0	3.63623e-05	0	0	0	0.000909058	3.63623e-05	0	3.63623e-05	3.63623e-05	0.000181812	3.63623e-05	0	0	0	0	0	0.00389077
g__Prevotella_6	3.63623e-05	0.0123995	0.0147995	0	0.000327261	0	0.00261809	3.63623e-05	0	0.000181812	0.000254536	0.00418167	0.000145449	7.27246e-05	0.000109087	0.000290899	0.02589	0.00101814	0.000145449	0	0.00381804	0.000145449	0.00138177	0.0177812	0.00185448	3.63623e-05	3.63623e-05	3.63623e-05	0.002509	0.00327261	0.00363623	7.27246e-05	0.000654522	0.00647249	0.0106178	0.000581797	0.000690884	7.27246e-05	0.00927239	0.000399985	0.0227628	0.00323625	0.00512709	3.63623e-05	7.27246e-05	0.00672703	7.27246e-05
g__Rikenella	0	3.63623e-05	0	0	0	0	0	0	0.00189084	0	0	0	0	0	0	0	0	0	0	0	0	0	0	0	0	0	0	0	0	0	0	0	0	0	0	0	0	3.63623e-05	0	0	0	0	0	0	0	0	0
g__Corynebacterium_1	7.27246e-05	0.00301807	0	0.000254536	0	0	0	3.63623e-05	3.63623e-05	0	0	0	0	3.63623e-05	0.00094542	0.000872696	0	0.00356351	7.27246e-05	0.000109087	7.27246e-05	0.00847242	0.000545435	0.00225446	7.27246e-05	0	3.63623e-05	0	0	0	0.00105451	0.000909058	0.00116359	7.27246e-05	0	7.27246e-05	0	3.63623e-05	0.00199993	0	3.63623e-05	0.00650885	0.000399985	0.000145449	7.27246e-05	3.63623e-05	0
g__Succinivibrionaceae_UCG-001	0	0	0	0	0	0.00534526	0	0	0	0	0	0	0	0	0	0	0	0	0	0	0	0	0	0	0	0	0	0	0	0	0	0	0	0	0	0	0	0	0	0	0	0	0	0	0	0	0
g__Oribacterium	7.27246e-05	0.00483619	0.00116359	0.00236355	0	7.27246e-05	0.00152722	0.00105451	0	0.00741791	0.000327261	0.00730883	0.000109087	0	0.000290899	0.000218174	0.000545435	0.00094542	0.000254536	0.0019272	0.033817	0.000363623	0.00101814	0.018763	0.00218174	0	3.63623e-05	0.0134904	0.000290899	0.00930875	0.00159994	0.000109087	0.000181812	0.000290899	0.00258172	0.000218174	0.000145449	0.000399985	0.00359987	0.00447256	0.0066543	0.00323625	0.000690884	0.000254536	0.00149085	0.000981782	3.63623e-05
g__Marinobacter	0	0	0	0	0	0	0	0	0	0	0	0	0	0.00763609	0.000109087	0.000181812	0.00850878	7.27246e-05	0.000109087	0	0	0	0	0	7.27246e-05	0.000145449	0	0	0	0	0	0	0	0	0	0	0	0	0	0	0	0	0	0	0	0.000363623	0
g__Rhodococcus	0	0	0	3.63623e-05	3.63623e-05	7.27246e-05	7.27246e-05	0	0	0	0	0	0	0.00214538	0	7.27246e-05	3.63623e-05	0	0.000109087	0	0	0.00134541	0	0	3.63623e-05	0.000618159	0	0	3.63623e-05	0	0	0	3.63623e-05	0	0	3.63623e-05	0	0	0	0	0	0	7.27246e-05	0	0.000145449	0	0
g__Varibaculum	0	0	0	0	0	0	0	0	0	0	0	0	0	0	0	0	0	0	0	0.000218174	3.63623e-05	0	0	0	0.00119996	0	0	0	0	0	0	0	0	0	0	0	0	0	0	0	3.63623e-05	0	0	0	3.63623e-05	0	0
g__Ruminiclostridium_6	7.27246e-05	0.00185448	0.000109087	3.63623e-05	3.63623e-05	0	3.63623e-05	0.000254536	0.00287262	0.000145449	3.63623e-05	0.00239991	0.0033817	0	0	0	0	3.63623e-05	0	0.00214538	0	0	0	0	0	0	0	3.63623e-05	0.00134541	0.000181812	0.00134541	0.00669067	0	0	0.000181812	3.63623e-05	0.00047271	0.000181812	0	0.000399985	0	0	0	0	0	0	0.00276354
g__Olsenella	0	0	0	0	0	0	0	0	0	0	0	0	0	0.00683612	0.00265445	0.000363623	0.00778154	0.013854	3.63623e-05	0	0.000109087	0.00490891	0.00119996	0.000145449	0.0116359	0.000727246	0	0	0	0.000145449	0	3.63623e-05	3.63623e-05	0.000109087	0	0	3.63623e-05	0	0	0.000509072	0.000436348	0.000181812	0	0.000145449	0.000218174	0.000145449	0
g__Campylobacter	0.000145449	3.63623e-05	0.0146177	0.000836333	0.000290899	0.000145449	0.00556343	0.000181812	0.000109087	0.00352714	0.00109087	0	3.63623e-05	0.000145449	3.63623e-05	0.00156358	0.00683612	0.000327261	0.000109087	0.000218174	0.00669067	0	0.00214538	0.0129086	0	0.000363623	3.63623e-05	0.00643613	0.00345442	0.0122177	0.000254536	0.000327261	0.00254536	0.000109087	0.0016363	0.000109087	0.000763609	0.000545435	0.00330897	0.013854	0.00789062	0.000109087	0.00254536	0.000145449	0.00254536	0.00159994	0.000218174
g__Roseiarcus	0	0	0	0	0	0	0	0	0	0	0	0	0	0	0	0	0	0	0	0.000181812	0	0	0	0	0	0	0	0	0	0	0	0	0	0	0	0	0	0	0	3.63623e-05	0	0	0	0	0	0	0
g__Ruminococcaceae_UCG-002	0.000109087	3.63623e-05	0	0	0	0	0	7.27246e-05	3.63623e-05	0.000836333	0	3.63623e-05	0.00389077	0	0	0	0	0	0	0	0	0.000145449	0	0	0	0	0	3.63623e-05	0.00243628	3.63623e-05	0.000109087	0	0	0	0.000109087	0	0	0	0	0	0	0	0	0	0	0	3.63623e-05
g__Sporomusa	0	0	0	0	0	0	0	0	0	0	0	0	0	0	3.63623e-05	0	0	0	0	0	0	0	0	0	0.00105451	0	0	0	0	0	0	0	0	0	0	0	0	0	0	0	0	0	0	0	3.63623e-05	0	0
g__Geobacillus	0	0	0	0	0	0	0	0	0	0	0	0	0	3.63623e-05	3.63623e-05	0.000109087	3.63623e-05	7.27246e-05	3.63623e-05	7.27246e-05	3.63623e-05	3.63623e-05	0.000145449	0.00832697	3.63623e-05	0	0	0	0	0	0	0	0	0	0	0	0	0	0	0	0	0	0.000145449	0.000654522	0	3.63623e-05	0
g__Mogibacterium	0	0.000581797	0	3.63623e-05	0.000218174	0.00210901	0	0.000290899	0	0	7.27246e-05	0	0.000109087	3.63623e-05	0.000981782	0.005018	0.00607251	0.000254536	0	0.0027999	0.0047271	3.63623e-05	0.00138177	7.27246e-05	0.000545435	0.000109087	3.63623e-05	0.000799971	0	0.000799971	3.63623e-05	3.63623e-05	7.27246e-05	0.00239991	0.000218174	0	0.000254536	0	0.000181812	0	0.000690884	0	0.000290899	3.63623e-05	0.000545435	3.63623e-05	0
g__Hydrogenophaga	0.00149085	0.000799971	0.000509072	0.00116359	0.00152722	0.000399985	0.00319988	0.000581797	0	0.000145449	0.00239991	7.27246e-05	3.63623e-05	0	0	0	3.63623e-05	0	0	0.000254536	0	0	0	0	0	0	0.000109087	0.000181812	0.000327261	0.000145449	0.000254536	0.000399985	0	0	0.000254536	0.000109087	0.000254536	7.27246e-05	0	0	0	0	0	0	0	0	0
g__Sulfuritalea	0.000218174	0.000109087	3.63623e-05	0.000290899	0.000290899	0.000254536	0.000509072	7.27246e-05	3.63623e-05	0.000181812	0.000690884	7.27246e-05	3.63623e-05	0	0.000109087	0	0	0	0	0	3.63623e-05	3.63623e-05	0	7.27246e-05	0	0	7.27246e-05	0.000145449	0.000109087	0.000254536	3.63623e-05	0.000109087	0	3.63623e-05	0.000109087	7.27246e-05	0	7.27246e-05	0	0	0	0	0	0	3.63623e-05	0.00174539	0
g__Ideonella	0	7.27246e-05	0	7.27246e-05	0.000181812	7.27246e-05	0.000327261	0	0	3.63623e-05	0.000109087	0	0	0	0	0	0	0	0	0.000181812	0	0	0	0	0	0	0	0	0	7.27246e-05	0	3.63623e-05	0	0	0	7.27246e-05	3.63623e-05	7.27246e-05	0	0	0	0	0	0	0	0	0
g__Sarcina	0	0	0	0	0	0	0	0	0	0	0	0	0	0	3.63623e-05	0	0	0	0	0	0	0	3.63623e-05	3.63623e-05	0	0	0	0	0	0	0	0	0	3.63623e-05	0	0	0	0	0	0	0	0	0	0	0	0.00178175	0
g__Fictibacillus	0	0	0	0	0	0	0	0	0	0	0	0	0	0	0	0	0	0	0	0	0	0	0	0	0	0	0	0	0	0	0	0	0	0.00094542	0	0	0	0	0	0	0	0	0	0	0	0	0
g__Nakamurella	0.000581797	0.000727246	0.000145449	0.000545435	0.000654522	0.000872696	0.00298171	0.000363623	0	3.63623e-05	0.000727246	3.63623e-05	0.000109087	0	0	0	0	0	0	0	0	0	0	0	0	0	0	0.000109087	0.000763609	7.27246e-05	3.63623e-05	0	0	0	0.000145449	0.000218174	0.000181812	0	0	0	0	0	0	0	0	0	3.63623e-05
g__Sharpea	0	0	0	0	0	0	0	0	0	0	0	0	0	0.0119632	0.00199993	0.000145449	0.000872696	0.0044362	7.27246e-05	0	0	0.00112723	3.63623e-05	0.000109087	0.00461801	0.000981782	0	0	0	0	0	0	3.63623e-05	7.27246e-05	0	0	0	0	0	0.000181812	0	0	7.27246e-05	3.63623e-05	3.63623e-05	3.63623e-05	0
g__Haemophilus	0.00734519	0.0193084	0.00618159	0.00232719	0.00199993	0.000981782	0.0406167	0.00850878	0.0173448	0.0378168	0.000836333	0.00534526	0.0365441	0.000618159	0.00127268	0.00890877	0.0041453	0.02429	0.00741791	0.0216719	0.00523617	0.0114178	0.0865059	0.0134904	0.0203993	0.00116359	0.00203629	0.0657067	0.0562525	0.0293444	0.00821788	0.000290899	0.0134177	0.0206902	0.00225446	0.00116359	0.0094542	0.000654522	0.0222537	0.0691248	0.0178175	0.0431984	0.00189084	0.00199993	0.0819607	0.00199993	0.000690884
g__Aeromonas	0	0	0	0	0	0	0	0	0	0	0	0	0	0	0	0	0	3.63623e-05	0	0	0	0	0	0	0	0	0	0	0	0	0	0	0	0	0	0	0	0	0	0	0	0	0	0	0	0.000727246	0
g__Mobilitalea	0	7.27246e-05	0	0	0	0	0	0	0	0	0	0	3.63623e-05	0	0.000145449	3.63623e-05	0.00203629	0	0	0.000109087	0	0	0	0	0.00159994	0.000254536	0	0	0	0	0	0	0	0	0	0	0	0	0	0	0	0	0	0	0	0	0
g__Salegentibacter	0	0	0	0	0	0	0	0	0	0	0	0	0	0.0191993	0	7.27246e-05	0.0191993	0.000327261	0.000181812	0	3.63623e-05	0.000763609	0	0	3.63623e-05	0	0	0	0	0	0	0	0	0	0	0	0	0	0	0.000763609	0	0	0	0	0.00119996	0	0
g__Coxiella	0	0	0	0	0	0	0	0	0	0	0	0	0	0	0	0	0	0	0	0	0	0	0	0	0	0.000327261	0	0	0	0	0	0	0	0	0	0	0	0	0	0	0	0	0	0	0	0	0
g__Lachnoclostridium_1	0	0	0	0	0	0	0	0	0	0	0	0	0	0.00367259	0	3.63623e-05	0	0	3.63623e-05	0	0	0	0	0	0	0	0	0	0	0	0	0	0	0	0	0	0	0	0	0	0	0	0	0	0	0	0
g__Thiohalomonas	0	0	0	0	0	0	0	0	0	0	0	0	0	0	3.63623e-05	3.63623e-05	0.000836333	7.27246e-05	0	0	0	0	0	0	3.63623e-05	0	0	0	0	0	0	0	0	0	0	0	0	0	0	0	0	0	0	0	0	0	0
g__Rothia	0.000545435	0.000545435	0.0630159	0.0016363	0.00207265	0.000436348	0.00701793	0.00119996	7.27246e-05	0.0107269	0.000399985	0	0.00141813	7.27246e-05	3.63623e-05	0.000181812	0.00243628	0.00596342	0.00232719	0.00356351	0.00312716	0.00218174	0.0223628	0.00516345	0.000618159	0	0.00134541	0.00625432	0.00207265	0.00381804	0.00283626	0.000145449	0.000327261	0.000290899	0.00105451	0.000109087	0.000872696	7.27246e-05	0.000181812	0.00185448	0.00301807	0.0126177	0.0016363	0.000836333	0.0403985	0.000909058	0.000218174
g__Rhodoplanes	0	0	0	0	0	0	3.63623e-05	0	0	0	3.63623e-05	0	0	0	0	0	0	0	0	3.63623e-05	0	0	0	0	0	0	0	0	0	0	0	0	0	0	0	0	0	0	0	0	0	0	0	0	0	3.63623e-05	0
g__Defluviimonas	0	0	0	0.000145449	0	0	0.000109087	3.63623e-05	0	0	0.000109087	0	0	0	0	0	0	3.63623e-05	0	0	0	0	0	0	0	0	0	3.63623e-05	3.63623e-05	0	0	3.63623e-05	0	0	0	0	3.63623e-05	0	0	0	0	0	0	0	0	0	0
g__Terrimicrobium	7.27246e-05	0	0	0.000181812	0.000218174	3.63623e-05	0.000363623	0.000181812	0	7.27246e-05	0.000327261	0	0	0	0	0	0	0	0	0	0	0	0	0	0	0	0	7.27246e-05	0.000109087	3.63623e-05	0	0.000181812	0	0	3.63623e-05	0	7.27246e-05	0	0	0	0	0	0	0	0	0	0
g__Friedmanniella	0	0	0	0	0	0	0	0	0	0	0	0	0	0	0	0	0	0	0	0	0	0	0	0	0	0	0	0	0	0	0	0	0	0.000581797	0	0	0	0	0.000290899	0	0	0	3.63623e-05	0	0	0	0
g__Acidothermus	0	0	0	0	0	0	0	0	0	0	0	0	0	0	0	0	0	0	0	0.00607251	0	0	0	0	0	0	0	0	0	0	0	0	0	0	0	0	0	0	0	7.27246e-05	0	0	0	0	0	0	0
g__Alicyclobacillus	0	0	0	0	0	0	0	0	0	0	0	0	0	0	0	0	0	0	0	0	0	0	0	0	0.00170903	0	0	0	0	0	0	0	0	0	0	0	0	0	0	0	0	0	0	0	3.63623e-05	0	0
g__Dichotomicrobium	0	0	0	0	0	0	0	0	0	0	0	0	0	0	0	0	0.00119996	0	0	0	0	0	0	0	0	0	0	0	0	0	0	0	0	0	0	0	0	0	0	0	0	0	0	0	0	0	0
g__Meganema	0.000254536	7.27246e-05	0	0.000109087	0.000109087	3.63623e-05	0.000290899	0	3.63623e-05	0	0.000109087	0	3.63623e-05	0	0	0	0	0	0	0	0	0	0	0	0	0	3.63623e-05	3.63623e-05	0	3.63623e-05	0	3.63623e-05	0	0	3.63623e-05	3.63623e-05	0	0	0	0	0	0	0	0	0	0	0
g__Halovulum	0	0	0	0	0	0	0	0	0	0	0	0	0	0	0	0	0.00127268	0	0	0	0	0	0	0	0	0	0	0	0	0	0	0	0	0	0	0	0	0	0	0	0	0	0	0	0	0	0
g__Flavitalea	0	0	0	0	0	0	0	0	0	0	0	0	0	0	0	0	0	0	0	0	0	0	3.63623e-05	0	0	0	0	0	0	0	0	0	0	0	0	0	0	0	0	0	3.63623e-05	7.27246e-05	0	0	0	0	0
g__Chryseobacterium	0	0	0	0.000218174	0	0	0	3.63623e-05	0	0	3.63623e-05	0	0	3.63623e-05	0.000181812	0	0	0.000327261	3.63623e-05	0	0.000181812	0	0.000145449	7.27246e-05	7.27246e-05	0	3.63623e-05	0	0	0	0.000181812	0	0	0.000181812	0	0	0	0	0	0	0	0	0	0.000145449	0.000218174	0.0164358	0
g__Acidibacter	0.000145449	7.27246e-05	0.000109087	0.000145449	0.000181812	7.27246e-05	0.000181812	3.63623e-05	0	3.63623e-05	0.000254536	0	7.27246e-05	0.000218174	0.000145449	0.000181812	0.000145449	3.63623e-05	0	0.00127268	0	7.27246e-05	0	0	7.27246e-05	0.000109087	0	0	0	0.000109087	0	0	3.63623e-05	0	0	3.63623e-05	0.000145449	0	3.63623e-05	0	0	0	0	0	0	3.63623e-05	0
g__Eubacterium_fissicatena_group	0	0	0	0	0	3.63623e-05	0	0	0	0	0	0	0	0.0027999	7.27246e-05	0.00247264	0.002509	0.000218174	3.63623e-05	0.000290899	3.63623e-05	0	0	0	0.000545435	0.000618159	0	0	0	0	0	0	0	0	0	0	0	0	3.63623e-05	3.63623e-05	0	0	0	0	0	0	0
g__Anaeroglobus	0	0	0	0	0	0	0	0	0	0	0	0	0	0	0	0	0	0	0	0.0019272	0	3.63623e-05	0.000436348	0	3.63623e-05	0	0	0.000254536	0	0.000145449	0	0	0	0	0	0	0	0	0	0	0.000109087	3.63623e-05	0	0	0.000618159	0	0
g__Collinsella	0	0	0	0	0	0	0	0	0	0	0	0	0	0	0.000981782	3.63623e-05	0	0	0	0	3.63623e-05	0	0	0	0	0.000436348	0	0	0	0	0	3.63623e-05	0	0	0	0	0.000109087	0	0	0	0	0	0.000109087	0	0	3.63623e-05	0
g__Ruminococcus_gauvreauii_group	0	0	0	0	0	0	0	0	0	0	0	0	0	0.00792698	0.00319988	0.00639977	0.0175266	0.0173812	0.000218174	0	0.000109087	0.00650885	0.000327261	3.63623e-05	0.00465438	0.000254536	0	0	0	0	0	0	3.63623e-05	7.27246e-05	0	0	0	0	7.27246e-05	0.00159994	0	0.000181812	7.27246e-05	0.000327261	0.000109087	0.000254536	0
g__Colwellia	0	0	0	0	0	0	0	0	0	0	0	0	0	3.63623e-05	0.000363623	0	0	0	0	0	0	0	0	0	0	0.000836333	0	0	0	0	0	0	0	0	0	0	0	0	0	0	0	0	0	0	0	0	0
g__Terrimonas	0.000363623	0.000327261	3.63623e-05	0.000290899	0.000872696	0.000109087	0.000981782	0.000145449	0	0	0.000799971	0	0.000109087	0	3.63623e-05	0	0	3.63623e-05	0	3.63623e-05	7.27246e-05	3.63623e-05	3.63623e-05	0	0	0	7.27246e-05	3.63623e-05	0.000254536	3.63623e-05	0.000109087	0	0	3.63623e-05	0.000145449	0.000109087	0.000181812	0	7.27246e-05	0	0	0	0	7.27246e-05	3.63623e-05	0.00556343	0
g__Alpinimonas	0	0	0	3.63623e-05	0.000109087	0	0	0	0	3.63623e-05	0.000363623	0	0	0	0	0	0	0	0	0	0	0	0	0	0	7.27246e-05	0	0	3.63623e-05	0	0	3.63623e-05	0	0	3.63623e-05	7.27246e-05	0	0	0	0	0	0	0	0	0	0	0
g__uncultured	0.000436348	0.000109087	3.63623e-05	0.000509072	0.000545435	0.000509072	0.000654522	0.000109087	0.00109087	3.63623e-05	0.000618159	3.63623e-05	0	0	0	0	0.00159994	3.63623e-05	0	0	0	0	0	0	0	0	7.27246e-05	7.27246e-05	0.000218174	7.27246e-05	0.000109087	3.63623e-05	0	3.63623e-05	0.000109087	0.000436348	0.000218174	7.27246e-05	0	0	0.000654522	0	0	0	0	0.000836333	0
g__Allisonella	0	0	0	0	0	0	0	0	0	0	0	0	0	0	0	0	0	0	0	0	0	0	0	0	0	0	0	0	0	0	0	0	0	0	0	0	0	0	0	0	0	0	0.000181812	0	0	0	0
g__Williamsia	0	0	0	0	0	0	0	0	0	0	0	0	0	0.000109087	0.000181812	0.000181812	0.000181812	0	3.63623e-05	0	0.000109087	3.63623e-05	0.000290899	0	3.63623e-05	7.27246e-05	0	0	0	0	0	0	0	0	0	0	0	0	0	0	0	0.00265445	7.27246e-05	0	0	0	0
g__Proteiniclasticum	0	0	0	0	0	0	0	0	0	0	0	0	0	0	3.63623e-05	0	0	3.63623e-05	0	0	7.27246e-05	3.63623e-05	0.000109087	0	0	0	0	0	0	0	0	0	0	0.000109087	0	0	0	0	0	0	0	0	0	0	0	0.00345442	0
g__Rhizobacter	7.27246e-05	0	3.63623e-05	3.63623e-05	7.27246e-05	3.63623e-05	3.63623e-05	0	0	3.63623e-05	3.63623e-05	0	0	0	3.63623e-05	3.63623e-05	7.27246e-05	0.000145449	0	0	0	0	0	0	0	0	0	3.63623e-05	7.27246e-05	7.27246e-05	0	0	3.63623e-05	7.27246e-05	0	0	0	0	0	0	0	0	0	0	3.63623e-05	3.63623e-05	0
g__Erysipelotrichaceae_UCG-007	0.000145449	0.0147631	0	0.00109087	3.63623e-05	0.000254536	0.00214538	0.000181812	0.000181812	0.0135995	0.000218174	0.000145449	0.000109087	0	0	0.000109087	3.63623e-05	0.00476346	0.000109087	0.00832697	0.00229083	0.00210901	0.00298171	3.63623e-05	0.0033817	7.27246e-05	0.000763609	0.00410894	0.00123632	0.00734519	0.000109087	0.000109087	0.000109087	0.00676339	0.00149085	0.000290899	0.000509072	0.000218174	0.00563616	0.00127268	0.0137086	0.000363623	0.00109087	0.000399985	0.000909058	0.00352714	3.63623e-05
g__Thermasporomyces	0	0	0	0	0	0	0	0	0	0	0	0	0	0	0	0	0	0	0	3.63623e-05	0	0	0	0	0	0	0	0	0	0	0	0	0	0	0	0	0	0	0	0	0	0	0	0	0	0	0
g__Salinimicrobium	0	0	0	0	0	0	0	0	0	0	0	0	0	0.0165812	0.000145449	0.00112723	0.0271626	0.000218174	0.000145449	0	0	0	7.27246e-05	3.63623e-05	0.000109087	0.000109087	0	0	0	0	0	0	0	0	0	0	0	0	3.63623e-05	0.00149085	0	3.63623e-05	3.63623e-05	3.63623e-05	0	0	0
g__Proteiniphilum	0	0	0	0	0	0	0	0	0	0	0	0	0	0.00952693	0.000290899	0.00258172	0.00152722	0.000109087	0.000181812	0.00109087	0.000145449	3.63623e-05	0.000181812	0.00461801	0	0.000109087	0	0	0	0	0	0	0	0.000290899	0	0	0	0	3.63623e-05	0	3.63623e-05	0	0	0.000109087	7.27246e-05	0.0223265	0
g__Anaerococcus	0	0	0	0	0	3.63623e-05	0	0	0	0	0	0	0	0	3.63623e-05	0	0	0	0	0.00101814	0	0.00149085	0.000436348	0	0.00432712	0	0	0	0	0	0	0	0.00167267	0	0	0	0	0	0	0	0	0	0	0	7.27246e-05	7.27246e-05	0
g__Virgibacillus	0	0	0	0	0	0	0	0	0	0	0	0	0	0.0041453	0	3.63623e-05	3.63623e-05	0	7.27246e-05	0	3.63623e-05	0	0	0	7.27246e-05	0	0	0	0	0	0	0	0	3.63623e-05	0	0	0	0	0	0	0	0	0	0	0.000145449	0	0
g__Georgfuchsia	0	0	0	0	3.63623e-05	0	0	0	0	0	0	0	0	0	0	0	0	0	0	0	0	0	0	0	0	0	0	0	0	0	0	0	0	0	0	3.63623e-05	0	7.27246e-05	0	0	0	0	0	0	0	0	0
g__Ruminococcaceae_UCG-014	0.000363623	0.00276354	0	0.00047271	0.000181812	3.63623e-05	0.00141813	0.000145449	0.000109087	0.00334533	0.000399985	0.00919967	0.0139995	7.27246e-05	0.00425439	0.00759972	0.00970874	0.0140359	0.000145449	0.0113814	0.000254536	0.00683612	0.000836333	0.00119996	0.00494527	3.63623e-05	0.000727246	0.00112723	0.00327261	0.00527254	0.000618159	0.0125086	0.000327261	0.00094542	0.000290899	0.000181812	0.00127268	0.000399985	0.00454529	0.0179266	0.00301807	0.000327261	0.000218174	0.000109087	0.00425439	0.0109087	0.000436348
g__Candidatus_Solibacter	0	0	0	0	0	0	0	0	0	0	0	0	0	0	0	0	0	3.63623e-05	0	0.00232719	0	0.000109087	0	0	0	0	0	0	0	0	0	0	0	0	0	0	0	0	0	7.27246e-05	0	0	0	0	0	0	0
g__Flavisolibacter	0	0	0	0	0	0	0	0	0	0	0	0	0	0	0	0	0	0	0	0	0	0	0	0	0	0	0	0	0	0	0	0	0	0.000218174	0	0	0	0	0	0	0	0	0	0	0	0	0
g__Hyphomicrobium	3.63623e-05	7.27246e-05	0	7.27246e-05	0.000109087	3.63623e-05	3.63623e-05	0	0	3.63623e-05	0.000109087	0	3.63623e-05	0	0	3.63623e-05	0	3.63623e-05	0	0.000145449	0	0	0	0	0	0.00181812	0	0	0	3.63623e-05	3.63623e-05	0	0	0	3.63623e-05	0	0	0	0	0	0	0	3.63623e-05	3.63623e-05	0	0.000654522	0
g__Methylophaga	0	0	0	0	0	0	0	0	0	0	0	0	0	0	0	0	0.00185448	3.63623e-05	0	0	0	0	0	0	3.63623e-05	0	0	0	0	0	0	0	0	0	0	0	0	0	0	0	0	0	0	0	0	0	0
g__Thioalkalimicrobium	0	0	0	0	0	0	0	0	0	0	0	0	0	0.00592706	0	7.27246e-05	0.00101814	3.63623e-05	3.63623e-05	0	0	0	0	0	0.000109087	0	0	0	0	0	0	0	0	0	0	0	0	0	0	0	0	0	0	0	0	0	0
g__Coprobacillus	0	0.00130904	0	0	0	0	0	0	0	0	0	0	3.63623e-05	0	0	0	0	0	0	0	0	0	0	0	0	0	0	0	3.63623e-05	0	0	0	0	0	0	0	0	0	0	0	0	0	0	0	0	0	0
g__Phyllobacterium	0	0	0	0	0	0	3.63623e-05	0	0	0	0	0	0	0	0	3.63623e-05	0.000181812	0.000109087	0	0	0	0	0	0	0	0	0	0	0	0	0	0	3.63623e-05	0	0	0	0	0	0	0	0	0	0	0	0	0	0
g__Aureimonas	0	0	0	0	0	0	3.63623e-05	0	0	0	0	0	0	0	0	3.63623e-05	3.63623e-05	0	0	0	0	0	0	0	0	0.000799971	0	0	0	0	0	0	0	0	0	0	0	0	0	0	0	0	0	0	0	0	0
g__vadinBC27_wastewater-sludge_group	0	0	0	0	0	0	0	0	0	0	0	0	0	0	0	0	0	0	0	0.000581797	0	0	0	0	0	0	0	0	0	0	0	0	0	0	0	0	0	0	0	0	0	0	0	0	0	0	0
g__Chitinophaga	7.27246e-05	0	0	3.63623e-05	7.27246e-05	0	0	0	0	0	0.000109087	0	0	0	0	0	0	0	0	0	0	0	0	0	0	0	3.63623e-05	0	3.63623e-05	3.63623e-05	3.63623e-05	0	0	0	3.63623e-05	0	0	0	0	0	0	0	0	0	0	0	0
g__Pseudarthrobacter	3.63623e-05	3.63623e-05	3.63623e-05	0	0	0	0	0	0	0	0	0	0	0	3.63623e-05	0	3.63623e-05	0.000145449	0	0	3.63623e-05	0	0	0	0	7.27246e-05	0	0	0	0	0	0	3.63623e-05	0.00534526	0	0	0	0	0	0	3.63623e-05	3.63623e-05	0	0	0	0.000109087	0
g__Kingella	0	0	0	0	0	0	0	0	0	0	0	0	0	0	0	0	0	0	0	0	0	0	0	0	0	0	0	0	0	0	0	0	0.00123632	0	0	0	0	0	0	0	0	0	0	0	0	0	0
g__Saccharothrix	0	0	0	0	0	0	0	0	0	0	0	0	0	0	0	0	0	0	0	0	0	0	0	0	0	0	0	0	0	0	0	0	0.000109087	0	0	0	0	0	0	0	0	0	3.63623e-05	0	0	0	0
g__Thiomicrospira	0	0	0	0	0	0	0	0	0	0	0	0	0	0.00109087	0	0	0	0	0	0	0	0	0	0	0	0	0	0	0	0	0	0	0	0	0	0	0	0	0	0	0	0	0	0	0	0	0
g__Selenomonas_4	0	0	0	0	0	0	0	0	0.005018	0	0	0	3.63623e-05	0	0	0	0	3.63623e-05	0	0	0	0	0.000181812	0	0	0	0	0.000836333	0	0	0	0	0	0	3.63623e-05	3.63623e-05	0	0	0	0	3.63623e-05	0.00210901	0	0	0	0	0
g__Eubacterium_xylanophilum_group	0.000109087	0.00189084	0	3.63623e-05	0.000145449	0.000109087	0	0.000254536	0.00465438	7.27246e-05	7.27246e-05	0.00756336	0.00734519	0	0	0	0	3.63623e-05	0	0.00112723	0	0	0	0	0	0	0.000763609	0.000145449	0.000327261	0.000145449	0.00327261	0.00730883	0	0	0.00116359	0.000181812	0.000436348	0.000109087	0	0.000254536	0	0	0	0	0	0	7.27246e-05
g__Lachnospiraceae_NK4A136_group	0.000399985	0.00596342	0.0033817	0.00105451	0.00247264	0.000872696	0.000290899	0.00138177	0.00756336	0.00629068	0.000509072	0.0210901	0.0150904	0	0	0	0	0.00298171	0.000981782	0.011345	3.63623e-05	3.63623e-05	0	0.00123632	0	0	0.00334533	0.00101814	0.0172357	0.000763609	0.000545435	0.0853424	0	0.00145449	0.00389077	0.000581797	0.0030908	0.000981782	0.00170903	0.00549071	0	0.00130904	0	0	0.000109087	0	0.0103996
g__Parabacteroides	0	0.000399985	0	3.63623e-05	0	0	0	0	0	0	0	0	0.000218174	0	0	3.63623e-05	0.00229083	0.000399985	0	0.000909058	0.000872696	0.000363623	3.63623e-05	0	0	0.000690884	0	3.63623e-05	0	0	0	0.00105451	0	0	0	0	0	0	0	0.000799971	0.000218174	0	0	0	0	0	0
g__Tolumonas	7.27246e-05	0	0	0	0	0	7.27246e-05	3.63623e-05	0	0	0	0	0	0	7.27246e-05	0	0	0.000327261	0	0	0.000145449	0.000399985	0	0	0	0	0	3.63623e-05	0	0	0	0	0	0.000836333	0	0	0	0	0	0	0	3.63623e-05	0	0	0.000109087	0.00258172	0
g__Ruminiclostridium_5	0	0	0	0.000181812	0	0.00490891	0	0	0	0	0	0	0	0	0	0	0	7.27246e-05	0	0.000399985	0	0	0	0	0	0	0.000109087	0	0	0.000145449	0	0.0126177	0	0	0	0	3.63623e-05	0.000109087	0	0.000145449	0	0	0	0	0	0	0
g__Massilia	0.00614523	0.00225446	0.00130904	0.00934511	0.00996327	0.0109451	0.00978146	0.00094542	0.000363623	0.000836333	0.0159267	0.000290899	0.000218174	7.27246e-05	0.000509072	0.000836333	0.00141813	0.00345442	0	0.000109087	7.27246e-05	7.27246e-05	3.63623e-05	0	0	0.00119996	0.00152722	0.000363623	0.000327261	0.000690884	0.00119996	0.00167267	0.0016363	0.000436348	0.00159994	0.000327261	0.000799971	0.000690884	0.000763609	0	3.63623e-05	7.27246e-05	0	7.27246e-05	0.000109087	0.000618159	0
g__Oceanobacillus	0	0	0	0	0	3.63623e-05	0	0	0	0	0	0	0	0.000290899	0.000218174	0.00109087	0.000290899	0.00305443	0.00199993	0.000290899	0.00716338	0.0094542	0.00621796	0.00599978	0.00189084	0.000109087	0	0	0	0	0	0	0.00454529	0.00469074	0	0	0	0	0.007527	3.63623e-05	0.00938148	0.0126177	0.00989055	0.0141086	0.00676339	0.00123632	0
g__Oscillospira	3.63623e-05	0.000145449	3.63623e-05	0	7.27246e-05	0.000109087	0.000109087	3.63623e-05	0.00392713	0.00196356	0	0	0.00538162	0	0	0	0	3.63623e-05	0	0.000327261	0	0	0	0	0	0	3.63623e-05	0	0.00214538	0	3.63623e-05	0	0	0	3.63623e-05	0	0.000654522	3.63623e-05	0	0.000145449	0	0	0	0	0	0	0.00218174
g__Candidatus_Woesebacteria_bacterium_GW2011_GWC2_31_9	0	0	3.63623e-05	7.27246e-05	3.63623e-05	0	3.63623e-05	0	0	0	0	0	0	0	0	0	0	0	0	0	0	0	0	0	0	0	3.63623e-05	0	3.63623e-05	3.63623e-05	3.63623e-05	0.000109087	0	0	0	3.63623e-05	0	0	0	0	0	0	0	0	0	0	0
g__Anaerotruncus	0	0	0	0	0	7.27246e-05	0	0	0	0	0	0	0	0.00254536	0	3.63623e-05	3.63623e-05	0.00123632	0	0.000763609	0	7.27246e-05	0	0	0	7.27246e-05	0.000109087	0	0	0	0.00334533	0	0	0	0.000509072	7.27246e-05	0.000181812	0.000218174	0	0.000254536	0	0	0	0	0	0	0
g__Roseomonas	0.000181812	0.000109087	0	0.000109087	0	3.63623e-05	0.000109087	0	0	3.63623e-05	3.63623e-05	3.63623e-05	3.63623e-05	0	3.63623e-05	0	0	7.27246e-05	0	0	3.63623e-05	0	0.000181812	0	0	0	0	0	3.63623e-05	3.63623e-05	0	0	0	0	3.63623e-05	0	0	0	0	0	0	7.27246e-05	0	3.63623e-05	0	0.00105451	0
g__Micrococcus	0.00254536	3.63623e-05	7.27246e-05	0.000254536	0	0	0	0	0	0	0.00094542	0	0	3.63623e-05	3.63623e-05	0.00381804	0	7.27246e-05	0	0	0	0.00334533	7.27246e-05	3.63623e-05	7.27246e-05	0.000363623	0.000509072	0.000399985	0.00109087	0.000145449	0	0	3.63623e-05	7.27246e-05	3.63623e-05	0	0	0	0.00825425	0	0.000145449	0.00141813	0.000109087	3.63623e-05	0	0.00159994	0.00174539
g__Stenotrophomonas	0	0	3.63623e-05	0	0	0	0	0	0	0	0	0	0	0.00709065	3.63623e-05	0.000109087	0.00239991	0.000327261	7.27246e-05	0.000218174	7.27246e-05	0	0	0	0.000836333	0.00047271	0	0	0	0	0.00127268	0	3.63623e-05	3.63623e-05	0	0	0	0	0	0.00261809	0	0	0	0	3.63623e-05	0.00149085	0
g__Paraprevotella	0	0	0	0	0	0	3.63623e-05	0	3.63623e-05	0	0	3.63623e-05	0	0	0	0	0	0	0	0	0	0	0	0	0	0	0	0	0.00199993	0	0	0	0	0	0	0	0	0	0	0	0	0	0	0	0	0	0
g__Defluviicoccus	0	0	0	0	0	0	0	0	0	0	0	0	0	3.63623e-05	0.000145449	0	0	0	0.000109087	0	3.63623e-05	0	0	3.63623e-05	0	0	0	0	0	0	0	0	0	3.63623e-05	0	0	0	0	0	0	0	0	0	3.63623e-05	3.63623e-05	0.00669067	0
g__Phaeodactylibacter	0	3.63623e-05	0	0.000109087	3.63623e-05	3.63623e-05	0.000109087	3.63623e-05	0	0	3.63623e-05	0	0	0	0	0	0	0	0	0	0	0	0	0	0	0	0	0	0	7.27246e-05	0	3.63623e-05	0	0	0	3.63623e-05	3.63623e-05	0	0	0	0	0	0	0	0	0	0
g__Nocardioides	0	3.63623e-05	0	0.000145449	0	0	0.000363623	7.27246e-05	0	0	0.000109087	0.000145449	0	0.00447256	7.27246e-05	0.000363623	0.000181812	0.000145449	0	0.000327261	0	0	0	3.63623e-05	0	7.27246e-05	0	0	0.000109087	0	0	0	0.000254536	0.00839969	0	0	3.63623e-05	0	0.00403622	0	0	0.000290899	7.27246e-05	3.63623e-05	0.000181812	0.000181812	0
g__Candidatus_Saccharibacteria_bacterium_RAAC3_TM7_1	0	0	0	0	0	0	0	0	0	0	0	0.00683612	0	0	0	0	0	0	0	0	0	0	0	0	0	0	3.63623e-05	3.63623e-05	0	0	0	0	0	0	7.27246e-05	3.63623e-05	0	3.63623e-05	0	0	0	0	0	0	0	0	0
g__Ruminococcus_2	0	0	0	0	3.63623e-05	7.27246e-05	0	3.63623e-05	0	0	3.63623e-05	0	0.00301807	0.00479983	0.00141813	0.00141813	0.00356351	0.000109087	3.63623e-05	0	0	0.000254536	7.27246e-05	0	0.00272717	0.000181812	0	0.000145449	0	3.63623e-05	0.00134541	0.000181812	0	0	0.000581797	3.63623e-05	7.27246e-05	0	0.000109087	0.000363623	0	0	0	3.63623e-05	3.63623e-05	3.63623e-05	0
g__H16	0	0	0	0	3.63623e-05	0	0	7.27246e-05	0	0	0.000181812	0	0	0.00181812	3.63623e-05	0	0	0	3.63623e-05	0.00316352	0	0	0	0	0	7.27246e-05	0	0	0	0	0	0	3.63623e-05	3.63623e-05	0	3.63623e-05	0	0	0	0	0	0	0	0	0	0	0
g__Trichococcus	0	0	0	0	0	0	0	0	0	0.00203629	0	0	0	0	0	0	0	0	0	0	0	0	0	0	0	0	0	0.000145449	0	3.63623e-05	0	0	0	3.63623e-05	0	0	3.63623e-05	0	0	0	0	0	0	0	0	0	0
g__Pseudoramibacter	0	0	0	0	0	0	0	0	0	0	0	0	0	0	0	0.00330897	0.000109087	0.00225446	3.63623e-05	0	0	0.000981782	3.63623e-05	0	0.00487255	0	0	0	0	0	0	0	0	0	0	0	0	0	0	3.63623e-05	0	0	0	0	7.27246e-05	0	0
g__Sphingobacterium	0	0	0	0	0	0	0	0	0	0	0	0	0	0	0	0	0	0	0	0	7.27246e-05	0	3.63623e-05	0	0	0	0	0	0	0	0	0	0	0	0	0	0	0	0	0.000727246	0	0	0	3.63623e-05	0	0	0
g__Gracilibacteria_bacterium_canine_oral_taxon_394	0	0.00196356	0	0	0	0.00683612	0	0	0	3.63623e-05	0	0	0	0	0	0	0	3.63623e-05	0	0	0	0	0.000109087	0	0	0	0	0	0	0.00167267	0	0	3.63623e-05	0	0	3.63623e-05	0	0	3.63623e-05	0.00272717	0	0.0027999	0	0	0.0033817	0	0
g__Gordonia	0	0	0	0	0	0	0	0	0	0	0	0	0.000218174	0	0	0	0	0	0	0	3.63623e-05	0.00116359	0	0	0	0	0	0	3.63623e-05	0	0	3.63623e-05	0	0	0	0	0	0	0	0	0	3.63623e-05	0	0	0	0	0
g__Chroococcidiopsis	0	0	0	0.000509072	0	0	0	0	0	0	0	0	0	0	0	0	0	0	0	0	0	0	0	0	0	3.63623e-05	0	0	0	0	0	0	0.00178175	0	0	0	0	0	0	0	0	0	0	0	0	0	0
g__Roseobacter_clade_NAC11-7_lineage	0	0	0	0	0	0	0	0	0	0	0	0	0	0.00429075	0.000109087	0	0.00116359	0	0.000145449	0	0	0	0	0	7.27246e-05	0.000109087	0	0	0	0	0	0	0	0	0	0	0	0	0	0	0	0	0	0	0	0	0
g__Variovorax	0.000218174	0.00152722	3.63623e-05	0.000181812	0.000218174	3.63623e-05	3.63623e-05	0.000145449	3.63623e-05	3.63623e-05	0.000290899	3.63623e-05	0	0	3.63623e-05	7.27246e-05	7.27246e-05	0.000145449	0	0	0	0	0	0	0	0.00145449	3.63623e-05	0.000109087	3.63623e-05	3.63623e-05	3.63623e-05	7.27246e-05	0	0	7.27246e-05	7.27246e-05	3.63623e-05	0.000181812	3.63623e-05	7.27246e-05	0	3.63623e-05	0	0	0	0	0
g__Permianibacter	0	0	0	3.63623e-05	0	0	3.63623e-05	0	0	0	0	0	0	0	0	0	0	0	0	0	0	0	0	0	0	0	0	0	3.63623e-05	0	0	0	0	0	0	0	0	0	0	0	0	0	0	0	0	0	0
g__Echinicola	0	0	0	0	0	0	0	0	0	0	0	0	0	0	0	3.63623e-05	0	0	0	0	0	3.63623e-05	0	0	0	0	0	0	0	0	0	0	0	0	0	0	0	0	0	0	0	0	0	0	0	0	0
g__Oscillibacter	0	3.63623e-05	0	0.000109087	0	0.000109087	0	0	3.63623e-05	7.27246e-05	0	3.63623e-05	0	0	0	0.00141813	0	3.63623e-05	0	0.000363623	0	0	0	0	0	0	3.63623e-05	0	0.00363623	3.63623e-05	0	0.00130904	0	0	0.000436348	0	0.000218174	0	3.63623e-05	0	0	0	0	0	0	0	0
g__Cardiobacterium	0	3.63623e-05	0	0	0	0	0	7.27246e-05	0	0.00290899	0	0	0	0	0	3.63623e-05	0	0.000109087	0	0	7.27246e-05	0	0.00047271	0.00119996	0	0	0	7.27246e-05	0.000109087	0	0	0	0.000109087	0	0	0	0	0	7.27246e-05	0	0.000145449	0.00116359	0	3.63623e-05	0	0	0
g__Oryza_meyeriana	0	0	0	0	0	0	0	0	0	0	0	0	0	0	3.63623e-05	0.000254536	0.000109087	0.000145449	3.63623e-05	0	0	0	0	0	0	0.000145449	0	0	0	0	0	0	3.63623e-05	0.000109087	0	0	0	0	0.000181812	0	3.63623e-05	0	0	0	0	0.000109087	0
g__Stomatobaculum	0	0	0	0.000836333	0.000145449	0.000109087	0	0.00116359	0	0.000109087	7.27246e-05	0	0	3.63623e-05	0.000727246	0	0.000145449	0.000145449	0	0	0.000109087	0.00196356	0.000218174	0.000109087	0.000145449	3.63623e-05	7.27246e-05	0.00334533	0	0.00621796	3.63623e-05	0.000109087	0.000109087	0	0.000145449	0	0.000109087	0.000145449	3.63623e-05	0.00523617	0.00312716	7.27246e-05	0.000836333	3.63623e-05	0.00487255	0.000545435	0
g__Niastella	3.63623e-05	0	0	0	0	0	0	0	0	0	3.63623e-05	0	0	0	3.63623e-05	0	3.63623e-05	0	0	0.000181812	0	0	0	0	0	0	0	0	0	0	0	0	0	7.27246e-05	0	0	0	0	0	0	0	0	0	0	0	0	0
g__Pediococcus	0	0	0	0	0	0	0	0	0	0	0	0	0	0	0	3.63623e-05	7.27246e-05	0.00301807	0	0.000109087	0.000109087	0.000181812	7.27246e-05	3.63623e-05	0	0	0	0	0	0	0	0	0	3.63623e-05	0	0	0	0	3.63623e-05	0	7.27246e-05	3.63623e-05	0.000109087	3.63623e-05	0	0	0
g__Prevotellaceae_UCG-001	0.000145449	0.00112723	0	0	0	0	3.63623e-05	0	7.27246e-05	3.63623e-05	0	0.0055998	0.00745427	0	0	3.63623e-05	0.00392713	0.000545435	0	0.00367259	3.63623e-05	0	0	0	0	0	3.63623e-05	0.00047271	0.00298171	3.63623e-05	3.63623e-05	0	0	0	0.000399985	3.63623e-05	0.000254536	3.63623e-05	0	0.000618159	0	0	0	0	0	0	0
g__Syntrophaceticus	0	0	0	0	0	0	0	0	0	0	0	0	0	0	0.000327261	0	0.00123632	0	0	0	3.63623e-05	0	0	0	0	0	0	0	0	0	0	0	0	0	0	0	0	0	0	0	0	0	0	0	0	0	0
g__Howardella	0	0	0	0	0	0	0	0	0	0	0	0	3.63623e-05	0.00210901	0.000145449	3.63623e-05	0.00239991	0.00785426	0.000145449	3.63623e-05	0.000181812	0.00290899	7.27246e-05	7.27246e-05	0	0	0	0	0	0	0	0	0	3.63623e-05	0.000254536	0.000109087	0	0	0	0.000109087	0.000218174	3.63623e-05	0.000218174	0.00712701	0.000145449	0	0
g__Acinetobacter	0	0	0	0.000145449	0.000145449	0	0	0	0	0	0	0	0	0.00232719	0.000763609	0.000436348	0.00130904	0.00298171	7.27246e-05	0.000581797	3.63623e-05	0.00174539	0.000254536	7.27246e-05	0.000145449	3.63623e-05	0	0	0	0	0	0	0.00203629	0.000109087	0	3.63623e-05	0	0	0.000109087	0	0	0.0100724	7.27246e-05	3.63623e-05	0.000145449	7.27246e-05	0
g__Sinibacillus	0	0	0	0	0	0	0	0	0	0	0	0	0	0	0	0	0	0	0	0	0	0	7.27246e-05	0	0	0	0	0	0	0	0	0	3.63623e-05	0	0	0	0	0	0	0	0	3.63623e-05	3.63623e-05	0.000109087	0	0	0
g__Clostridiales_bacterium_canine_oral_taxon_260	0	0	0	0	0	0	0	0	0	0	0	0	0	0	0	0	0	0	0	0	0	0	0	0	0	0	0	0	0	0	0	0	0	0	0.000399985	0	0	0	0	0	0	0	0	0	0	0	0
g__Mycobacterium	7.27246e-05	3.63623e-05	7.27246e-05	7.27246e-05	0.00047271	3.63623e-05	0.000181812	0.000145449	0	7.27246e-05	0.000145449	3.63623e-05	7.27246e-05	0.000145449	7.27246e-05	7.27246e-05	0.000109087	0	0	0.000399985	0	3.63623e-05	0	0	3.63623e-05	0	3.63623e-05	7.27246e-05	0.000109087	0.000145449	0.000181812	3.63623e-05	0	0	3.63623e-05	7.27246e-05	7.27246e-05	7.27246e-05	0	0	7.27246e-05	0	0	0	0	0	0
g__Lentibacillus	0	0	0	0	0	0.000145449	0	0	0	0	0	0	0	0.000109087	0.000218174	0.00149085	7.27246e-05	0.00439984	0.0027999	0.000254536	0.0104723	0.0110541	0.012945	0.0120359	0.00541798	0.000145449	0	0	0	0	0	0	0.00538162	0.00429075	0	0	0	0	0.0100724	0	0.0109087	0.0204356	0.0163994	0.0183266	0.012145	0.00214538	0
g__Rheinheimera	0	0	0	0	0	0	0	0	0	0	0	0	0	0	0	0	0	0	0	0	0	0	0	0	0	0	0	0	0	0	0	0	0	0	0	0	0	0	0	0.000181812	0	0	0	0	0	0	0
g__Burkholderia-Paraburkholderia	0	0	0	0	0	0	0	0	0	0	0	0	0	0	7.27246e-05	0	0	3.63623e-05	0	0.000327261	7.27246e-05	0	0.000327261	3.63623e-05	0	0	0	0	0	0	0	0	0	0	0	0	0	0	0	0	0	0	0	0.000654522	0	0.00152722	0
g__Paeniclostridium	7.27246e-05	0	0	0.000763609	0	0	0	0	0	0	3.63623e-05	0	0	0	0	0	0	0	0	7.27246e-05	3.63623e-05	0	3.63623e-05	0	0	0	0	0	0	0	0	0	0	0	0	0	0	0	0	0	0	0	0	0	0	0	0
g__Syntrophomonas	0	0	0	0	0	0	0	0	0	0	0	0	0	0.00181812	0.000109087	0.0055998	7.27246e-05	0	0	3.63623e-05	0	3.63623e-05	3.63623e-05	0	0.00287262	0.000727246	0	0	0	0	0	0	3.63623e-05	0	0	0	0	0	0	0	0	7.27246e-05	0	0	3.63623e-05	0	0
g__Moraxella	3.63623e-05	0.00141813	0	0	0	3.63623e-05	0.000836333	0.000363623	0	0	0	0	3.63623e-05	0	0	0	0	7.27246e-05	0.000909058	0.0114178	0	3.63623e-05	0	0	0	0	0	0	0	0.00701793	0.00534526	3.63623e-05	0	0	0	3.63623e-05	7.27246e-05	7.27246e-05	0.0019272	0	3.63623e-05	0	0	0	0.000399985	0	0
g__Alloprevotella	0.00101814	0.0481437	3.63623e-05	0.00112723	0.000581797	0.000290899	0.00370896	0.00094542	0.0176357	0.0291262	0.000509072	0.00199993	0.00749064	0.00109087	0.00196356	0.0190175	0.0231992	0.0304716	0.0252718	0.0673794	0.0492346	0.0146177	0.0556707	0.0267263	0.0639613	0.000581797	0.00269081	0.0395258	0.0181448	0.027599	0.00334533	0.00356351	0.00327261	0.0474892	0.00283626	0.000654522	0.00116359	0.000327261	0.0573434	0.0178903	0.151376	0.0191993	0.00912694	0.00159994	0.00621796	0.018363	0.00276354
g__Herbaspirillum	0	0	0	0	0	0	0	0	0	0	0	0	0	0	0	0	0	0	0	0	0	3.63623e-05	0	3.63623e-05	0	0	0	0	0	0	0	0	0	3.63623e-05	0	0	0	0	0	0	0	0	0	0	0	0.00152722	0
g__Pedobacter	7.27246e-05	0	0	0.000254536	0.000363623	7.27246e-05	0.000145449	0	0	0.000218174	0.000109087	3.63623e-05	0	0	3.63623e-05	3.63623e-05	0.000327261	0.000727246	0	0	0.000399985	0	3.63623e-05	0	0	0.000399985	0.000109087	3.63623e-05	0.000109087	3.63623e-05	7.27246e-05	7.27246e-05	0.000181812	0.00756336	3.63623e-05	0.000145449	0	0.000145449	0.000181812	0	7.27246e-05	0.000109087	0	0	3.63623e-05	0.000181812	0
g__Mucispirillum	0	0	0	0	0	0	0	0	0	0	0	0	0	0	0	0	0	0.000218174	0	0.0016363	0	0	0	0	0	0	0	0	0	0	0	0	0	0	0	0	0	0	0	3.63623e-05	0	0	0	0	0	0	0
g__Gaiella	0.000145449	0.00101814	3.63623e-05	3.63623e-05	0.000181812	3.63623e-05	0.000145449	0	3.63623e-05	0	3.63623e-05	0	0	0	0	3.63623e-05	0	0	0	0.000363623	0	7.27246e-05	0	0	0	0	0	0	3.63623e-05	0	3.63623e-05	0	0	0	3.63623e-05	0.000290899	3.63623e-05	0	0	0	0	0	0	0	0	0	0
g__Galbibacter	0	0	0	0	0	0	0	0	0	0	0	0	0	0.00327261	0	3.63623e-05	0.00159994	3.63623e-05	3.63623e-05	0	0	0	0	0	3.63623e-05	0	0	0	0	0	0	0	0	0	0	0	0	0	0	0	0	0	0	0	0	0	0
g__Pseudoscardovia	0	0	0	0	0	0	0	0	0	0	0	0	0	0	0	0	0	0	0	0	0	0	0	0	0	0	0	0	0	0	0	0	0	0	0	0	0	0	0	0.000872696	0	0	0	0	0	0	0
g__Aeriscardovia	0	0	0	0	0	0	0	0	0	0	0	0	0	0	0.000399985	3.63623e-05	0.00239991	0	0	0	0	0	0	0	0.00189084	0	0	0	0	0	0	0	0	0	0	0	0	0	0	0	0	0	0	0	3.63623e-05	0	0
g__Ruminiclostridium_1	0	0	0	0	0	0	0	0	0	0	0	0	0	0	3.63623e-05	0	0	0	0	0	0	0	0	0	0	0	0	0	0	0	0	0	0	0	0	0	0	0	0	0	0	0	0	0	0	0.000363623	0
g__Bilophila	0	0	0	7.27246e-05	0	0	0	3.63623e-05	0	0	0	0	0.000399985	0	0	0	0	0	0	0.000254536	0	0	0	0	0	0	3.63623e-05	0	0	7.27246e-05	0	0.00272717	0	0	0	0	0.000109087	0	0	0.000254536	0	0	0	0	0	0	0
g__Microbispora	0	0	3.63623e-05	0	0	0	0	0	0	0	0	0	0	0	0	0	0	0	0	0.000254536	0	0	0	0	0	0	0	0	0	0	0	0	0	0	0	0	0	0	0	0	0	0	0	0	0	0	0
g__Firmicutes_oral_clone_FM046	0	0	0	0	0	0	0.000872696	0	0	0	0	0	0	0	0	3.63623e-05	0.000654522	0	0	0	3.63623e-05	0	0.000327261	0.000909058	0	3.63623e-05	0	0	0	3.63623e-05	0	0	3.63623e-05	0	0	0	0	0	0.00454529	0.00207265	0.000981782	3.63623e-05	0	0	3.63623e-05	0	0
g__Sphaerobacter	0	0	0	0	0	0	0	0	0	0	0	0	0	0	0	0	0	0	0	0.000254536	0	0	0	0	0	0	0	0	0	0	0	0	0	0	0	0	0	0	0	0	0	0	0	0	0	0	0
g__Lacibacter	7.27246e-05	7.27246e-05	0	0	0	3.63623e-05	3.63623e-05	0.000145449	0	0	0	0	0	0	0	0	0	0	0	0	0	0	0	0	0	0.000363623	0	3.63623e-05	0	0	0	0	0	0	0	0	0	0	0	0	0	0	0	0	0	0	0
g__Actinocorallia	0	0	0	0	0	0	0	0	0	0	0	0	0	0	3.63623e-05	7.27246e-05	3.63623e-05	3.63623e-05	0	0	0	0	0	0	0	0	0	0	0	0	0	0	3.63623e-05	0	0	0	0	0	7.27246e-05	0	0	0	0	0	0	0	0
g__Azohydromonas	0.000436348	0.000399985	0.000109087	0.000545435	0.00047271	0.000109087	0.00152722	0.000145449	0	7.27246e-05	0.000654522	3.63623e-05	3.63623e-05	0	0	0	0	7.27246e-05	0	7.27246e-05	0	0	0	0	0	0	3.63623e-05	7.27246e-05	7.27246e-05	7.27246e-05	7.27246e-05	3.63623e-05	0	0	0.000145449	3.63623e-05	0.000109087	3.63623e-05	0	0	0	0	0	0	0	3.63623e-05	7.27246e-05
g__Family_XIII_AD3011_group	0	0	0	0	0	0	0	0	0	0	0	0	0	3.63623e-05	3.63623e-05	0.00167267	0.000872696	0	0	0	0	7.27246e-05	0	0	0	0	0	0	0	0	0	0	0	0	0	0	0	0	0	0	0	0	0	3.63623e-05	0	0	0
g__Johnsonella	3.63623e-05	0.00385441	0	0.000290899	0.000836333	0	0.00181812	0.000327261	3.63623e-05	0.00214538	0.000436348	3.63623e-05	3.63623e-05	0.000145449	0.00112723	0	0.00105451	0.00174539	0.00516345	0	0.000181812	0.000218174	0.000327261	0.00574525	3.63623e-05	0	3.63623e-05	0.00439984	7.27246e-05	0.00389077	0.000109087	3.63623e-05	0.000181812	0.00112723	0.000327261	0	0.000327261	0.000109087	0.000327261	0.00523617	0.00305443	0.00123632	0.000327261	0.000145449	0.00170903	0.000909058	0
g__Pelomonas	3.63623e-05	0.000109087	3.63623e-05	7.27246e-05	0.000181812	0.000145449	0.000909058	0.000109087	7.27246e-05	3.63623e-05	7.27246e-05	0.00123632	0.00167267	0.00399985	0.00403622	0.00494527	0.00512709	0.0122177	0.00803607	0.00149085	0.00639977	0.00970874	0.00167267	0.00541798	0.00483619	0.00225446	0.000836333	7.27246e-05	0.000109087	0.000145449	3.63623e-05	0.00359987	0.000909058	0.00269081	0.000218174	0.000109087	7.27246e-05	0	0.0047271	0.00203629	0.000218174	0.0016363	0.000436348	0.00167267	0.00181812	0.00298171	0.00119996
g__Desulfobulbus	3.63623e-05	3.63623e-05	0	0	0.000109087	0	7.27246e-05	0	0	0	7.27246e-05	3.63623e-05	0	3.63623e-05	0	0	0.00196356	0	0	0.000690884	0	0	0	0	0	0	0	0	0	0	0	0	0	0	0	0	3.63623e-05	0	0	0	0	0	0	0	0	0	0
g__Sutterella	0	0.00145449	0	0.000109087	0	0	0	3.63623e-05	0	0	0	3.63623e-05	0	0	0	0	0	0	0	0	0	0.000436348	0	0	0	0	0	0	0	0.000109087	3.63623e-05	0.00374532	0	0	0	3.63623e-05	0	0	0	0	0	0	0.000909058	0	0	0	0
g__Rhodomicrobium	0	0	0	0	0	0	0	0	0	0	0	0	0	0	0	0	0	0	0	3.63623e-05	0	0	0	0	0	0	0	0	0	0	0	0	0	0	0	0	0	0	0	0	0	0.000545435	0	0	0	0	0
g__Halomonas	0	3.63623e-05	3.63623e-05	0	0	0.00363623	0	7.27246e-05	0.000363623	7.27246e-05	0	0	0	0.00716338	0.000327261	0.00385441	0.0134177	0.00574525	0.000327261	0.002509	0.00138177	0.00170903	0.000145449	3.63623e-05	0.000181812	0.000181812	0	0.000690884	3.63623e-05	0	0	0	0.000872696	3.63623e-05	3.63623e-05	3.63623e-05	3.63623e-05	0.000436348	0.00403622	0	3.63623e-05	0.00127268	7.27246e-05	0.000181812	0.000290899	0.000654522	0.00469074
g__Streptococcus	0.0209083	0.125195	0.165303	0.0185811	0.0352714	0.0145813	0.180575	0.0219628	0.0433439	0.138977	0.0127268	0.0247264	0.0250173	0.00134541	0.0255627	0.00512709	0.0155267	0.071561	0.0159267	0.081597	0.0434166	0.0312352	0.10316	0.019672	0.0601069	0.00545435	0.0185811	0.158576	0.0888331	0.191666	0.572743	0.0101451	0.066543	0.0536344	0.441402	0.013345	0.0251991	0.0053089	0.0507618	0.134759	0.12745	0.228319	0.0178903	0.319988	0.2389	0.0304716	0.0165449
g__Pseudonocardia	0	3.63623e-05	0	3.63623e-05	7.27246e-05	0	3.63623e-05	0	3.63623e-05	0	0	0	0	0	0	0	0	0	0	7.27246e-05	0	0	0	0	0	0	0	0	0	0	0	0	0	0	0	0	0	0	0	0	3.63623e-05	0	0	0	0	0	0
g__Megasphaera	3.63623e-05	0.00799971	0.00327261	3.63623e-05	7.27246e-05	3.63623e-05	0.00421803	7.27246e-05	0.000145449	0.00683612	0.000218174	3.63623e-05	3.63623e-05	0.00276354	0.00138177	0.000181812	0.0126541	0.000618159	0.000145449	0	0.000909058	3.63623e-05	0.00189084	0.002509	0.00374532	7.27246e-05	0.00116359	0.000254536	0.000181812	0.00563616	0.000981782	7.27246e-05	0.00334533	0.00145449	0.00549071	0.000399985	0.000399985	3.63623e-05	0.00225446	0.00047271	0.0124359	0.000254536	0.000727246	7.27246e-05	7.27246e-05	7.27246e-05	7.27246e-05
g__Bacillus	0.118068	0.149958	0.21541	0.0210538	0.0268354	0.422966	0.0808334	0.0456711	0.230937	0.20272	0.0323988	0.240391	0.251191	0.201629	0.0291626	0.176794	0.100287	0.126032	0.0950875	0.0022181	0.056507	0.131741	0.0253082	0.0778154	0.123559	0.04978	0.0835242	0.0407258	0.172285	0.0128723	0.112469	0.11625	0.07447	0.0963601	0.0486528	0.0183266	0.0222174	0.0170539	0.150031	0	0.0181448	0.0786153	0.0222901	0.0462165	0.0198902	0.0682157	0.349405
g__Kroppenstedtia	0	0	0	0	0	0.000181812	0	0	0	0	0	0	0	0.000181812	0.000181812	0.00214538	0.000290899	0.00461801	0.00199993	0.000109087	0.0119996	0.0147267	0.0113814	0.00923603	0.00632704	0.000399985	0	0	0	0	3.63623e-05	0	0.00687248	0.00661794	0	0	0	0	0.0152722	0	0.0193084	0.0232355	0.0165085	0.0211992	0.0158176	0.00207265	0
g__Coriobacteriaceae_UCG-002	0	0	0	0	0	0	0	7.27246e-05	3.63623e-05	3.63623e-05	0	0	0	0	0	0	0	0	0	0	0	0	0	0	0	0	0	0	0	0	0	0	0	0	3.63623e-05	0	0	0	0	0	0	0	0	0	0	0	0.00207265
g__candidate_division_TM7_bacterium_JGI_0001002-L20	0	0	0	0	0	0	0	3.63623e-05	0	0	0	3.63623e-05	0	0	0	0	3.63623e-05	0	0	0	0	0	0	0	0	0	0	0	3.63623e-05	0	0	0	0	0	0	0	0	0	3.63623e-05	0	0	0	0	0	0	0	0
g__Mizugakiibacter	0	0	0	0	0	0	0	0	0	0	0	0	0	0	0	0	0	0	0	0.000618159	0	0	0	0	0	0	0	0	0	0	0	0	0	0	0	0	0	0	0	0	0	0	0	0	0	0	0
g__Ensifer	0.0016363	0.000581797	0.000290899	0.0022181	0.0022181	0.00145449	0.00363623	0.000654522	0.000181812	0.000545435	0.00403622	7.27246e-05	0.000290899	7.27246e-05	0.000363623	0.000109087	3.63623e-05	7.27246e-05	3.63623e-05	0.000109087	3.63623e-05	0.000145449	3.63623e-05	7.27246e-05	0.00174539	0.000109087	0.00047271	0.000218174	0.000872696	0.000618159	0.000327261	0.000909058	7.27246e-05	0.000145449	0.000872696	0.000290899	0.000763609	0.00047271	0	0.000109087	0	0.000145449	0	0	0	0	3.63623e-05
g__Lentimicrobium	0	0	0	0	0	0	0	0	0	0	0	0	0	0	0	0	0	0	0	0.00119996	0	0	0	0	0	0	0	0	0	0	0	0	0	0	0	0	0	0	0	0	0	0	0	0	0	0	0
g__Aquimonas	7.27246e-05	3.63623e-05	0	7.27246e-05	7.27246e-05	0.000109087	0	0	0	0	3.63623e-05	0	0	0	0	0	0	0	0	0	0	0	0	0	0	0	0	3.63623e-05	0	0	0	0	0	0	0	0	0	0	0	0	0	0	0	0	0	0	0
g__Neochlamydia	3.63623e-05	3.63623e-05	0	0	3.63623e-05	0	0	0	0	7.27246e-05	3.63623e-05	0	0	0	0	0	0	0	0	0	0	0	0	0	0	0	3.63623e-05	3.63623e-05	0	0	3.63623e-05	3.63623e-05	0	0	7.27246e-05	0	0	3.63623e-05	0	0	0	0	0	0	0	0	0
g__Bergeyella	0	0.00203629	0	0	0	0	0	0	3.63623e-05	0	0	0	0	0	0.000181812	3.63623e-05	0	0.000909058	0	0	7.27246e-05	0	0.000254536	0.000836333	3.63623e-05	0.000290899	0	0.00112723	3.63623e-05	0.000181812	0	0	3.63623e-05	3.63623e-05	3.63623e-05	0	3.63623e-05	3.63623e-05	0.00178175	0.000181812	3.63623e-05	0	0.000654522	0	0.00185448	0.00181812	0
g__Rubellimicrobium	3.63623e-05	3.63623e-05	0	0	0.000109087	0	0.000109087	0.000109087	0	3.63623e-05	0.000109087	0	0	0	0	0	3.63623e-05	0	0	0	0	0	3.63623e-05	0	0	0	3.63623e-05	0.000872696	7.27246e-05	0	3.63623e-05	0	0	3.63623e-05	3.63623e-05	0	0	0	0	0	0	0	0	0	0	0	0
g__Brachybacterium	0	0	0	0	0	0	0	0	0	0	0	0	0	0.000218174	0	0.000218174	0	7.27246e-05	0.000290899	0	7.27246e-05	0	3.63623e-05	3.63623e-05	3.63623e-05	0	0	0	0	0	0	0	0	0	0	0	0	0	0.00319988	0	3.63623e-05	7.27246e-05	0	3.63623e-05	3.63623e-05	0	0
g__Exiguobacterium	0	0	0	0	0	0	0	0	0	0	0	0	0	0	0	3.63623e-05	3.63623e-05	3.63623e-05	0	0	3.63623e-05	0	3.63623e-05	0	0.000109087	7.27246e-05	0	3.63623e-05	0	3.63623e-05	3.63623e-05	0	0	0	0	0	7.27246e-05	3.63623e-05	0	0	3.63623e-05	0	0	7.27246e-05	3.63623e-05	0	0
g__Stella	0	3.63623e-05	0	0	3.63623e-05	0	7.27246e-05	0	0	0	0	0	0	0	0	0	0	0	0	0	0	0	0	0	0	0	0	0	0	0	0	0	0	0	0	0	3.63623e-05	0	0	0	0	0	0	0	0	0	0
g__Actinomyces	0.000399985	0.022181	7.27246e-05	0.00141813	0.000363623	0.00145449	0.00629068	0.000872696	0.000290899	0.0121814	0.000836333	0.00403622	7.27246e-05	0.000254536	0.00116359	0.00399985	0.00432712	0.00676339	0.000327261	0.00632704	0.0165449	0.00312716	0.007527	0.00574525	0.00116359	0.000218174	0.0022181	0.00229083	0.000654522	0.0088724	0.00232719	0.000145449	0.00159994	0.00683612	0.00749064	0.000181812	0.00261809	0.000181812	0.00392713	0.0243628	0.0366896	0.00141813	0.00254536	0.000436348	0.00730883	0.0265809	0.000145449
g__Proteus	0	0	0	0	0	0	0	0	0	0	0	0	0	0	0.000181812	0	0	0	0	0.000109087	0.000109087	3.63623e-05	0	3.63623e-05	0	0	0	0	0	0	0	0	3.63623e-05	0.00141813	0	3.63623e-05	0	0	0	7.27246e-05	3.63623e-05	0	0	0	3.63623e-05	0.00298171	0
g__denitrifying_bacterium_enrichment_culture_clone_NOB_2_A7	0	3.63623e-05	0	0	0.000109087	0	0	0	0	0.000109087	0	0	0	0	0	0	0	0	0	0	0	0	0	0	0	0	0	0	3.63623e-05	0	0	0	0	0	0	0	0	0	0	0	0	0	0	0	0	0	0
g__Intestinimonas	0	7.27246e-05	7.27246e-05	7.27246e-05	0	3.63623e-05	0	0.000109087	7.27246e-05	0.000836333	3.63623e-05	0.00327261	3.63623e-05	0	0	0	0	0.000109087	0	0.00119996	0	0	0	0	0	0	7.27246e-05	0.000581797	0.00167267	0.000109087	0.00112723	0.00999964	0	0	0.000254536	0.000399985	3.63623e-05	0.000145449	0	0.000545435	0	0	0	0	0	0	0.00392713
g__Lysinibacillus	0	0	0	0	0	0	0	0	0	0	0	0	0	0	0	0	0	0	0	0.00672703	0	0	0	0	0	0	0	0	0	0	0	0	0	0	0	0	0	0	0	0	0	0	0	0	0	0	0
g__Cryptobacterium	0	0	0	0	0	0	0	0	0	0	0	0	0	0	0	0	0.00178175	3.63623e-05	0	0	0	0	0.00123632	0	0	0	0	0	0	0	0	0	0	3.63623e-05	0	0.000218174	0	0	3.63623e-05	0	0.00159994	0	0	3.63623e-05	0	0	0
g__Nitrospira	0.00476346	0.00145449	0.0016363	0.00254536	0.00454529	0.000836333	0.0069452	0.00269081	7.27246e-05	0.000109087	0.00356351	3.63623e-05	0.000727246	3.63623e-05	0	0	0	0	0	0.00130904	0	0	0	0	0	0	0.000109087	0.000545435	0.00094542	0.000145449	0.000509072	0.000181812	0	0	0.000218174	0.000218174	0.00199993	3.63623e-05	0	0	0	0	0	0	0	3.63623e-05	7.27246e-05
g__Pleomorphomonas	7.27246e-05	7.27246e-05	7.27246e-05	0.000145449	0.000145449	3.63623e-05	0.000327261	0	0	0	0.000181812	0	0	0	0.000181812	0	0	3.63623e-05	0.000109087	0	0.000109087	3.63623e-05	7.27246e-05	3.63623e-05	0	0	0	0	3.63623e-05	3.63623e-05	3.63623e-05	0	3.63623e-05	0.000218174	0	0	7.27246e-05	0	0	0	0	0	0	0	3.63623e-05	0.0114178	0
g__Alistipes	0	0	0	0	0.000109087	7.27246e-05	0	0.000109087	0	7.27246e-05	0	0.00632704	0	0	0	0	0	0.000836333	0	0.00516345	0	3.63623e-05	0	0	0	0	0	7.27246e-05	7.27246e-05	0	0	0.000654522	0	0	0.000581797	3.63623e-05	0	7.27246e-05	0	0.00218174	0	0.00123632	0	0	0	0	7.27246e-05
g__Tepidisphaera	0	0	0	0.000109087	0	3.63623e-05	7.27246e-05	0	0	3.63623e-05	0	0	0	0	0	0	0	0	0	0	0	0	0	0	0	0	0	0	0	0	0	0	0	0	3.63623e-05	7.27246e-05	0	0	0	0	0	0	0	0	0	0	0
g__Veillonella	0.00330897	0.0414167	0.0848696	0.00229083	0.0044362	0.000109087	0.035526	0.00614523	0.0181448	0.0309443	0.00334533	0.0129086	0.00127268	0.000727246	0.00138177	0.00047271	0.0124359	0.022581	0.00330897	0.00218174	0.0359987	0.00879968	0.00959965	0.00905422	0.0189084	0.000290899	0.00585433	0.0246173	0.0178539	0.0528708	0.0536708	0.000399985	0.00719974	0.00643613	0.106723	0.00287262	0.00465438	0.000690884	0.0163267	0.0186902	0.0279263	0.00545435	0.00334533	0.0174903	0.00352714	0.0171994	0.00127268
g__Prevotella_2	0	3.63623e-05	0.00123632	0.000654522	0	0	0	0	0	0	3.63623e-05	0	0	0	0.000145449	3.63623e-05	0.000181812	0.00534526	0.00130904	0.015054	0.0022181	0.00269081	0.00239991	0.00170903	0.000909058	0	7.27246e-05	0.00705429	7.27246e-05	0.00770881	0	0.000109087	0.000145449	0.00298171	0	3.63623e-05	7.27246e-05	0	0.00330897	0.00479983	0.000145449	0.00189084	0.00218174	0.000109087	0.00138177	0.00316352	0
g__Woodsholea	0.000109087	0.000109087	7.27246e-05	0.000254536	7.27246e-05	3.63623e-05	0.000109087	3.63623e-05	0	0	0.000109087	3.63623e-05	0	0	0	0	0	3.63623e-05	0	3.63623e-05	0	0	0	0	0	0	0	0	3.63623e-05	3.63623e-05	0	3.63623e-05	0	0	3.63623e-05	0	3.63623e-05	3.63623e-05	0	0	0	0	0	0	0	0.000181812	0
g__Microcoleus	0	0	0	0	0	0	0	0	0	0	0	0	0	0	0	0	0	0	0	7.27246e-05	0	0	0	0	0	0	0	0	0	0	0	0	0	0	0	0	0	0	0	0	0	0	0	0	0	0	0
g__Neisseria	0.00570888	0.037635	0.000545435	0.00439984	0.0114178	0.000581797	0.103596	0.00359987	0.0407985	0.0165085	0.00149085	0.0142904	0.0268354	0.0016363	0.00178175	0.000836333	0.0128359	0.046362	0.0541071	0.130504	0.0700702	0.0167994	0.046871	0.141159	0.0291262	0.00269081	0.00989055	0.165412	0.0693793	0.0836697	0.000509072	0.000581797	0.00290899	0.018872	0.00283626	0.00199993	0.00516345	0.00356351	0.0202902	0.176284	0.0147631	0.0876332	0.0103633	0.00294535	0.102869	0.00141813	0.000763609
g__Cloacibacterium	0	0	0	0	0.000145449	0	3.63623e-05	0	0.000109087	3.63623e-05	0	0	0	0	0.000363623	3.63623e-05	3.63623e-05	0.000436348	0.000218174	0	0.000363623	0.0278172	0.000218174	0.00301807	0	0	0	0	0	0	0	0	7.27246e-05	0.00116359	0	3.63623e-05	0	0	0	0	3.63623e-05	0.00152722	3.63623e-05	0.000327261	0.000327261	0.0376714	0
g__Senegalimassilia	0	0	0	0	0	0	0	0	0	0	0	0	0	0	0	0	0	0	0	0	0	0	0	0	0	0	0	0	0	0	0	0	0	0	0	0	0	0	0	0	0.000145449	0	0	0	0	0	0
g__Ruminococcaceae_UCG-005	0.000545435	0.00199993	0	0	0	3.63623e-05	0	0	0	0	0	0	0.00290899	0	0	0	0	0	0	0.000109087	0	0	0	0	0	0	0	0	0	0	7.27246e-05	0	0	0	0	0	0	0	0	3.63623e-05	0	0	0	0	0	0	0
g__Nitrosomonas	0.000363623	3.63623e-05	7.27246e-05	0	0.000254536	0.000218174	0.000509072	7.27246e-05	0	0	0.000327261	0	0	0	0	0	0	0	0	0	0	0	0	0	0	0	3.63623e-05	3.63623e-05	0.000145449	0	7.27246e-05	7.27246e-05	0	0	0	0	0.000109087	0	0	0	0	0	0	0	0	0	0
g__Acetatifactor	0	3.63623e-05	0	0	0	0.00690884	3.63623e-05	0	3.63623e-05	0	0	0	0	0	0	0	0	0	0	3.63623e-05	0	0	0	0	0	0	0	3.63623e-05	0.00149085	0	0	0	0	0	0	0	0	0	0	0	0	0	0	0	0	0	0
g__Shuttleworthia	0	0.00101814	0	0	0	0	0	3.63623e-05	0.00410894	0	0	0	0	0	0	7.27246e-05	0.000181812	3.63623e-05	0	0	0.000254536	3.63623e-05	0.0114178	3.63623e-05	0	0	0	0	0	0	0	3.63623e-05	0	0	0	3.63623e-05	0	0	3.63623e-05	0	0.000436348	0.000254536	3.63623e-05	0.000109087	7.27246e-05	0.000181812	0
g__Amaricoccus	0	0	0	0.000218174	0	0	0	0	0	0	0	0	0	0	0	0	0	0	0	0	0	0	0	0	0	0	0	0	0	0	0	0	0	0	0	0	0	0	0	0	0	0	0	0	0	0	0
g__Ruminiclostridium	0	0.000145449	0	0.000145449	0.000290899	0.000181812	0	0.000327261	3.63623e-05	3.63623e-05	0	0.00709065	0.00243628	0	0	0	0	3.63623e-05	0	0.000327261	0	0	0	0	0	0	7.27246e-05	0	0.000145449	7.27246e-05	0.000181812	0.00963601	0	0	0.00109087	3.63623e-05	0.00112723	0.000109087	0	0.000218174	0	0	0	0	0	0	0
g__Acidobacterium	0	0	0	0	0	0	0	0	0	0	0	0	0	0	0	0	0	0	0	0.000181812	0	0	0	0	0	0	0	0	0	0	0	0	0	0	0	0	0	0	0	0	0	0	0	0	0	0	0
g__Deinococcus	0	0	0	0	0	0	0	0	0	0	0	0	0	0	0.000109087	3.63623e-05	0.000109087	0.0117087	3.63623e-05	0	0.000290899	0.0174539	3.63623e-05	7.27246e-05	0.00112723	0.00138177	0	0	0	0	0.00116359	0	3.63623e-05	0.0016363	0	0	3.63623e-05	0	0	0	0.000363623	0	0	0.000618159	7.27246e-05	0.00330897	0
g__Dongia	7.27246e-05	0	0	0	3.63623e-05	3.63623e-05	7.27246e-05	3.63623e-05	0	0	0.000109087	0	0	0	3.63623e-05	0	0	0	0	0.000254536	0	3.63623e-05	0	0	0	0	3.63623e-05	0	3.63623e-05	0	0	0	0	0	0	0	0.000181812	0	0	0.00683612	0	0	0	0	0	0	0
g__Sphaerotilus	3.63623e-05	3.63623e-05	0	0	0.000181812	3.63623e-05	7.27246e-05	3.63623e-05	0	3.63623e-05	0.000254536	0	0	0	0	0	0	0	0	0	0	0	0	0	0	0	0	3.63623e-05	3.63623e-05	0	0	0	0	0	0	0	3.63623e-05	0	0	0	0	0	0	0	0	0	0
g__Caproiciproducens	0	0	0	0	0	0	0	0	0	0	0	0	0	0.0102542	0.002509	0.00690884	0.00476346	7.27246e-05	7.27246e-05	0	0	3.63623e-05	3.63623e-05	7.27246e-05	0.0016363	0.00359987	0	0	0	0	0	0	7.27246e-05	3.63623e-05	0	0	0	0	0.000109087	0	0	0.000109087	0.000109087	0	7.27246e-05	0	0
g__Rummeliibacillus	0	0	0	0	0	0	0	0	0	0	0	0	0	0.00243628	3.63623e-05	0	3.63623e-05	0	3.63623e-05	0	0	0	0	0	3.63623e-05	0	0	0	0	0	0	0	0	0	0	0	0	0	0	0	0	0	0	0	0	0	0
g__Eubacterium_coprostanoligenes_group	0	0.00225446	0	0.000109087	0	0.00549071	3.63623e-05	0	0.00210901	7.27246e-05	0	0	0.00370896	0.0078179	0.00272717	0.00439984	0.0115632	0.0115996	3.63623e-05	0.000654522	0.000109087	0.00512709	7.27246e-05	0.000145449	0.00574525	0.00127268	3.63623e-05	0.000363623	0.00407258	0.000218174	7.27246e-05	0.00858151	0	0.000109087	7.27246e-05	7.27246e-05	0.00047271	0.000290899	0	0.000981782	3.63623e-05	0	3.63623e-05	0.000509072	0.000109087	0.000399985	3.63623e-05
g__Alteromonas	0	0	0	0	0	0	0	0	0	0	0	0	0	0.00799971	0.000109087	7.27246e-05	0.00527254	7.27246e-05	0.000109087	0	0	0	0	0	3.63623e-05	3.63623e-05	0	0	0	0	0	0	0	0	0	0	0	0	0	0	0	0	0	0	3.63623e-05	0.00181812	0
g__Succinivibrio	0	0	0	0	0	0	0	0	0	0	0	0	0	0.00287262	0	0	0	0	3.63623e-05	0	0	0	0	0	0	0	0	0	0	0	0	0	0	0	0	0	0	0	0	0	0	0	0	0	0	0	0
g__Bifidobacterium	0	0	0	0	0	3.63623e-05	0	0	0	0	3.63623e-05	3.63623e-05	0	0.00396349	0.00229083	0.000218174	0.0117814	0.00578161	0.000254536	0	0.00134541	0.00287262	0.00112723	0.000690884	0.0053089	0.0016363	0	0	0	0	0	0.000109087	0.00225446	0.000690884	0.00174539	0	0	0	7.27246e-05	0.00305443	0.00123632	0.000799971	3.63623e-05	0.000872696	0.000436348	0.0378532	3.63623e-05
g__Prevotella_9	0.000218174	0.00210901	0.000181812	0.000436348	0.000363623	0	0.000618159	0.000254536	0.0147267	0.00149085	3.63623e-05	0.0346533	0.018872	0	0	3.63623e-05	3.63623e-05	0	3.63623e-05	0.000799971	7.27246e-05	0	0.00323625	0.00167267	0	0	0.000363623	0.000909058	0.00909058	0.000509072	0.00109087	0.053489	0	0	0.0016363	0.000254536	0.00239991	0.000727246	0	0	3.63623e-05	0.00290899	0	0	7.27246e-05	0	0.0107996
g__Aminobacterium	0	0	0	0	0	0	0	0	0	0	0	0	0	0	0	0	0	0	0	0	0	0	0	0	0	0.000909058	0	0	0	0	0	0	0	0	0	0	0	0	0	0	0	0	0	0	0	0	0
g__Duganella	0	0	0	0	0	0	0	0	0	0	0	0	0	0	0	3.63623e-05	0	3.63623e-05	0	0	0	0	0	0	0	0	0	0	0	0	0	0	0	0	0	0	0	0	0	0	0	0	0	0	0	0	0
g__Sulfitobacter	0	0	0	0	0	0	0	0	0	0	0	0	0	0.00276354	3.63623e-05	3.63623e-05	0.000690884	0	0	0	0	0	0	0	0.000109087	7.27246e-05	0	0	0	0	0	0	0	0	0	0	0	0	0	0	0	0	0	0	0.000290899	0	0
g__Promicromonospora	0	0	0	0	0	0	0	0	0	0	0	0	0	3.63623e-05	7.27246e-05	0.000581797	0.000290899	0.00127268	3.63623e-05	0	3.63623e-05	0	0	0	0	0.000109087	0	0	0	0	0	0	0.000363623	0.000181812	0	0	0	0	0.000290899	0	0	0	0	0	3.63623e-05	7.27246e-05	0
g__Petrimonas	0	0	0	0	0	0	0	0	0	0	0	0	0	0.00534526	0.000218174	0.00778154	0.00196356	3.63623e-05	0.000145449	0.00141813	0	3.63623e-05	0	0	0.000581797	3.63623e-05	0	0	0	0	0	0	0	0	0	0	0	0	7.27246e-05	0	3.63623e-05	0	3.63623e-05	0	0	3.63623e-05	0
g__Ilumatobacter	0.000145449	7.27246e-05	7.27246e-05	3.63623e-05	0.000218174	3.63623e-05	0.000654522	0.000109087	0	3.63623e-05	0.000290899	0	3.63623e-05	0.00214538	3.63623e-05	3.63623e-05	0	3.63623e-05	0	7.27246e-05	0	7.27246e-05	0	0	3.63623e-05	3.63623e-05	7.27246e-05	7.27246e-05	0.000218174	3.63623e-05	3.63623e-05	0	0	0	0	7.27246e-05	3.63623e-05	3.63623e-05	0	0	0	0	0	0	0	0	0
g__Candidatus_Saccharibacteria_bacterium_UB2523	0	0	0	0	0	0	0.0022181	0	0	0	3.63623e-05	0	0	0	0	0	3.63623e-05	3.63623e-05	0	0	3.63623e-05	0	0.0161085	7.27246e-05	0	0	0	0	0	0.000254536	0	0	0	0	0	0	0	0	0	0	3.63623e-05	0.000218174	0	0.000109087	0.000363623	0	0
g__Emticicia	0	0	3.63623e-05	3.63623e-05	0	0	0	0	0	3.63623e-05	3.63623e-05	0	0	0	0	0	0	0	0	0	0	0	0	0	0	0	0	0	0	0	3.63623e-05	0	0	0	0	0	0	0	0	0	0	0	0	0	0	0	0
g__Flavobacterium	0.000654522	0.000399985	0.000399985	0.000436348	0.000763609	0.000181812	0.00138177	0.000399985	7.27246e-05	0.000399985	0.000727246	0.000181812	3.63623e-05	0	3.63623e-05	3.63623e-05	0.000581797	0.00127268	0	0	3.63623e-05	0	0	0	0	0.000909058	7.27246e-05	0.000218174	0	0.000145449	7.27246e-05	3.63623e-05	0.000145449	0.000181812	0	0	0.000363623	7.27246e-05	0	0.00276354	0	0	0	0	0	3.63623e-05	0
g__Catenisphaera	0	0	0	0	0	0	0	0	0	0	0	0	0	3.63623e-05	0.00138177	0.00214538	0.00254536	0.00298171	3.63623e-05	3.63623e-05	3.63623e-05	0.00218174	7.27246e-05	0	7.27246e-05	0.000909058	0	0	0	0	0	0	3.63623e-05	0	0	0	0	0	3.63623e-05	0.00185448	3.63623e-05	7.27246e-05	0	0	3.63623e-05	0	0
g__Haliangium	0.000145449	0.000145449	7.27246e-05	0.000109087	0.000363623	7.27246e-05	0.000436348	7.27246e-05	7.27246e-05	0.000109087	0.000181812	0	7.27246e-05	0.00294535	0	3.63623e-05	0	3.63623e-05	3.63623e-05	0.00105451	0	0	3.63623e-05	0	3.63623e-05	3.63623e-05	0.000109087	0.000109087	0	0.000109087	7.27246e-05	0.000109087	0	7.27246e-05	7.27246e-05	3.63623e-05	0.000218174	3.63623e-05	0	0	3.63623e-05	0	0	0	0	0.000799971	0
g__Devosia	0.000981782	0.000254536	0.000181812	0.00127268	0.00156358	0.000181812	0.00218174	0.000145449	0.000109087	0.000109087	0.00203629	3.63623e-05	0.000145449	0	0	0.000363623	0.000218174	0.000399985	0	0.000363623	0	0	0.000145449	0	0	0.000181812	0.00047271	0.000109087	0.000363623	0.000218174	3.63623e-05	0.000254536	0.000109087	0.000218174	0.000109087	0.000109087	0.000254536	0.000145449	3.63623e-05	0	0	0	0	3.63623e-05	0	0.000109087	0
g__Chryseolinea	0	0	0	3.63623e-05	0.000109087	3.63623e-05	0.000363623	0	0	0	7.27246e-05	0	0	0	3.63623e-05	3.63623e-05	0	0.000109087	0	3.63623e-05	3.63623e-05	0	0	3.63623e-05	0	0	0	0	3.63623e-05	3.63623e-05	0	0	0	0.000109087	0	0	7.27246e-05	0	0	0	0	0	0	0	0	0.000145449	0
g__Eubacterium_hallii_group	0	0	0	0	0	3.63623e-05	0	0	0	0	0	0	0	0	0	0.00490891	0	0	0	0	0.000109087	0.000109087	0	0	0	0	0	0	0	0	0	0	0	0	0	0	0	0	7.27246e-05	0	3.63623e-05	0	0	0	0	0	0
g__Hydrogenispora	0	0	0	0	0	0	0	0	0	0	0	0	0	0.00716338	0.000327261	0.00261809	0.00319988	0.000109087	7.27246e-05	3.63623e-05	0	0	0	3.63623e-05	0.0030908	0.000181812	0	0	0	0	0	0	0	3.63623e-05	0	0	0	0	0.000109087	0	0	3.63623e-05	7.27246e-05	0	0	0	0
g__Pseudolabrys	0	0	0	3.63623e-05	3.63623e-05	0	7.27246e-05	3.63623e-05	0	0	0	0	0	0	0	0	0	0	0	0.000327261	0	0	0	0	0	0	0	0	3.63623e-05	0	0	0	0	0	0	0	0	0	0	0	0	0	0	0	0	0	0
g__Pannonibacter	0	0	0	0	0	0	0	0	0	0	0	0	0	0.00592706	3.63623e-05	0.000109087	0.00130904	3.63623e-05	3.63623e-05	0	0	0	0	0	3.63623e-05	3.63623e-05	0	0	0	0	0	0	0	0	0	0	0	0	0	0	0	0	0	0	0	0	0
g__Novosphingobium	0	0	0	3.63623e-05	0	0.000109087	3.63623e-05	0	0	0	0.000109087	0	0	0	0	0	0	0	3.63623e-05	0	0	0	0.000399985	0	0	0	7.27246e-05	0	0	3.63623e-05	3.63623e-05	0	3.63623e-05	0	0	0	0	0	0	0.000363623	0	0.000690884	0	0	0	0.00167267	0
g__Lachnoclostridium	0.000145449	3.63623e-05	0	0	0.000181812	3.63623e-05	0	0	3.63623e-05	3.63623e-05	0	0	0.00774517	3.63623e-05	0	0.00541798	0	0.000254536	0	0.00589069	7.27246e-05	3.63623e-05	0.000145449	0	0	0.000109087	0	3.63623e-05	0.000109087	0	0.000145449	0	0	0	3.63623e-05	0	0.000254536	0	0.000109087	0.00138177	7.27246e-05	3.63623e-05	0	0	0	0	0
g__Christensenellaceae_R-7_group	0	0	0	3.63623e-05	0	0	0	0	0.000290899	3.63623e-05	0	0	0	0.00214538	0.000254536	3.63623e-05	0.00236355	3.63623e-05	0	3.63623e-05	0	7.27246e-05	7.27246e-05	3.63623e-05	3.63623e-05	0	0	7.27246e-05	0.00156358	0	0	0	0	3.63623e-05	3.63623e-05	0	0	0	0	0.00109087	0	0	0	0	0.000181812	0.00312716	0
g__Porphyromonas	0.00247264	0.0104723	0.000509072	0.00254536	0.00349078	0.0044362	0.0155631	0.0109087	0.00599978	0.0199265	0.000509072	0.000181812	0.0333442	0.000836333	0.00352714	0.00236355	0.00949056	0.0231992	0.0298171	0.0574161	0.0177448	0.0109451	0.0417076	0.0238173	0.00436348	7.27246e-05	0.00047271	0.0397804	0.000799971	0.0306171	0.00134541	0.000363623	0.00476346	0.0117814	0.000581797	0.000254536	0.00661794	0.00272717	0.0198902	0.0555616	0.0359623	0.0548707	0.00687248	0.000399985	0.0274535	0.00330897	7.27246e-05
g__Leptothrix	0.000218174	0	0.000109087	0.000363623	0.000654522	3.63623e-05	0.00101814	3.63623e-05	3.63623e-05	3.63623e-05	0.000218174	3.63623e-05	0	0	0	0	0	0	0	0	0	0	0	0	0	0	0	7.27246e-05	0.000399985	0.000218174	0	3.63623e-05	0	0	3.63623e-05	0.000109087	0.000109087	0	0	0	0	0	0	0	0	0	0
g__Bacteroides	0.00094542	0.00258172	0	7.27246e-05	0	0.000218174	0	0.000218174	0.0120359	0.000581797	0	0.00785426	0.000109087	0.00232719	0.0016363	0.00483619	0.00109087	0.000799971	3.63623e-05	0.00236355	0.00523617	0.00316352	0.000254536	0.00130904	0.000109087	0.000690884	0.000109087	0.000981782	0.00218174	0.000254536	3.63623e-05	0.0106905	0	3.63623e-05	0.00152722	3.63623e-05	0.000218174	0.000509072	0	0.00261809	0.00290899	0.000181812	3.63623e-05	0	7.27246e-05	0	0.000399985
g__Family_XIII_UCG-001	0	0	0	0	0	3.63623e-05	0	7.27246e-05	0.00705429	0	0	0	3.63623e-05	0	0	0	7.27246e-05	0.000254536	0	0	0.00392713	3.63623e-05	0.000218174	0	0	0	0	0.00116359	0.000109087	0.000654522	0	0	3.63623e-05	0	0.000109087	3.63623e-05	3.63623e-05	0	7.27246e-05	3.63623e-05	0.000290899	3.63623e-05	0	7.27246e-05	0	3.63623e-05	0
g__Bradyrhizobium	0.000327261	0.000181812	7.27246e-05	0.000218174	0.000218174	7.27246e-05	0.000545435	0.000109087	0	7.27246e-05	0.000363623	0	0	3.63623e-05	0.000181812	3.63623e-05	0.00174539	0.00592706	7.27246e-05	0.00101814	0.000145449	0.00258172	0.000181812	0.00134541	0.00156358	7.27246e-05	0	0	0	0.000145449	0	3.63623e-05	3.63623e-05	3.63623e-05	0	3.63623e-05	0.000254536	0	3.63623e-05	0	7.27246e-05	3.63623e-05	0.000109087	7.27246e-05	0.000145449	0.00145449	0
g__Verticia	0	0	0	0	0	0	0	0	0	0	0	0	0	0	0	0	0	0	0	0.000618159	0	0	0	0	0	0	0	0	0	0	0	0	0	0	0	0	0	0	0	0	0	0	0	0	0	0	0
g__Bacillus_urumqiensis	0	0	0	0	0	0	0	0	0	0	0	0	0	0.00170903	0	0	0.00123632	0	0	0	0	0	3.63623e-05	0	0	3.63623e-05	0	0	0	0	0	0	0	0	0	0	0	0	0	0	0	0	3.63623e-05	0	0	0	0
g__Bdellovibrio	0.000545435	0.000581797	0.000145449	0.000763609	0.000618159	0.000254536	0.000363623	7.27246e-05	7.27246e-05	0.000545435	0.000872696	0.000218174	0.000109087	0	0	3.63623e-05	0	0	0	0	0	0	0	0	0	0	0.000327261	0	0.000109087	0.000399985	0.000109087	0.000181812	0	0	7.27246e-05	0.000181812	0.000109087	0.000145449	0	0	0	0	0	0	0	0	3.63623e-05
g__Nibribacter	0	0	0	0	0	0	0	0	0	0	0	0	0	0	7.27246e-05	3.63623e-05	0	0	0	0	0	0	0	0	0	0	0	0	0	0	0	0	0	0.00174539	0	0	0	0	0	0	0	0	0	0	0	0	0
g__Prevotellaceae_Ga6A1_group	3.63623e-05	0.000254536	3.63623e-05	3.63623e-05	3.63623e-05	0	0.00145449	0.000109087	0.00232719	0.00109087	0	0.0069452	0.0139268	0	0	0	0	0	0	0	0	0	0	0	0	0	0.000145449	0.000799971	0.00429075	7.27246e-05	3.63623e-05	0.00858151	0	0	0.000545435	0.000181812	0.000109087	0.000218174	0	0	0	0	0	0	0	0	0.00585433
g__Papillibacter	0	0	0	0	0	0	0	0	0	0	0	0	0	0	3.63623e-05	0	0	0	3.63623e-05	0	0	7.27246e-05	0	0	0	0	0	0	0	0	0	0	0	3.63623e-05	0	0	0	0	0	0	0	0	0	0	0	0.00323625	0
g__Prevotella_7	0.00312716	0.0593797	0.0027999	0.000254536	0.00134541	0.000218174	0.0342897	0.00105451	0.00647249	0.0377804	0.00196356	0.00625432	0.005018	0.000690884	0.00454529	0.00374532	0.0421076	0.0197811	0.00792698	0.0461438	0.0488346	0.00981782	0.0632341	0.04938	0.0821788	0.000690884	0.00181812	0.0174175	0.0157449	0.0487982	0.019672	0.00047271	0.00749064	0.0274899	0.0205447	0.00196356	0.00399985	0.000509072	0.061525	0.0367987	0.177994	0.0304353	0.022581	0.00683612	0.00818152	0.11865	0.000181812
g__Dialister	0.000145449	0.00399985	0	3.63623e-05	0	0	0	0.00181812	0.0109087	0.000145449	0.000290899	3.63623e-05	0.005018	3.63623e-05	0	0	0.000763609	7.27246e-05	3.63623e-05	0.00156358	0.000618159	0.000509072	0.00825425	7.27246e-05	0.00185448	3.63623e-05	0.00178175	0.000872696	0.000254536	0.00523617	7.27246e-05	0.000109087	7.27246e-05	3.63623e-05	0.0027999	3.63623e-05	3.63623e-05	7.27246e-05	0.000109087	0	0.00959965	0.00138177	0.000109087	0.000145449	0.000872696	3.63623e-05	7.27246e-05
g__Adhaeribacter	0	0	0	0	0	0	0	0	0	0	0	0	0	0	0	0	0	0	0	0	0	0	0	0	0	0	0	0	0	0	0	0	0	0.000981782	0	0	0	0	0	0	0	0	0	0	0	0	0
g__Butyrivibrio_2	0	0	0	0	0	0	0	0	0	0.00167267	3.63623e-05	0	0	3.63623e-05	0	0	0.000581797	0.000109087	0	0	0.00094542	0	0.000109087	0.00450893	3.63623e-05	0	0	0.000363623	0	0.000399985	3.63623e-05	0	0	0	7.27246e-05	0	0	0	0.00243628	0.00447256	0.00138177	3.63623e-05	0.000109087	0.000145449	0.000290899	3.63623e-05	0
g__Aquicella	7.27246e-05	3.63623e-05	0	0	7.27246e-05	0	0.000109087	0	0	0	7.27246e-05	0	0	0	0	0	0	0	0	0	0	0	0	0	0	0	0	0	0	0	0	0	0	0	0	0	0	0	0	0	0	0	0	0	0	0	0
g__Granulicatella	0.0027999	0	0.00403622	3.63623e-05	7.27246e-05	3.63623e-05	7.27246e-05	0.000836333	0	0	0	0	3.63623e-05	3.63623e-05	0.000290899	0	0	0.000254536	0	0	0.00094542	7.27246e-05	0.00454529	3.63623e-05	0.00287262	0	0.00105451	0.000363623	3.63623e-05	0	0	0	0	0.00167267	0	3.63623e-05	0	0	0	0.00592706	0.000872696	0.00199993	0	7.27246e-05	0.00203629	3.63623e-05	0
g__Aliivibrio	0	0	0	0	0	0	0.000145449	0	0	3.63623e-05	0	0	0	0	0	0	0	0	0	0	0	0	0	0	0	0	0	0	7.27246e-05	0	0	0	0	0	0	0	0	0	0	0	0	0	0	0	0	0	0
g__Facklamia	0	0	0	0	0	0	0	0	0	0	0	0	0	0	0	0	0	0	0	0.000145449	0	0	0	0	0	0	0	0	0	0	0	0	0	0	0	0	0	0	0	0	0	0	0	0	0	0	0
g__Meiothermus	0	0	0	0	0	0	0	0	0	0	0	0	0	0	0	0	3.63623e-05	0.00381804	0	0	0	0.00152722	0.000218174	3.63623e-05	0	0	0	0	0	0	0	0	0.00047271	3.63623e-05	0	0	0	0	0	0	0	0	0	0.000109087	0	0.00178175	0
g__Steroidobacter	0	0	0	0	0	0	3.63623e-05	0	0	0	0	0	0	0	0.000254536	0	0	0	0	0.000399985	0	0	0	0	0	0	0	0	0	0	0	0	0	0.000254536	0	0	0	0	3.63623e-05	3.63623e-05	0	0	0	0	0	0.000109087	0
g__Gemmatirosa	0	0	0	0	0	0	0	0	0	0	0	0	0	0	0	0	0	0	0	3.63623e-05	0	0	0	0	0	0	0	0	0	0	0	0	0	0	0	0	0	0	0	0	0	0	0	0	0	0	0
g__Truepera	0	0	0	0	0	0	0	0	0	0	0	0	0	0	0	0	0.00298171	7.27246e-05	0	0	0	0	0	0	0	0	0	0	0	0	0	0	0	0	0	0	0	0	0	0	0	0	0	0	0	0	0
g__Mucilaginibacter	0	0	0	3.63623e-05	0	0	0	0	0	0	0	0	0	0	0	0	3.63623e-05	3.63623e-05	0	0	0	0	0	0	0	0.000218174	0	0	0	0	0	0	0	0	0	0	0	0	0	3.63623e-05	0	0	0	0	0	3.63623e-05	0
g__Mobiluncus	0	0	0	0	0	0	0	0	0	0	0	0	0	0	0.000690884	0	0.00254536	0	0	0	0	0	0	0	0	0	0	0	0	0	0	0	0	0	0	0	0	0	0	0	0	0	0	0	0	0	0
g__Abiotrophia	0	0	0	0	0	3.63623e-05	3.63623e-05	0	0	3.63623e-05	0	7.27246e-05	3.63623e-05	0	0	0	0	3.63623e-05	0	0	0.00123632	0	0	0	0	0	0	7.27246e-05	0.00396349	0	0	0	7.27246e-05	0	0	7.27246e-05	0	0	0	0	0	0	0	0	0.000109087	0	3.63623e-05
g__Runella	3.63623e-05	7.27246e-05	0	3.63623e-05	3.63623e-05	7.27246e-05	0	0	0	0	0.000109087	0	0	0	0	0	0	0	0	0	0	0	0	0	0	0	0	3.63623e-05	3.63623e-05	3.63623e-05	7.27246e-05	0	0	0	0.000109087	3.63623e-05	0	0	0	0	0	0	0	0	0	0	0
g__Propionispira	0	0	0	0	0	0	0	0	0	0	0	0	0	0	0	0	0	0	0	0	0	0	0	0	0	0	0	3.63623e-05	0	0	0	0	0	0	0	0	0	0	0	0	0	0	0	0	0	0	0
g__Agromyces	3.63623e-05	0	0	0	0	3.63623e-05	0.000109087	0	0	0	0	0	0	0	3.63623e-05	0	3.63623e-05	0.000109087	0	0	0	0	0	0	0	0	0	0	0	0	0	0	0	0	0	0	3.63623e-05	0	3.63623e-05	0	0	0	3.63623e-05	0	0	0	0
g__Tyzzerella_3	0	0	0	0	0	0	0	0	0	0	0	0	0	0	0	0	0	0	0	3.63623e-05	0	0	0	0	0	0	0	0	0	0	0	0	0	0	0	0	0	0	0	7.27246e-05	0	0	0	0	0	0	0
g__Agrococcus	3.63623e-05	0	0	7.27246e-05	0	0	7.27246e-05	0	0	0	0	0	0	0	3.63623e-05	3.63623e-05	0	0	0	3.63623e-05	0	0	0	0	0	0	0	0	0	0	3.63623e-05	0	0	0.000218174	0	0	0	0	0	0	0	0	0	0	0	0	0
g__Blautia	0.000109087	0.00225446	0	0.000399985	0	3.63623e-05	0.000254536	7.27246e-05	0.000145449	0.000218174	0	0	0.00570888	0.0120723	0.00134541	0.00290899	0.00610887	0.00174539	0.000109087	0	0.000763609	0.000981782	0.000218174	3.63623e-05	0.00509072	0.000763609	0.000145449	0.000109087	0.0147267	0.000109087	0.000181812	0.0165812	0	7.27246e-05	7.27246e-05	0	0.000109087	0.000363623	0	0.000290899	0.000727246	0.000254536	0	7.27246e-05	7.27246e-05	0	3.63623e-05
g__Sphingopyxis	0	0	0	3.63623e-05	0	0	3.63623e-05	0	0	0	0	0	0	0	0	0	0	3.63623e-05	0	0	0	0	0	0	0	0.000581797	0	0	0	0	0	7.27246e-05	0.000109087	0	0	0	0	0	3.63623e-05	0	0	0	0	0	0	0	0
g__Clostridium_sensu_stricto_12	0	0	0	0	0	0	0	0	0	0	0	0	0	0.0107269	0.00156358	0.00570888	0.00294535	3.63623e-05	7.27246e-05	0	0	0	7.27246e-05	0	0.00629068	0.00218174	0	0	0	0	0	0	0	3.63623e-05	0	0	0	0	3.63623e-05	0	0	0	0	0.000145449	7.27246e-05	0	0
g__Bulleidia	0	0	0	0	0	0	0	0	0	0	0	0	0	0	0	0	0	0	0	0	0	0	0	0	0	0	0	0	0	0	0	0	0	0	0	0	0	0	0	0	0	0.00123632	0	0	0	0	0
g__Skermanella	0	0	0	3.63623e-05	3.63623e-05	0	7.27246e-05	0	0	0	3.63623e-05	0	0	7.27246e-05	0.000109087	0.000327261	0.000399985	0.000109087	0	0	3.63623e-05	0	0.000399985	3.63623e-05	0.000145449	0.000145449	0	0	0	0	0	0	0	0	0	0	0	0	0	0	0	0.000399985	0	0	7.27246e-05	3.63623e-05	0
g__Wolinella	0	0	0	0	0	0	0	0	0	0	0	0	0	0	0	0	0	0	0	0	0	0	0	0	0	0	0	0	0	0	0	0	0	0	0	0	0	0	0	0	0.000109087	0	0	0	0	0	0
g__Candidatus_Koribacter	0	0	0	0	0	0	0	0	0	0	0	0	0	0	0	0	0	0	0	0.00134541	0	0	0	0	0	0	0	0	0	0	0	0	0	0	0	0	0	0	0	0	0	0	0	0	0	0	0
g__Butyricimonas	0	0	0	0	0	0	0	0	0	0	0	0	0	0	0.000581797	0	0	0	0	0.000436348	0	0	0	0	0	0	0	0	0	0	0	0	0	0	0	0	0	0	0	0.000145449	0	0	0	0	0	0	0
g__Nesterenkonia	0	0	0	0	0	0	0	0	0	0	0	0	0	0	0	7.27246e-05	0	0.000109087	0	0	0.00047271	0	3.63623e-05	0.00210901	0	3.63623e-05	0	0	0	0	0	0	0	7.27246e-05	0	0	0	0	0	0	0.000254536	0	0.00261809	0	0	3.63623e-05	0
g__Lewinella	0	0	0	0	0	0	0	0	0	0	0	0	0	0	0	0	0	0	0	0	0	0	0	0	0	0	0	0	0	0	0	0	0	0	0	0	0	0	0	0	0	0	0	0	0	0.000981782	0
g__Actinotignum	0	0	0	0	0	0	0	0	0	0	0	0	0	0	0	0	0	0	0	0.000109087	0	0	0	0	0	0	0	0	0	0	0	0	0	0	0	0	0	0	0	0	0	0	0	0	0	0	0
g__Dechlorobacter	0	0	0	0	0	0	0	0	0	0	0	0	0	0	0	0	0	0	0	0.00047271	0	0	0	0	0	0	0	0	0	0	0	0	0	0	0	0	0	0	0	0	0	0	0	0	0	0	0
g__Eubacterium_eligens_group	0	0	0	0	0	0	0	0	0	0	0	0	0	0	0	0	0	0	0	0	0.000327261	0	0	0	0	0	0	0	0	0	0	0	0	0	0	0	0	0	0	0	0.000109087	0	0	0	0	0	0
g__Succiniclasticum	0	0	0	0	0	0	0	0	0	0	0	0	0	0	0	0	0	0	0	0	3.63623e-05	0	0	3.63623e-05	0	0	0	0	0	0	0	0	0	3.63623e-05	0	0	0	0	0	0	0	0	0	3.63623e-05	0	0.0016363	0
g__Erysipelotrichaceae_UCG-003	0	0	0	0	0	3.63623e-05	0	0	0	0	0	0	0	0	0	0	0	0	0	0	0.000254536	3.63623e-05	0	0	0	0	0	0	0	3.63623e-05	0	0	0	0	0	0	3.63623e-05	0	0	0	0.000145449	0	0	0	0	0	0
g__Lachnospiraceae_UCG-001	3.63623e-05	0.000727246	0	0.000290899	3.63623e-05	3.63623e-05	3.63623e-05	7.27246e-05	3.63623e-05	0	0	0.00334533	0	0	0	0	0	0	0	0.00159994	0	0	0	0	0	0	0.000109087	0	0	7.27246e-05	0.000254536	0.0097451	0	0	0.000254536	0	0.000218174	7.27246e-05	0	0.000436348	0	0	0	0	0	0	0
g__Peptococcus	0.000145449	3.63623e-05	0	7.27246e-05	0	0	0	0.000254536	0	0.000145449	3.63623e-05	0	0.00316352	0	0	0	0.000218174	0.000218174	0	0	0.000618159	7.27246e-05	0.000581797	0.00109087	0	0	3.63623e-05	0.00116359	0	0.00254536	0	0	0.000109087	0	0.000145449	0	0	0.000109087	0	0.000145449	0.000181812	3.63623e-05	0	3.63623e-05	0	0	3.63623e-05
g__Ruminococcaceae_UCG-009	0	0	0	0	0	0	0	0	0	0	0	0	0	0	0	0	0	0	0	0.000181812	0	0	0	0	0	0	0	0	0	0	0	0	0	0	0	0	0	0	0	0.000109087	0	0	0	0	0	0	0
g__Amycolatopsis	0	0	0	0	0	0	0	0	0	0	0	0	0	0	0	0	0	3.63623e-05	0	0.000218174	0	0	0	0	0	0	0	0	0	0	0	0	0	0	0	0	0	0	0	3.63623e-05	0	0	0	0	0	0	0
g__Estrella	0	0	0	0	0	0	0	0	0	0	0	0	0	0	0	0	0	0	3.63623e-05	0	0	0	0	0	0	0	0	0	0	0	0	0	0	0	0	0	0	0	0	0	0	0	0	0	0	0.00138177	0
g__Paenibacillus	0	0	0	0	0	0	0	0	0	0	0	0	0	0	0	3.63623e-05	0	0	0	3.63623e-05	0.000181812	0	0	3.63623e-05	0	0.000181812	0	0	0	0	0	0	0	0	0	0	0	0	0	0	0	0	0	0	0.000654522	0	0
g__Pasteurella	0	0	0	0	0	0.000763609	0	0	0	0	0	0	0	0	3.63623e-05	3.63623e-05	0	3.63623e-05	0	0	0	0	3.63623e-05	3.63623e-05	0	0	0	0	0	0	0	0	3.63623e-05	3.63623e-05	0	0	0	0	0.00378168	0.00352714	3.63623e-05	3.63623e-05	7.27246e-05	0	0	0.000836333	0
g__Sterolibacterium	0	0	0	0	3.63623e-05	0	3.63623e-05	0	0	0	0	0	0	0	0	0	0	0	0	3.63623e-05	0	0	0	0	0	0	0	0	0	3.63623e-05	0	3.63623e-05	0	0	3.63623e-05	0	0	0	0	0	0	0	0	0	0	0	0
g__Dactylosporangium	0	0	0	0	0	0	0	0	0	0	0	0	0	0	3.63623e-05	0	0	3.63623e-05	0	0.000109087	0	0	0	0	0	3.63623e-05	0	0	0	0	0	0	0	0	0	0	0	0	0	0	0	0	0	0	0	0	0
g__Eubacterium_ruminantium_group	0	3.63623e-05	0	0	0	0	0	0	0.00149085	3.63623e-05	0	0.00763609	0	0	0	0	0	0	0	0.000109087	0	7.27246e-05	0	0	0	0	3.63623e-05	0.000363623	0.000145449	0	0	0	0	0	0.000254536	3.63623e-05	0	3.63623e-05	0	0.000145449	0	0	0	0	0	0	0
g__Sulfurifustis	0	0	0	0	0	0	0	0	0	0	0	0	0	0	0	0	0	0	0	0	0	0	0	0	3.63623e-05	0.000327261	0	0	0	0	0	0	3.63623e-05	0	0	0	0	0	0	0	0	0	0	0	0	0	0
g__Subdoligranulum	0	0.00181812	7.27246e-05	0	0	7.27246e-05	0	0	7.27246e-05	0	0	3.63623e-05	7.27246e-05	0	0	0	0	0	0	0	0	0.000290899	0	0	0	0	0	0.000763609	7.27246e-05	3.63623e-05	0	7.27246e-05	0	0	3.63623e-05	0	0.000109087	0	0	0	0	0	0	0	0	0	0.00669067
g__Erysipelotrichaceae_UCG-002	0	0	0	0	0	0	0	0	0	0	0	0	0	0.018763	0.000981782	0.00123632	0.00214538	7.27246e-05	0.000145449	0	0	0	7.27246e-05	0	0.00178175	0.00145449	0	0	0	0	0	0	0	0	0	0	0	0	0	0.000109087	0	0	0	0	0	3.63623e-05	0
g__Propionibacterium	0	0.000218174	0	0	0	3.63623e-05	3.63623e-05	3.63623e-05	0	0	0	0	0	0.00247264	0.000654522	0.000363623	0.00156358	0.00236355	0.000145449	0	0.00232719	0.00829061	0.00047271	0.00349078	0.00614523	0.00167267	0	0	0	0	0	0	0.00269081	0.00207265	0	0	3.63623e-05	0	0.0022181	0	0.000109087	0.00138177	0.000654522	0.000109087	0.000618159	0.000690884	0
g__Georgenia	3.63623e-05	0	0	0	0	0	0	0	0	0	7.27246e-05	0	0	3.63623e-05	7.27246e-05	3.63623e-05	0.00149085	3.63623e-05	3.63623e-05	0	3.63623e-05	0	0	0	0	0	0	0	0	0	0	0	0	7.27246e-05	0	0	0	0	0	0	0	0	0	0	0	0.00283626	0
g__Garciella	0	0	0	0	0	0	0	0	0	0	0	0	0	0	0.000218174	0.00170903	7.27246e-05	0	0	0	0	0	0	0	0.00170903	0	0	0	0	0	0	0	0	0	0	0	0	0	3.63623e-05	0	0	0	0	0	0	0	0
g__Lachnospira	0	0	0	0	0	0	0	0	0	0	0	0	0	0	3.63623e-05	0	0.000654522	0	0	0	0.000545435	0.000254536	0.00112723	0	3.63623e-05	3.63623e-05	0	0	0	0	0	0	0	3.63623e-05	0	0	0	0	3.63623e-05	0.000145449	0.000399985	0.000836333	0	3.63623e-05	0	3.63623e-05	0
g__Clostridium_sensu_stricto_18	0	0	0	0	0	0	0	0	0	0	0	0	0	0	0	3.63623e-05	0.00159994	7.27246e-05	0	0	3.63623e-05	0	0	0	3.63623e-05	0	0	0	0	0	0	0	0	0	0	0	0	0	7.27246e-05	0	0	0	0	0	0	0	0
g__Curvibacter	0	0	0	0	0	0	3.63623e-05	0	0	0	0	0	7.27246e-05	0	0	0	0.000545435	0	0	0	3.63623e-05	0	0	0	0	0	0	0	0.00189084	0	0	0	0	0	3.63623e-05	3.63623e-05	0	0	0	0	0	0	0	0	0	0	0
g__Roseiflexus	0.000181812	0.000109087	3.63623e-05	0.000363623	0.000763609	7.27246e-05	0.00178175	0.000145449	0.000181812	7.27246e-05	0.000327261	7.27246e-05	3.63623e-05	0	0	0	0	3.63623e-05	3.63623e-05	7.27246e-05	0	0	0	0	0	0	3.63623e-05	3.63623e-05	0.000254536	0	0	3.63623e-05	0	3.63623e-05	0	0.000109087	0.000109087	7.27246e-05	0	0	0	0	0	3.63623e-05	0	0.000763609	3.63623e-05
g__Cylindrotheca_closterium	0	0	0	0	7.27246e-05	0	0	0	0	3.63623e-05	0.000109087	3.63623e-05	0	0	0	0	0	0	0	0.000109087	0	0	0	0	0	0	3.63623e-05	0.000181812	7.27246e-05	0	0	0	0	0	7.27246e-05	3.63623e-05	0	0	0	0	0	0	0	0	0	0	0
g__CL500-29_marine_group	0.00214538	0.00123632	0.000654522	0.00127268	0.00159994	0.00116359	0.00287262	0.000763609	0.000363623	0.000254536	0.0019272	3.63623e-05	0.000290899	0	0	0	0	0	0	0	0	0	0	0	0	0	0.000290899	0.000690884	0.000618159	0.000181812	0.000545435	0.000218174	0	0	0.000290899	0.000218174	0.000581797	0.000145449	0	0	0	0	0	0	0	0	0
g__Solitalea	0.000109087	0	0	7.27246e-05	3.63623e-05	0	0	0	0	3.63623e-05	7.27246e-05	0	3.63623e-05	0	0	0	0	0	0	0	0	0	0	0	0	0	3.63623e-05	0	7.27246e-05	7.27246e-05	3.63623e-05	0	0	0	0.000109087	3.63623e-05	3.63623e-05	0	0	0	0	0	0	0	0	0	0
g__Singulisphaera	3.63623e-05	0.000254536	0	0.000109087	0.000145449	0	0.000109087	3.63623e-05	0	0	3.63623e-05	0	3.63623e-05	0	0	0	0	0	0	0	0	0	0	0	0	0	0	0	3.63623e-05	0	3.63623e-05	0	0	0	0	0	0	0	0	0	0	0	0	0	0	0	0
g__Paracoccus	3.63623e-05	0	0	0	7.27246e-05	0	0	3.63623e-05	0	0.000909058	0	0	0	0.00254536	0.000109087	0.000872696	0.00225446	0.00479983	0	0	0.00094542	0.00487255	0.000181812	0.00181812	3.63623e-05	7.27246e-05	3.63623e-05	0	3.63623e-05	0.000181812	0	3.63623e-05	0	0.00185448	0	0	0	0	3.63623e-05	0	7.27246e-05	0	0.000363623	0.00105451	0.000981782	0.00105451	0
g__Selenomonas	0	0.00112723	3.63623e-05	3.63623e-05	0	0	0	0.000218174	3.63623e-05	0.000545435	3.63623e-05	0.00178175	0	0	0.000290899	3.63623e-05	0.000618159	3.63623e-05	0	0	0.000872696	3.63623e-05	0.000181812	0.0019272	0	0	3.63623e-05	0.000218174	0	0.00174539	0	0	0.00112723	0	0.000436348	0	0.000109087	3.63623e-05	0.00461801	0	0.000218174	0	0	3.63623e-05	0	0	3.63623e-05
g__Marmoricola	3.63623e-05	0	0	0	0	0	3.63623e-05	0	0	0	0	0	0	0.000654522	0	3.63623e-05	0.00141813	3.63623e-05	0	0.000145449	0	0	0	0	7.27246e-05	3.63623e-05	0	0	0	0	0.000509072	0	0	0.000799971	0	0	3.63623e-05	0	3.63623e-05	0	0	0	0	0	0	0	0
g__Faecalibacterium	0	0.000399985	0	0	0	7.27246e-05	0	0	0.00407258	0	0	0	0	7.27246e-05	0.000145449	7.27246e-05	0.00247264	3.63623e-05	0	0	0.00247264	0.000399985	0.000363623	0	7.27246e-05	0	0	0	3.63623e-05	0.000109087	0.000109087	0.000181812	0	3.63623e-05	3.63623e-05	0	7.27246e-05	7.27246e-05	0	0	0.00167267	0.000509072	0	0	0	3.63623e-05	3.63623e-05
g__Thermobispora	0	0	0	0	0	0	0	0	0	0	0	0	0	0	0	0	0	0	0	0.000181812	0	0	0	0	0	0	0	0	0	0	0	0	0	0	0	0	0	0	0	0	0	0	0	0	0	0	0
g__Ralstonia	0	0	0	0	0	0.000254536	0	0	0	0	0	0	0	0.00934511	0.000763609	0.00254536	0.00112723	0.0107632	0.00258172	3.63623e-05	0.00447256	0.00596342	0.00141813	0.00319988	0.00527254	0.00341806	0	0	0	0	0	0	0.000836333	0.00203629	0	0	0	0	0.00232719	0.00214538	0.000836333	0.00701793	0.000327261	0.00094542	0.000363623	0.00836333	0
g__Comamonas	0	0	0	3.63623e-05	0	0	0	3.63623e-05	0	0.0027999	0	3.63623e-05	0	0	0	0	0	3.63623e-05	0	3.63623e-05	0	0	7.27246e-05	0	0	0	0	0	3.63623e-05	0.000872696	0	0	0	0	3.63623e-05	3.63623e-05	0	0	0	0	7.27246e-05	0.00538162	0.000327261	0	0	0.000654522	0
g__Prevotella_1	3.63623e-05	3.63623e-05	0.000109087	3.63623e-05	0.000290899	3.63623e-05	0	3.63623e-05	0.0019272	0.00130904	3.63623e-05	0.000327261	0.00378168	0.00690884	7.27246e-05	0.000109087	0.0143995	0.000109087	3.63623e-05	0.00159994	0	0	0	3.63623e-05	3.63623e-05	0	3.63623e-05	0.000218174	0.000690884	3.63623e-05	7.27246e-05	0.00669067	0	0	0	3.63623e-05	0.000145449	0.000109087	0	0	0	0	0	0	0	0	0.00199993
g__Ruminococcaceae_NK4A214_group	0	0.000145449	7.27246e-05	0	0	0	0	7.27246e-05	0.00287262	0.00181812	0	0	0	0	0.000618159	0	0.000836333	0.000145449	3.63623e-05	3.63623e-05	7.27246e-05	0	3.63623e-05	7.27246e-05	0	0	0	0.000109087	0.0016363	0	3.63623e-05	0	0	3.63623e-05	3.63623e-05	3.63623e-05	0	0	0	3.63623e-05	0	0	0	0	0	0.00396349	0.0030908
g__Macellibacteroides	0	0	0	0	0	0	0	0	0	0	0	0	0	0.00454529	7.27246e-05	3.63623e-05	0	0	0	3.63623e-05	0	0	0	0	0.00229083	0.000836333	0	0	0	0	0	0	0	0	0	0	0	0	0	0	3.63623e-05	0	0	0	3.63623e-05	0	0
g__Fibrobacter	0	0	0	0	0	0	0	0	0	0	0	0	0	0	0	0	0	0	0	0	0	0.000581797	0	0	0	0	0	0	0	0	0	0	0	3.63623e-05	0	0	0	0	0	0	0	0	0	0	0	0.000545435	0
g__Caldibacillus	0	0	0	0	0	0	0	0	0	0	0	0	0	0	3.63623e-05	0	0	0	3.63623e-05	0	0	0	0	0	0	3.63623e-05	0	0	0	0	0	0	0	0	0	0	0	0	0	0	0	0	0	0.000654522	0	0	0
g__Luteolibacter	0	7.27246e-05	0	7.27246e-05	0	0	7.27246e-05	3.63623e-05	3.63623e-05	3.63623e-05	0.000109087	0	0	0	0	0	3.63623e-05	0	0	0	0	0	0	0	0	0.000327261	3.63623e-05	3.63623e-05	0	7.27246e-05	0	3.63623e-05	3.63623e-05	0	0	0	7.27246e-05	0	0	0	0	0	0	0	0	0	0
g__Allobaculum	0	0	0	0	0	0	0	0	0.00134541	0	0	0	0.00265445	0	0.000218174	0	0.000836333	0	0	0	0	0	0	3.63623e-05	0	0	0.000109087	3.63623e-05	0.00109087	0	3.63623e-05	0	0	0	0.000109087	3.63623e-05	0	3.63623e-05	0	0.000218174	0	0	0	0	0	0	0.00094542
g__Advenella	0	0	0	0	0	0	0	0	0	0	0	0	0	0	0	0	0	0	0	0.00152722	0	0	0	0	0	0	0	0	0	0	0	0	0	0	0	0	0	0	0	0	0	0	0	0	0	0	0
g__Helicobacter	0.576306	0.0253809	0.02429	0.778663	0.726155	0.0127268	0.0153085	0.766408	0.0247264	0.0139995	0.755863	0.0256354	0.0273081	0.0279626	0.750373	0.00756336	0.0106178	0.0053089	0.0107996	0.00385441	0.163267	0.00189084	0.19432	0.00254536	0.00778154	0.646995	0.718119	0.00843606	0.0167267	0.0125086	0.0252354	0.0781063	0.551507	0.341588	0.0750155	0.899858	0.774445	0.917348	0.00570888	0.000545435	0.00949056	0.0139268	0.0675248	0.0053089	0.0462529	0.0159267	0.0632341
g__Fodinicola	0.000109087	7.27246e-05	3.63623e-05	3.63623e-05	3.63623e-05	7.27246e-05	0.000109087	7.27246e-05	0	3.63623e-05	7.27246e-05	3.63623e-05	3.63623e-05	0	0	0	0	0	0	0.000109087	0	0	0	0	0	0	0	0	0	3.63623e-05	0	3.63623e-05	0	0	0	0	7.27246e-05	3.63623e-05	0	3.63623e-05	0	0	0	0	0	0	0
g__Turicibacter	3.63623e-05	0.000254536	0	0.000327261	0	0	3.63623e-05	7.27246e-05	0.000436348	0	0	3.63623e-05	0.00116359	0	0	0	0	0	0	0.000145449	0	0	0	0	0	0	7.27246e-05	7.27246e-05	7.27246e-05	0	3.63623e-05	0.00272717	0	0	7.27246e-05	7.27246e-05	3.63623e-05	0.000109087	0	3.63623e-05	0	0	0	0	0	0	0.00181812
g__Romboutsia	0.000254536	0.00159994	0.00178175	0.000509072	0.000654522	0	0.000290899	0.000218174	0.00767245	0.00101814	7.27246e-05	0.000145449	0.0120359	0.000145449	0	0	3.63623e-05	0	3.63623e-05	0.000727246	0	0.000181812	0	0	0	3.63623e-05	7.27246e-05	0.000981782	0.0053089	0.000254536	0.000290899	0.0236355	3.63623e-05	0	0.000509072	0.000509072	0.000399985	0.000218174	0	0	0	3.63623e-05	0	0	0	0	0.0186539
g__Herpetosiphon	0	0	0	0	0	0	0	0	0	0	0	0	0	0	0	0	3.63623e-05	3.63623e-05	0	0	0	0	0	0	0	0	0	0	0	0	0	0	0	0	0	0	0	0	3.63623e-05	0	0	0	0	0	0	0	0
g__Clostridium_sensu_stricto_13	0	0	0	0	0	0	0	0	0	0	0	0	0	0.00199993	0	0	0	0	3.63623e-05	0	0	0	0	0	0	0	0	0	0	0	0	0	0	0	0	0	0	0	0	0	0	0	0	0	0	0	0
g__Fretibacterium	0	7.27246e-05	0.000181812	0	0	0	0	3.63623e-05	3.63623e-05	0	0	0	0	0	0.00047271	0	0	0	0	0.000581797	0	0	0	0	0	0	0	0	0	0	0	0	0	0	3.63623e-05	0	0	0	0	0	3.63623e-05	0.000218174	0	0	0	3.63623e-05	0.00356351
g__Gemella	0.000909058	0.0104723	0.00367259	0.00167267	0.00363623	0.000436348	0.0191266	0.00316352	0.000145449	0.00523617	0.000872696	0.000145449	0.000218174	7.27246e-05	0.000399985	0.000109087	3.63623e-05	0.00538162	0.000254536	0.00676339	0.00218174	0.00298171	0.0213083	0.000654522	0.00047271	0.00094542	0.00396349	0.0182539	0.00523617	0.00661794	0.00894513	0.000290899	0.00334533	0.00261809	0.00949056	0.000181812	0.007527	0.000327261	0.000218174	0.00629068	0.00167267	0.00745427	0.00225446	0.000690884	0.0399258	0.00403622	0.000218174
g__Murdochiella	0	0	0	0	0	0	0	0	0	0	0	0	0	0	0	0	0	0	0	0	0	0	0	0	0	0	0	0	0	0	0	0	0	0	0	0	0	0	0	0	0	0	0	0	0.000218174	0	0
g__Acidocella	3.63623e-05	0	0	7.27246e-05	7.27246e-05	0	0.000145449	0	0	0	0	0	0	0	0	0	0	0	0	3.63623e-05	0	0	0	0	0	0	0	0	0	3.63623e-05	0	0	0	0	0	0	0	0	0	0	0	0	0	0	0	0	0
g__Kribbella	0	0	0	0	0	0	0	0	0	0	0	0	0	0	3.63623e-05	0.000109087	0.000145449	0.000290899	0	0.000109087	3.63623e-05	3.63623e-05	0	0	0	0.000254536	0	0	0	0	0	0	7.27246e-05	0.000145449	0	0	0	0	0.000109087	0	3.63623e-05	3.63623e-05	0	0	0	0.000109087	0
g__Saccharomonospora	0	0	0	0	0	0	0	0	0	0	0	0	0	0	0	0	0	3.63623e-05	0	0	0	7.27246e-05	0	7.27246e-05	0	0	0	0	0	0	0	0	0	0	0	0	0	0	0	0	0	7.27246e-05	0	0	0	3.63623e-05	0
g__Peptoniphilus	0	0	0	0	0	0	0	0	0	0	0	0	0	0	0	7.27246e-05	0	0	0	0.000290899	0	0	0	0	0.0041453	0	0	0	0	0	0	0	0	0	0	0	0	0	0.00156358	0	0.00105451	0.000109087	3.63623e-05	0	3.63623e-05	0	0
g__Geothermobacter	0	0	0	0	0	0	0	0	0	0	0	0	0	0	0	0	0.00116359	0	0	0	0	0	0	0	3.63623e-05	0	0	0	0	0	0	0	0	0	0	0	0	0	0	0	0	0	0	0	0	0	0
g__Microbulbifer	0	0	0	0	0	0	0	0	0	0	0	0	0	0.00436348	0	0	0.00141813	0	0.000145449	0	0	3.63623e-05	0	0	0	0	0	0	0	0	0	0	0	0	0	0	0	0	0	0	0	0	0	0	0	0	0
g__Bacteroidales_genomosp._P4_oral_clone_MB2_G17	0	0	0	0	0	0	0	0	0	0	0	0	0	0	0	0	0	3.63623e-05	0.00189084	0.00232719	0	0	3.63623e-05	0	0	0	0	0	0	0	0	0	0	0	0	0	0	0	0	0	0	0	0	0	0	0	0
g__Pseudogracilibacillus	0	0	0	0	0	0	0	0	0	0	0	0	0	0	0	0.000181812	0	0	0.000109087	3.63623e-05	0.00047271	0.000327261	3.63623e-05	0.000145449	0	0	0	0	0	0	0	0	0.000181812	0.000109087	0	0	0	0	0.000145449	0	0.000254536	0.000254536	0.000327261	0.000618159	0	0	0
g__Eubacterium_yurii_group	0	0.000909058	0	0	0	0	0	0.00047271	0	0	0	0	0	0	0	0	0	7.27246e-05	0	0.002509	3.63623e-05	0	0	0.00101814	0	0	0	0.000218174	3.63623e-05	0.00199993	0.000109087	0.000181812	0	0	3.63623e-05	0	0.0072361	7.27246e-05	0	0	0	0	0.000254536	0	0	0	0
g__Lautropia	0	0.000872696	3.63623e-05	3.63623e-05	3.63623e-05	0	0.000181812	0	3.63623e-05	3.63623e-05	7.27246e-05	0	0	0	0	0	0	0.00116359	0.00476346	0	0.00174539	0.00429075	3.63623e-05	3.63623e-05	0	0	0	0	0	0.00047271	0	0	0	0	3.63623e-05	0	0	0	0	0.00199993	3.63623e-05	0	0	0	0.00047271	3.63623e-05	0
g__Weissella	0	0	0	0	0	0	0	0	0	0.00112723	0	0	0	3.63623e-05	0	0	0	3.63623e-05	7.27246e-05	0	0.000181812	3.63623e-05	0	0.000981782	0.000218174	0	0	0	3.63623e-05	0	0	0	0	3.63623e-05	0	0	0	0	0	0	0.000145449	0	0.000181812	3.63623e-05	0.00901785	3.63623e-05	0
g__Syntrophococcus	0	0	0	0	0	0	0	0	0	0	0	0	0	3.63623e-05	0.000145449	0.00199993	0.00509072	3.63623e-05	0	0	3.63623e-05	3.63623e-05	3.63623e-05	0	7.27246e-05	0.000109087	0	0	0	0	0	0	0	0	0	0	0	0	3.63623e-05	0.00294535	0	3.63623e-05	0	0	0	0	0
g__Chryseomicrobium	0	0	0	0	0	0	0	0	0	0	0	0	0	0	3.63623e-05	7.27246e-05	3.63623e-05	0	0	0.000218174	0	0	3.63623e-05	0	7.27246e-05	3.63623e-05	0	0	0	0	0	0	0	0	0	0	0	0	0	0	0	0.000654522	0	7.27246e-05	0	0	0
g__Parasegetibacter	0	0	0	3.63623e-05	7.27246e-05	0	3.63623e-05	3.63623e-05	0	0	0	0	3.63623e-05	0	0	0	0	0	0	0	0	0	0	0	0	0	0	0	0	0	0	0	0	0	0	0	0	3.63623e-05	0	0	0	0	0	0	0	0	0
g__Candidatus_Alysiosphaera	0	0	0	0	0	0	0	0	0	0	0	0	0	0	0.000218174	0	0	0.000109087	0.000109087	0	0.000181812	7.27246e-05	0.000109087	0	0	0	0	0	0	0	0	0	0	0.000254536	0	0	0	0	0	0	0	0	0	0.000145449	7.27246e-05	0.0178539	0
g__Planctomyces	0	0	0	0	0	0	0	0	0	0	0	0	0	0	0	0	0	3.63623e-05	3.63623e-05	0	0	0	0	0	0	0	0	0	0	0	0	0	0	0	0	0	0	0	0	0	0	0	0	0	0	0.00094542	0
g__Escherichia-Shigella	0	0.00199993	3.63623e-05	0	7.27246e-05	0	0.000145449	7.27246e-05	0	7.27246e-05	0.000109087	7.27246e-05	0	0.00832697	0.00632704	0.0223265	0.010036	0.00236355	0.00105451	0.000727246	0.00327261	0.00127268	0.00127268	0.00152722	0.00643613	0.0156722	7.27246e-05	3.63623e-05	0.000909058	0.00185448	0.00119996	0.00156358	0.00479983	0.000581797	0.00156358	0	0.00218174	0.00123632	0.0047271	0.000254536	0.00225446	0.00214538	0.00127268	0.00258172	7.27246e-05	0.00276354	0
g__Acholeplasma	0	0	0	0	0	0	0	0	0	0	0	0	0	0	0	0	0	0	0.00123632	0	3.63623e-05	3.63623e-05	0	0	0	0	0	0	0	0	0	0	0	0	0	0	0	0	0	0	0.000218174	0	0	0	0	3.63623e-05	0
g__Treponema_2	0.000145449	0.00105451	0.00138177	0.000399985	0.000690884	0.000290899	0.00047271	0.000981782	0.0152722	0.000327261	0.000545435	0.00650885	0.00236355	7.27246e-05	0.000509072	0.000181812	0.000509072	7.27246e-05	0.00138177	0.0063634	0.000654522	3.63623e-05	0.000763609	0.00439984	7.27246e-05	3.63623e-05	0.00218174	0.00174539	0.000145449	0.00105451	0.00138177	0.017563	0.000654522	0.00178175	0.00159994	3.63623e-05	0.00236355	0.000218174	0.00596342	0.00618159	0.00403622	0.00094542	7.27246e-05	3.63623e-05	0.00210901	0.000399985	0.000290899
g__Enterococcus	3.63623e-05	0	0.00465438	0	0	3.63623e-05	3.63623e-05	0	0	0	0	0	0	0.00189084	3.63623e-05	0	0	3.63623e-05	7.27246e-05	0.000290899	3.63623e-05	7.27246e-05	0.000109087	0.0053089	3.63623e-05	0	0	0	0	0	0	0	0	0.000218174	0	0	0	0	0	0.000181812	7.27246e-05	0.000109087	0.000399985	3.63623e-05	0	0.0041453	3.63623e-05
g__Micromonospora	0.000799971	0	0	3.63623e-05	3.63623e-05	0	0.000145449	0	0	0	3.63623e-05	0	3.63623e-05	3.63623e-05	0.000509072	0.000545435	0.000399985	0.000509072	0	0.000181812	0	0	0	3.63623e-05	0	0.000509072	0	0	0	0	0	0	0.00047271	0.000436348	0	0	0	0	0.000218174	0	3.63623e-05	0.00152722	7.27246e-05	0	0	0.000327261	0
g__Blastococcus	0	0	0	0	0	0	0	0	0	0	0	0	0	0	3.63623e-05	0	0	3.63623e-05	3.63623e-05	7.27246e-05	0	0	0	0	0	0	0	3.63623e-05	0	0	0	3.63623e-05	3.63623e-05	0.00185448	0	0	0	0	0	0	0	0	0	0	0	3.63623e-05	0
g__11-24	0	0	3.63623e-05	0	0	0	0	0	0	0	0	0	0	0	3.63623e-05	0	0	0	0	0	0	0	3.63623e-05	0	0	0	0	0	0	0	0	0	0	0	0	0	0	0	0	0	0	0	0	0	0	0.00181812	0
g__Parviterribacter	0	0	0	7.27246e-05	0	0	0	0	0	0	0	0	0	0	0	0	0.000109087	0	0	0	0	0	0	0	0	0	0	0	0	0	0	0	0	0	0	0	0	0	0	0	0	0	0	0	0	0	0
g__Rhodanobacter	0.000218174	0	0.000109087	0.000254536	0.000290899	0	0.000509072	7.27246e-05	0	0	0.000399985	0	0	0	0	0	0	0	0	0.000909058	0	0	0	0	0	0	0	0	0	0	0	0	0	0	0	0	7.27246e-05	0	0	0	0	0	0	0	0	0	0
g__Lachnospiraceae_UCG-006	0	0	0	0	0	0	0	0	0	0	0	0	0	0	0	0	0	7.27246e-05	0	0.00229083	0	0	0	0	0	0	0	0.000690884	0.000363623	0	0	0	0	0	0	0	3.63623e-05	0	0	0.000545435	0	0	0	0	0	0	0
g__Leptotrichia	0.000145449	0.0113087	0.016363	0.000254536	0.000399985	0.00698156	0.00999964	0.00094542	0.00276354	0.000690884	0.000509072	0.0155994	0.00301807	7.27246e-05	0.00239991	0.000436348	0.0151267	0.0120723	0.0055998	0.00698156	0.0370532	0.00498164	0.00425439	0.0436348	0.000290899	0	7.27246e-05	0.00345442	0.00047271	0.0182539	0.00316352	0.000327261	0.00149085	0.00349078	0.0033817	0.000436348	0.00134541	0.000581797	0.00403622	0.00901785	0.030108	0.00632704	0.00236355	0.0194902	0.00287262	0.00850878	0.000145449
g__Tepidimonas	0	0	0	0	0	0	0	0	0	0	0	0	0	0	0	7.27246e-05	0	0.000254536	3.63623e-05	0	0.000181812	0.00719974	0	0.000327261	0	0	0	0	0	0	0	0	0	0	0	0	0	0	0	0	0	0	0	0.000181812	0	3.63623e-05	0
g__Opitutus	0	3.63623e-05	0	0	0.000181812	0	3.63623e-05	0	0	0.000109087	7.27246e-05	3.63623e-05	0	0	0	3.63623e-05	0	0	0	0	0	0	0	0	0	7.27246e-05	0	3.63623e-05	3.63623e-05	0.000109087	3.63623e-05	0	0	0	3.63623e-05	7.27246e-05	3.63623e-05	0	0	3.63623e-05	0	0	0	0	0	0	0
g__unidentified_Cytophagales/green_sulfur_bacterium_OPB56	0	0	0	0	0	0	0	0	0	0.000181812	3.63623e-05	0	0	0	0	0	0	0	0	0	0	0	0	0	0	0	0	0	0	0.000145449	0	0	0	0	7.27246e-05	0	0	0	0	0	0	0	0	0	0	0	0
g__Constrictibacter	0	0	0	0	0	0	0	0	0	0	0	0	0	3.63623e-05	0	0	0	0	3.63623e-05	0	0	0	0	0	0	0	0	0	0	0	0	0	0	3.63623e-05	0	0	0	0	0	0	0	0	0	0	0	0	0
g__Phreatobacter	3.63623e-05	0	0	0.000181812	7.27246e-05	3.63623e-05	0.000109087	0	0	0	3.63623e-05	0	0	0.00505436	3.63623e-05	0.00545435	3.63623e-05	7.27246e-05	7.27246e-05	0	0	0.00105451	3.63623e-05	0	7.27246e-05	0	3.63623e-05	0	0	0	3.63623e-05	0	0	0	0	3.63623e-05	0	0	3.63623e-05	0	0	3.63623e-05	0	0	0	0	0
g__unidentified	0.0477074	0.067343	0.0401804	0.0450165	0.0702156	0.061525	0.117341	0.0224719	0.0611614	0.0600342	0.0626523	0.0697066	0.100142	0.175157	0.0569797	0.371659	0.161921	0.13305	0.55958	0.150031	0.124432	0.347587	0.0876332	0.206429	0.210901	0.145413	0.0165812	0.0261445	0.0845787	0.0515618	0.0172357	0.174212	0.0742518	0.115596	0.0425075	0.0159994	0.0348715	0.00930875	0.142395	0.0547616	0.0570161	0.062725	0.0799244	0.319916	0.144031	0.170648	0.0528344
g__Anoxybacillus	0	0	0	0	0	0	0	0	0	0	0	0	0	0	0	0	0	3.63623e-05	0.000218174	3.63623e-05	0.000254536	0.0118178	0.000181812	0.000109087	3.63623e-05	0	0	0	0	0	0	0	0	0	0	0	0	0	0	0	0	0	0	0.000109087	0.000218174	3.63623e-05	0
g__Eikenella	0	0.00269081	0	0	0	0	0	0.000836333	3.63623e-05	0	0	0	0	7.27246e-05	0	0.000363623	0	3.63623e-05	0.000981782	0	7.27246e-05	0	0.000399985	0	0	0	0	3.63623e-05	0	0.00105451	0	0	0.000290899	7.27246e-05	3.63623e-05	0	0.000109087	0	0.0272354	0.000545435	0.000109087	0.00563616	0.000145449	3.63623e-05	0.000581797	0	0
g__Prosthecomicrobium	0	0	0	0	0	0	0	0	0	0	0	0	0	0	0	0	0	0	0	0	0	0	0	0	0	0	0	0	3.63623e-05	0	0	0	0	0	0	0	0	0	0	0	0	0	0	0	0	0	0
g__Tannerella	0	0	0	0	0.000145449	0	0	3.63623e-05	0.00123632	0.000836333	7.27246e-05	0	0	0	0	0.00207265	0	0.000218174	0	0.00709065	0	0	0.00109087	0	0	0	0	0.000909058	7.27246e-05	0.00119996	0	3.63623e-05	0	3.63623e-05	3.63623e-05	0	0	0	7.27246e-05	0	0.000218174	0.000509072	0	0	0.00316352	0	0
g__Thermobacillus	0	0	0	0	0	0	0	0	0	0	0	0	0	0	0	0	0	0	0	0.000109087	0	0	0	0	0	0	0	0	0	0	0	0	0	0	0	0	0	0	0	0	0	0	0	0	0	0	0
g__Thermoactinomyces	0	0	0	0	0	0	0	0	0	0	0	0	0	0	0	3.63623e-05	0	0	0	0	7.27246e-05	7.27246e-05	3.63623e-05	3.63623e-05	0	0	0	0	0	0	0	0	7.27246e-05	0	0	0	0	0	3.63623e-05	0	0.000145449	0.000181812	0.000145449	7.27246e-05	0	3.63623e-05	0
g__Sediminibacterium	0.000290899	7.27246e-05	0	3.63623e-05	0.000218174	3.63623e-05	0.000218174	0	0	3.63623e-05	0.000509072	3.63623e-05	0	0	0	0	0	0	0	0	0	0	0	0	0	0	0	0	0.000109087	7.27246e-05	3.63623e-05	0	0	0	7.27246e-05	0.000109087	3.63623e-05	0	0	0	0	0	0	0.000509072	0	3.63623e-05	0
g__Cytophaga	0	0	0	0	0	0	0	0	0	0	0	0	0	0	0	0	0	0	0	0	0	0	0	0	0	0.000763609	0	0	0	0	0	0	0	0	0	0	0	0	0	0	0	0	0	0	0	0	0
g__Cupriavidus	0	0	0	0	0	0	0	0	0	0	0	0	0	0	0	0	0	0	0	3.63623e-05	0	0	3.63623e-05	0	0	0	0	0	0	0	0	0	0	0	0	0	0	0	0	0	0	0.00145449	0	0	0	0	0
g__Tissierella	0	0.000290899	0	0	0	0	0	0	0	0	0	0	0	0.00363623	0.000399985	7.27246e-05	7.27246e-05	0	0	0	0	0	0	0	0.000181812	0.000327261	0	0	0	0	0	0	0	0	0	0	0	0	0	0	0	0	0	0	0	0	0
g__Streptomyces	7.27246e-05	3.63623e-05	0	7.27246e-05	0	0	0.000109087	0	0	0	0	0	0	0	0.00119996	0.00152722	0.000799971	0.00167267	0.000109087	0.00116359	0.000145449	7.27246e-05	7.27246e-05	0	0	0.000763609	0	0	3.63623e-05	0	0	0	0.00123632	0.00119996	0	0	0	0	0.00116359	7.27246e-05	0.000181812	3.63623e-05	3.63623e-05	0.000145449	3.63623e-05	0.00156358	0
g__Scardovia	0	0	0	0	0	0	0	0	0	0	0	0	0	0	0	0	0	0	0	0	0	0	0	0	0	0	0	0	0	0	0	0	0	0	0	0	0	0	0	0	0.000109087	0	0	0	0	0	0
g__Citrobacter	0.000181812	0.000181812	0.000109087	3.63623e-05	0.000254536	0	0.000218174	0	0	0	0.000145449	0	3.63623e-05	0	7.27246e-05	0	0	7.27246e-05	0	0.00138177	0.000290899	0.0016363	0	0	0	0	0	7.27246e-05	0	3.63623e-05	0	7.27246e-05	0	7.27246e-05	3.63623e-05	3.63623e-05	3.63623e-05	3.63623e-05	0.00138177	0	0.000109087	0	0	7.27246e-05	0	0.000763609	0
g__Actinoplanes	0	0	0	3.63623e-05	0	0	0	0	0	0	0	0	0	3.63623e-05	0.000109087	0.000109087	0	3.63623e-05	0	0	0	3.63623e-05	0	0	3.63623e-05	0.000181812	0	3.63623e-05	3.63623e-05	0	3.63623e-05	0	7.27246e-05	0	0	0	0	0	3.63623e-05	0	0	0	0	0	0	0	0
g__Faecalibaculum	0	0	0	0	0	3.63623e-05	0	0	0	0	0	0	0	3.63623e-05	0	0	0	0	0	3.63623e-05	0	0	0	0	0	0	0	0	0	0	0	0	0	0	0	0	0	0	0	0	0	0	0	0	0	0	0
g__Calothrix	0	0	0	0	0	0	0	0	0	0	0	0	0	0	0	0	0	0	0	0.0019272	0	0	0	0	0	0	0	0	0	0	0	0	0	0	0	0	0	0	0	0.00174539	0	0	0	0	0	0	0
